# Supplementary material for: Decoding key cell sub-populations and molecular alterations in glioblastoma at recurrence by single-cell analysis
Source: Acta Neuropathol Commun. 2023 Jul 31;11:125. doi: 10.1186/s40478-023-01613-x (PMC10391841; doi:10.1186/s40478-023-01613-x)
Supplement: Supplementary file 6 — Additional file 6. Table S1. DEG list for each cell type. [file 40478_2023_1613_MOESM6_ESM.xlsx]

## Sheet: Sheet1
Gene	Cluster	p_val	avg_log2FC	pct.1	pct.2	pval_adj
EGFR	GBM cell	0	4.49385	0.698	0.16	0
PTPRZ1	GBM cell	0	3.28249	0.839	0.217	0
LHFPL3	GBM cell	0	3.06818	0.557	0.178	0
RGS6	GBM cell	0	2.74711	0.443	0.094	0
SOX6	GBM cell	0	2.30073	0.617	0.148	0
SLC4A4	GBM cell	0	2.2433	0.46	0.113	0
NRCAM	GBM cell	0	2.22429	0.709	0.213	0
VEGFA	GBM cell	0	2.20281	0.342	0.074	0
SNTG1	GBM cell	0	2.18213	0.618	0.195	0
DENND2A	GBM cell	0	2.09315	0.591	0.208	0
GLIS3	GBM cell	0	2.09034	0.503	0.152	0
IGFBP2	GBM cell	0	2.08366	0.343	0.043	0
NOVA1	GBM cell	0	1.97112	0.784	0.391	0
AKAP12	GBM cell	0	1.94767	0.279	0.062	0
MAP2	GBM cell	0	1.9388	0.671	0.208	0
DGKG	GBM cell	0	1.93741	0.46	0.144	0
DPP6	GBM cell	0	1.92128	0.78	0.405	0
SEMA5A	GBM cell	0	1.89834	0.524	0.167	0
MMP16	GBM cell	0	1.89569	0.517	0.147	0
TRIO	GBM cell	0	1.84741	0.822	0.44	0
TENM1	GBM cell	0	1.76226	0.404	0.062	0
GPM6A	GBM cell	0	1.75783	0.673	0.21	0
SLC35F1	GBM cell	0	1.74176	0.5	0.136	0
DCLK2	GBM cell	0	1.73933	0.632	0.191	0
LINC00511	GBM cell	0	1.71665	0.556	0.2	0
ADAMTS9	GBM cell	0	1.71296	0.308	0.04	0
CDK14	GBM cell	0	1.71081	0.663	0.217	0
SEC61G	GBM cell	0	1.7039	0.35	0.083	0
TMEM108	GBM cell	0	1.70109	0.39	0.12	0
TSHZ2	GBM cell	0	1.65088	0.262	0.086	0
SHROOM3	GBM cell	0	1.64924	0.314	0.041	0
PVT1	GBM cell	0	1.64731	0.434	0.142	0
SOX5	GBM cell	0	1.63681	0.473	0.113	0
NXPH1	GBM cell	0	1.62728	0.251	0.061	0
ETV1	GBM cell	0	1.59929	0.414	0.064	0
CHL1	GBM cell	0	1.59358	0.37	0.098	0
VCAN	GBM cell	0	1.5848	0.457	0.098	0
ZEB1	GBM cell	0	1.56347	0.587	0.209	0
PDZRN3	GBM cell	0	1.54327	0.35	0.079	0
SLC24A3	GBM cell	0	1.5249	0.353	0.072	0
PTN	GBM cell	0	1.51401	0.602	0.285	0
NLGN4X	GBM cell	0	1.51113	0.493	0.165	0
RFX4	GBM cell	0	1.49313	0.366	0.072	0
WWTR1	GBM cell	0	1.48028	0.358	0.109	0
RORA	GBM cell	0	1.47893	0.724	0.305	0
C1orf61	GBM cell	0	1.47492	0.476	0.118	0
ATP13A4	GBM cell	0	1.44866	0.38	0.079	0
KCND2	GBM cell	0	1.43406	0.365	0.183	0
STK33	GBM cell	0	1.43256	0.409	0.072	0
ADAMTS9-AS2	GBM cell	0	1.42663	0.253	0.039	0
GRIK3	GBM cell	0	1.40888	0.314	0.057	0
RP4-668E10.4	GBM cell	0	1.40827	0.3	0.048	0
NOVA1-AS1	GBM cell	0	1.40353	0.329	0.05	0
DGKB	GBM cell	0	1.39679	0.358	0.112	0
MIR4435-2HG	GBM cell	0	1.39221	0.314	0.086	0
LRP1B	GBM cell	0	1.38951	0.75	0.459	0
ACSS3	GBM cell	0	1.38827	0.313	0.035	0
PTCHD1-AS	GBM cell	0	1.38815	0.329	0.101	0
CDH4	GBM cell	0	1.38651	0.305	0.088	0
KLHDC8A	GBM cell	0	1.37067	0.262	0.026	0
TNC	GBM cell	0	1.37052	0.393	0.094	0
LAMA2	GBM cell	0	1.36316	0.303	0.169	0
MSI2	GBM cell	0	1.36238	0.732	0.469	0
MED12L	GBM cell	0	1.35904	0.382	0.131	0
LHFP	GBM cell	0	1.35559	0.479	0.218	0
MDM4	GBM cell	0	1.34443	0.48	0.343	0
TPST1	GBM cell	0	1.34393	0.545	0.269	0
RHOJ	GBM cell	0	1.34214	0.293	0.025	0
RNF180	GBM cell	0	1.33901	0.386	0.108	0
ADGRL3	GBM cell	0	1.33436	0.662	0.381	0
GLCCI1	GBM cell	0	1.32117	0.418	0.175	0
DLGAP1	GBM cell	0	1.32049	0.524	0.223	0
CALD1	GBM cell	0	1.30942	0.582	0.323	0
IGF2BP3	GBM cell	0	1.30216	0.3	0.058	0
BRINP3	GBM cell	0	1.29618	0.341	0.095	0
PTPRG	GBM cell	0	1.29235	0.634	0.214	0
MCC	GBM cell	0	1.28987	0.358	0.076	0
RYR3	GBM cell	0	1.28394	0.269	0.082	0
CCND2	GBM cell	0	1.28385	0.348	0.077	0
ARHGAP42	GBM cell	0	1.28062	0.321	0.056	0
LINC01322	GBM cell	0	1.2794	0.34	0.101	0
DPYSL3	GBM cell	0	1.27844	0.388	0.085	0
PRKD1	GBM cell	0	1.27365	0.465	0.166	0
ADAMTS6	GBM cell	0	1.27218	0.3	0.051	0
LSAMP	GBM cell	0	1.25591	0.786	0.59	0
FGF14	GBM cell	0	1.25128	0.438	0.194	0
KCNIP4	GBM cell	0	1.22863	0.477	0.227	0
FMN2	GBM cell	0	1.22863	0.473	0.165	0
LRRC4C	GBM cell	0	1.22654	0.535	0.349	0
KAZN	GBM cell	0	1.21273	0.551	0.364	0
PRRX1	GBM cell	0	1.20958	0.321	0.052	0
GAP43	GBM cell	0	1.20593	0.258	0.072	0
RP11-436D23.1	GBM cell	0	1.20446	0.436	0.245	0
ARHGEF26	GBM cell	0	1.20084	0.298	0.051	0
CASC15	GBM cell	0	1.19299	0.346	0.127	0
RBMS3	GBM cell	0	1.18805	0.251	0.11	0
DPF3	GBM cell	0	1.18486	0.401	0.213	0
FYN	GBM cell	0	1.1826	0.656	0.357	0
CEP112	GBM cell	0	1.18167	0.36	0.091	0
C1orf21	GBM cell	0	1.18074	0.377	0.11	0
TMEM178B	GBM cell	0	1.17762	0.561	0.227	0
DTNA	GBM cell	0	1.1769	0.67	0.466	0
NTRK3	GBM cell	0	1.16951	0.4	0.111	0
GRIA3	GBM cell	0	1.15745	0.448	0.184	0
PID1	GBM cell	0	1.15628	0.341	0.1	0
SLC1A2	GBM cell	0	1.1547	0.388	0.097	0
PALLD	GBM cell	0	1.1536	0.412	0.135	0
AC074363.1	GBM cell	0	1.15334	0.324	0.099	0
TRIM9	GBM cell	0	1.14905	0.578	0.328	0
TEAD1	GBM cell	0	1.14869	0.468	0.189	0
OSBPL6	GBM cell	0	1.14787	0.387	0.128	0
UST	GBM cell	0	1.14483	0.393	0.128	0
SAMD4A	GBM cell	0	1.14062	0.519	0.298	0
NPAS3	GBM cell	0	1.13926	0.871	0.637	0
NAV2	GBM cell	0	1.13684	0.697	0.446	0
CDH2	GBM cell	0	1.13682	0.472	0.21	0
MAML2	GBM cell	0	1.13472	0.805	0.558	0
RP11-444D3.1	GBM cell	0	1.13224	0.34	0.093	0
SORBS1	GBM cell	0	1.12284	0.476	0.177	0
SCN1A	GBM cell	0	1.11771	0.253	0.078	0
LINC00461	GBM cell	0	1.11121	0.505	0.182	0
ZNF521	GBM cell	0	1.10924	0.374	0.126	0
AHCYL2	GBM cell	0	1.10576	0.532	0.295	0
KLF12	GBM cell	0	1.10396	0.518	0.201	0
ITGB8	GBM cell	0	1.1006	0.494	0.247	0
REV3L	GBM cell	0	1.09639	0.607	0.373	0
BICD1	GBM cell	0	1.09596	0.667	0.429	0
GRIA4	GBM cell	0	1.09103	0.457	0.269	0
SOX4	GBM cell	0	1.08976	0.326	0.101	0
TCF7L1	GBM cell	0	1.08635	0.255	0.036	0
VAV3	GBM cell	0	1.07424	0.274	0.074	0
CDH11	GBM cell	0	1.07272	0.319	0.157	0
BMPR1B	GBM cell	0	1.07177	0.277	0.052	0
RAPGEF4	GBM cell	0	1.05954	0.36	0.127	0
OPCML	GBM cell	0	1.05623	0.32	0.172	0
SATB2	GBM cell	0	1.05466	0.351	0.114	0
FIGN	GBM cell	0	1.05393	0.479	0.22	0
MT-CO2	GBM cell	0	1.05356	0.257	0.17	0
EYA2	GBM cell	0	1.0476	0.301	0.085	0
KCNT2	GBM cell	0	1.04563	0.313	0.079	0
WLS	GBM cell	0	1.04377	0.347	0.107	0
BCAN	GBM cell	0	1.04267	0.282	0.067	0
PARD3	GBM cell	0	1.03373	0.496	0.152	0
NLGN1	GBM cell	0	1.02859	0.833	0.572	0
CACHD1	GBM cell	0	1.02229	0.289	0.063	0
SCN3A	GBM cell	0	1.01794	0.284	0.082	0
NR2F1-AS1	GBM cell	0	1.01244	0.352	0.102	0
GFAP	GBM cell	0	1.01078	0.397	0.196	0
DDAH1	GBM cell	0	1.00979	0.279	0.059	0
NFIA	GBM cell	0	1.00856	0.765	0.583	0
PITPNC1	GBM cell	0	1.00812	0.476	0.228	0
NFIB	GBM cell	0	0.999979	0.624	0.302	0
RBFOX2	GBM cell	0	0.998468	0.563	0.308	0
ANKFN1	GBM cell	0	0.997552	0.268	0.054	0
ANTXR1	GBM cell	0	0.982565	0.314	0.094	0
GBAS	GBM cell	0	0.980226	0.379	0.212	0
MIR99AHG	GBM cell	0	0.979183	0.788	0.594	0
PDE7B	GBM cell	0	0.976697	0.25	0.061	0
KCNIP1	GBM cell	0	0.974238	0.353	0.166	0
NKAIN3	GBM cell	0	0.971874	0.418	0.148	0
CTNND2	GBM cell	0	0.970941	0.743	0.526	0
PLCB1	GBM cell	0	0.970501	0.485	0.212	0
ASTN1	GBM cell	0	0.960466	0.358	0.132	0
CNIH3	GBM cell	0	0.960409	0.313	0.117	0
FAT3	GBM cell	0	0.960376	0.293	0.116	0
RP11-384F7.2	GBM cell	0	0.95972	0.413	0.213	0
AGMO	GBM cell	0	0.95488	0.26	0.085	0
PCSK5	GBM cell	0	0.954878	0.299	0.105	0
CTNNA2	GBM cell	0	0.953965	0.52	0.349	0
MPPED2	GBM cell	0	0.953913	0.251	0.065	0
ZFHX4	GBM cell	0	0.953153	0.402	0.189	0
LDLRAD3	GBM cell	0	0.947413	0.528	0.318	0
FGFR1	GBM cell	0	0.939854	0.251	0.068	0
NRXN1	GBM cell	0	0.938847	0.522	0.283	0
GPR173	GBM cell	0	0.937664	0.35	0.13	0
PHF21B	GBM cell	0	0.921032	0.287	0.072	0
SYNE2	GBM cell	0	0.92061	0.324	0.082	0
KIF21A	GBM cell	0	0.916256	0.422	0.229	0
TNIK	GBM cell	0	0.915734	0.581	0.373	0
GABBR1	GBM cell	0	0.911664	0.301	0.085	0
PAM	GBM cell	0	0.908176	0.371	0.135	0
NOL4	GBM cell	0	0.907467	0.289	0.099	0
SETBP1	GBM cell	0	0.907369	0.44	0.198	0
GRIA2	GBM cell	0	0.905584	0.466	0.276	0
MSRA	GBM cell	0	0.902118	0.603	0.318	0
SPRED2	GBM cell	0	0.892589	0.366	0.176	0
NTN1	GBM cell	0	0.889706	0.283	0.073	0
CASK	GBM cell	0	0.887876	0.516	0.297	0
DOCK7	GBM cell	0	0.884288	0.429	0.214	0
KALRN	GBM cell	0	0.883287	0.469	0.192	0
MARK1	GBM cell	0	0.870426	0.343	0.134	0
ZNF462	GBM cell	0	0.869953	0.434	0.221	0
CLIP2	GBM cell	0	0.868358	0.532	0.371	0
ZNF827	GBM cell	0	0.866015	0.375	0.163	0
GAPDH	GBM cell	0	0.864419	0.372	0.232	0
MEIS2	GBM cell	0	0.858525	0.413	0.269	0
WDR60	GBM cell	0	0.856933	0.495	0.266	0
PHF14	GBM cell	0	0.847272	0.592	0.357	0
TTC28	GBM cell	0	0.84641	0.644	0.415	0
LRRTM4	GBM cell	0	0.84505	0.406	0.252	0
EPN2	GBM cell	0	0.839624	0.58	0.441	0
2023-09-11	GBM cell	0	0.838096	0.33	0.135	0
ADGRA3	GBM cell	0	0.837597	0.285	0.072	0
BAALC	GBM cell	0	0.837245	0.348	0.169	0
TCF4	GBM cell	0	0.833953	0.742	0.581	0
PRICKLE2	GBM cell	0	0.830757	0.271	0.108	0
GPC6	GBM cell	0	0.829417	0.312	0.132	0
DCLK1	GBM cell	0	0.824741	0.381	0.178	0
CSRNP3	GBM cell	0	0.822479	0.358	0.15	0
PDLIM5	GBM cell	0	0.821036	0.393	0.173	0
PBX1	GBM cell	0	0.82092	0.557	0.317	0
RP11-514P8.6	GBM cell	0	0.820412	0.434	0.227	0
IMMP2L	GBM cell	0	0.817973	0.625	0.468	0
TRIM24	GBM cell	0	0.816167	0.386	0.191	0
CSMD1	GBM cell	0	0.815092	0.456	0.269	0
CDK6	GBM cell	0	0.814431	0.442	0.337	0
PLEKHG1	GBM cell	0	0.806964	0.284	0.128	0
MT2A	GBM cell	0	0.805693	0.294	0.163	0
CSMD2	GBM cell	0	0.800656	0.409	0.235	0
FNDC3B	GBM cell	0	0.793905	0.531	0.278	0
PDZD2	GBM cell	0	0.789323	0.431	0.298	0
MKL2	GBM cell	0	0.786664	0.403	0.201	0
MRC2	GBM cell	0	0.78446	0.28	0.092	0
PARD3B	GBM cell	0	0.784149	0.473	0.277	0
SACS	GBM cell	0	0.784113	0.325	0.159	0
GABPB1-AS1	GBM cell	0	0.780077	0.434	0.232	0
ACSL3	GBM cell	0	0.778724	0.326	0.237	0
TENM4	GBM cell	0	0.778651	0.416	0.266	0
SYT17	GBM cell	0	0.778168	0.274	0.085	0
SCFD2	GBM cell	0	0.775502	0.439	0.341	0
CST3	GBM cell	0	0.772821	0.398	0.218	0
CRB1	GBM cell	0	0.770821	0.283	0.147	0
VOPP1	GBM cell	0	0.768346	0.314	0.201	0
SEMA6D	GBM cell	0	0.762366	0.351	0.16	0
ARHGAP31	GBM cell	0	0.760405	0.353	0.143	0
ZBTB20	GBM cell	0	0.758033	0.888	0.766	0
FAM110B	GBM cell	0	0.754861	0.358	0.163	0
RNF24	GBM cell	0	0.752082	0.33	0.16	0
NOS1AP	GBM cell	0	0.750091	0.289	0.153	0
FAM182B	GBM cell	0	0.745544	0.29	0.146	0
LIMA1	GBM cell	0	0.742459	0.324	0.165	0
ZNF544	GBM cell	0	0.735518	0.315	0.137	0
ROBO2	GBM cell	0	0.732767	0.527	0.236	0
XKR6	GBM cell	0	0.730597	0.528	0.28	0
GRIK2	GBM cell	0	0.72992	0.412	0.205	0
SOX2	GBM cell	0	0.728755	0.374	0.187	0
ADGRV1	GBM cell	0	0.719883	0.263	0.09	0
TLK1	GBM cell	0	0.718328	0.439	0.262	0
LRRC16A	GBM cell	0	0.715642	0.311	0.146	0
MYO10	GBM cell	0	0.713788	0.306	0.13	0
CHN1	GBM cell	0	0.711085	0.328	0.146	0
KLHL4	GBM cell	0	0.709618	0.317	0.22	0
TCF7L2	GBM cell	0	0.703967	0.335	0.174	0
ZNF586	GBM cell	0	0.702591	0.349	0.188	0
LINC01138	GBM cell	0	0.700773	0.312	0.153	0
RAB11FIP3	GBM cell	0	0.696858	0.375	0.211	0
MAP1B	GBM cell	0	0.696117	0.45	0.342	0
DLGAP4	GBM cell	0	0.695151	0.325	0.153	0
TRPS1	GBM cell	0	0.692442	0.561	0.429	0
TOX	GBM cell	0	0.691594	0.262	0.089	0
ST7	GBM cell	0	0.686966	0.436	0.246	0
PRKCA	GBM cell	0	0.684728	0.632	0.471	0
ARHGEF3	GBM cell	0	0.682298	0.382	0.251	0
RP11-37B2.1	GBM cell	0	0.682292	0.385	0.207	0
RIC3	GBM cell	0	0.682005	0.255	0.123	0
WASF3	GBM cell	0	0.679128	0.252	0.106	0
UPF3A	GBM cell	0	0.678508	0.456	0.287	0
SCMH1	GBM cell	0	0.678492	0.447	0.253	0
MKRN3	GBM cell	0	0.674004	0.37	0.196	0
CAMK2D	GBM cell	0	0.670868	0.587	0.42	0
TNS1	GBM cell	0	0.669913	0.258	0.123	0
KIAA1211	GBM cell	0	0.660151	0.314	0.126	0
UNC80	GBM cell	0	0.660133	0.259	0.086	0
MYEF2	GBM cell	0	0.655681	0.311	0.143	0
DHRSX	GBM cell	0	0.655184	0.422	0.244	0
MT3	GBM cell	0	0.653477	0.261	0.143	0
COA1	GBM cell	0	0.644775	0.434	0.255	0
ZNF608	GBM cell	0	0.644131	0.434	0.276	0
RFX2	GBM cell	0	0.643188	0.253	0.101	0
KCNQ1OT1	GBM cell	0	0.64304	0.378	0.267	0
LIFR	GBM cell	0	0.64006	0.356	0.216	0
PRKRIP1	GBM cell	0	0.638815	0.463	0.291	0
PTPRS	GBM cell	0	0.637713	0.47	0.317	0
CHPT1	GBM cell	0	0.637462	0.289	0.14	0
DNM1	GBM cell	0	0.637281	0.261	0.099	0
OPHN1	GBM cell	0	0.633927	0.372	0.205	0
ZNF43	GBM cell	0	0.630052	0.293	0.138	0
TMEM161B-AS1	GBM cell	0	0.624788	0.487	0.33	0
DPY19L1	GBM cell	0	0.622993	0.287	0.157	0
ZHX3	GBM cell	0	0.621893	0.493	0.341	0
AFAP1	GBM cell	0	0.621183	0.254	0.11	0
ABI2	GBM cell	0	0.62095	0.429	0.261	0
LINC01004	GBM cell	0	0.620252	0.377	0.21	0
ADGRB3	GBM cell	0	0.619103	0.714	0.559	0
MEIS1	GBM cell	0	0.617612	0.272	0.178	0
ADAM23	GBM cell	0	0.615738	0.263	0.115	0
MYH10	GBM cell	0	0.613306	0.256	0.105	0
PAXBP1	GBM cell	0	0.606816	0.496	0.341	0
SOBP	GBM cell	0	0.605509	0.441	0.28	0
SFXN5	GBM cell	0	0.600888	0.301	0.161	0
ABLIM1	GBM cell	0	0.600179	0.278	0.114	0
VGLL4	GBM cell	0	0.599648	0.425	0.272	0
SSBP2	GBM cell	0	0.598358	0.545	0.422	0
LINC01481	GBM cell	0	0.59758	0.338	0.221	0
MUM1	GBM cell	0	0.596931	0.376	0.229	0
TSC22D1	GBM cell	0	0.592607	0.37	0.221	0
ARMC9	GBM cell	0	0.591917	0.289	0.13	0
STK17A	GBM cell	0	0.590835	0.266	0.115	0
GNAS	GBM cell	0	0.589446	0.416	0.275	0
ESRRG	GBM cell	0	0.588502	0.326	0.216	0
PDGFC	GBM cell	0	0.584704	0.278	0.12	0
SOD2	GBM cell	0	0.58361	0.347	0.222	0
ZNRF3	GBM cell	0	0.57977	0.293	0.133	0
ENSA	GBM cell	0	0.579051	0.36	0.198	0
TANC1	GBM cell	0	0.577068	0.562	0.393	0
EHBP1	GBM cell	0	0.576925	0.478	0.334	0
C11orf49	GBM cell	0	0.576845	0.479	0.318	0
SLC2A13	GBM cell	0	0.573576	0.301	0.183	0
GTF2I	GBM cell	0	0.57332	0.673	0.547	0
PLPP3	GBM cell	0	0.571322	0.273	0.154	0
ST5	GBM cell	0	0.564272	0.3	0.145	0
DPY19L3	GBM cell	0	0.562905	0.296	0.158	0
NR6A1	GBM cell	0	0.561019	0.345	0.208	0
LPP	GBM cell	0	0.558161	0.681	0.542	0
DCAKD	GBM cell	0	0.553208	0.25	0.116	0
HNRNPA2B1	GBM cell	0	0.550074	0.595	0.463	0
RBMX	GBM cell	0	0.549661	0.457	0.285	0
MAPK10	GBM cell	0	0.547309	0.54	0.368	0
PPM1E	GBM cell	0	0.546146	0.281	0.137	0
ASPH	GBM cell	0	0.545605	0.338	0.205	0
BCL6	GBM cell	0	0.545548	0.278	0.167	0
IPO9	GBM cell	0	0.538625	0.351	0.211	0
SETD5	GBM cell	0	0.536514	0.564	0.421	0
KLHL7	GBM cell	0	0.530078	0.274	0.138	0
NCKAP1	GBM cell	0	0.529262	0.365	0.216	0
PGAP1	GBM cell	0	0.525651	0.291	0.16	0
TRAF3IP2-AS1	GBM cell	0	0.524116	0.482	0.346	0
C16orf45	GBM cell	0	0.522122	0.318	0.196	0
ARNT2	GBM cell	0	0.521573	0.357	0.217	0
ILF3	GBM cell	0	0.521468	0.33	0.184	0
RBMS1	GBM cell	0	0.513717	0.303	0.176	0
WHSC1	GBM cell	0	0.5114	0.363	0.229	0
MACF1	GBM cell	0	0.510805	0.759	0.676	0
MKLN1	GBM cell	0	0.51075	0.711	0.606	0
KMT2C	GBM cell	0	0.510201	0.704	0.593	0
NRF1	GBM cell	0	0.509631	0.412	0.284	0
ACAP3	GBM cell	0	0.508883	0.263	0.168	0
RP11-479O9.4	GBM cell	0	0.507444	0.388	0.252	0
UBE2H	GBM cell	0	0.506171	0.481	0.356	0
RFX3	GBM cell	0	0.504654	0.494	0.368	0
MT-CO1	GBM cell	1.43523e-307	1.11525	0.33	0.246	4.00787e-303
GBE1	GBM cell	4.66127e-249	0.518225	0.276	0.193	1.30166e-244
DSCAM	GBM cell	2.0266e-177	0.971875	0.365	0.29	5.65928e-173
PRDM2	GBM cell	8.41895e-133	1.73679	0.243	0.31	2.35099e-128
CH507-513H4.1	GBM cell	1.73702e-110	0.602445	0.358	0.306	4.85064e-106
GRID2	GBM cell	3.71222e-97	0.819467	0.308	0.278	1.03664e-92
XYLT1	GBM cell	2.65472e-84	0.67893	0.296	0.258	7.4133e-80
GRB10	GBM cell	1.60385e-48	0.620074	0.269	0.241	4.47876e-44
RNF219-AS1	Astrocyte	0	3.5139	0.752	0.051	0
LINC01088	Astrocyte	0	3.4134	0.722	0.057	0
NRG3	Astrocyte	0	3.21051	0.928	0.15	0
APOE	Astrocyte	0	2.93489	0.831	0.283	0
NTRK2	Astrocyte	0	2.88291	0.905	0.255	0
SPARCL1	Astrocyte	0	2.88181	0.894	0.257	0
ADGRV1	Astrocyte	0	2.87021	0.779	0.176	0
KCNN3	Astrocyte	0	2.78537	0.731	0.092	0
CLU	Astrocyte	0	2.66602	0.823	0.349	0
AC002429.5	Astrocyte	0	2.64536	0.619	0.037	0
GPC5	Astrocyte	0	2.57305	0.41	0.148	0
AC092684.1	Astrocyte	0	2.55759	0.383	0.023	0
ATP1A2	Astrocyte	0	2.53421	0.715	0.127	0
MGAT4C	Astrocyte	0	2.46231	0.62	0.065	0
LUZP2	Astrocyte	0	2.43329	0.678	0.12	0
KCNQ5	Astrocyte	0	2.40454	0.632	0.158	0
LINC00836	Astrocyte	0	2.31682	0.471	0.009	0
ID4	Astrocyte	0	2.25788	0.625	0.074	0
DPP10	Astrocyte	0	2.25286	0.551	0.181	0
AQP4	Astrocyte	0	2.2504	0.631	0.107	0
CADPS	Astrocyte	0	2.2102	0.698	0.154	0
RP11-3B12.2	Astrocyte	0	2.11619	0.445	0.033	0
ADCY2	Astrocyte	0	2.09974	0.709	0.137	0
CPE	Astrocyte	0	2.09779	0.685	0.176	0
SLC1A2	Astrocyte	0	2.08662	0.554	0.26	0
LRIG1	Astrocyte	0	1.98775	0.776	0.26	0
FAM189A2	Astrocyte	0	1.97791	0.53	0.05	0
GLUD1	Astrocyte	0	1.97659	0.676	0.159	0
ASTN2	Astrocyte	0	1.94678	0.824	0.329	0
TIMP3	Astrocyte	0	1.93502	0.596	0.12	0
NEBL	Astrocyte	0	1.89471	0.588	0.137	0
RP11-627D16.1	Astrocyte	0	1.88946	0.455	0.028	0
OPHN1	Astrocyte	0	1.84842	0.75	0.291	0
HIF3A	Astrocyte	0	1.79138	0.594	0.1	0
ID3	Astrocyte	0	1.7736	0.435	0.054	0
MIR4300HG	Astrocyte	0	1.76166	0.625	0.152	0
SPON1	Astrocyte	0	1.75297	0.524	0.068	0
EEPD1	Astrocyte	0	1.70919	0.604	0.233	0
CD38	Astrocyte	0	1.70668	0.396	0.021	0
PTPRT	Astrocyte	0	1.70044	0.521	0.083	0
AHCYL1	Astrocyte	0	1.68704	0.666	0.195	0
PARD3	Astrocyte	0	1.68011	0.832	0.341	0
SORBS1	Astrocyte	0	1.65554	0.825	0.34	0
RANBP3L	Astrocyte	0	1.65521	0.408	0.037	0
SLC14A1	Astrocyte	0	1.65438	0.34	0.009	0
ADGRB1	Astrocyte	0	1.65418	0.312	0.069	0
ARHGEF4	Astrocyte	0	1.64316	0.648	0.17	0
DCLK1	Astrocyte	0	1.64128	0.722	0.286	0
WDR49	Astrocyte	0	1.63125	0.503	0.066	0
ADCY8	Astrocyte	0	1.62931	0.517	0.077	0
PRKG1	Astrocyte	0	1.61059	0.413	0.083	0
CRYAB	Astrocyte	0	1.6046	0.483	0.147	0
RP13-578N3.3	Astrocyte	0	1.60237	0.362	0.04	0
CHST9	Astrocyte	0	1.58307	0.552	0.129	0
GINS3	Astrocyte	0	1.57496	0.442	0.053	0
OSBPL11	Astrocyte	0	1.57089	0.531	0.129	0
GRAMD3	Astrocyte	0	1.56907	0.697	0.23	0
NKAIN3	Astrocyte	0	1.56696	0.751	0.294	0
A2ML1-AS1	Astrocyte	0	1.55898	0.369	0.072	0
SLC25A18	Astrocyte	0	1.54133	0.435	0.085	0
CABLES1	Astrocyte	0	1.53641	0.297	0.074	0
PDE8B	Astrocyte	0	1.51981	0.541	0.142	0
GPR75-ASB3	Astrocyte	0	1.51686	0.637	0.215	0
PLEKHA5	Astrocyte	0	1.50498	0.597	0.241	0
NRXN1	Astrocyte	0	1.49178	0.928	0.41	0
RP11-673E1.4	Astrocyte	0	1.49016	0.321	0.025	0
ETNPPL	Astrocyte	0	1.48095	0.285	0.002	0
CDH20	Astrocyte	0	1.47653	0.81	0.335	0
NKAIN4	Astrocyte	0	1.47602	0.425	0.057	0
ABLIM1	Astrocyte	0	1.46598	0.641	0.198	0
RIMKLB	Astrocyte	0	1.45269	0.567	0.199	0
ST8SIA1	Astrocyte	0	1.45027	0.551	0.168	0
HES4	Astrocyte	0	1.44926	0.401	0.059	0
MMD2	Astrocyte	0	1.44596	0.421	0.081	0
CTC-498M16.4	Astrocyte	0	1.43505	0.432	0.073	0
FADS2	Astrocyte	0	1.43334	0.495	0.11	0
ATP1B2	Astrocyte	0	1.42223	0.496	0.114	0
LIFR	Astrocyte	0	1.41371	0.727	0.286	0
STOX1	Astrocyte	0	1.40416	0.365	0.024	0
RFX4	Astrocyte	0	1.4034	0.692	0.232	0
MGST1	Astrocyte	0	1.40063	0.38	0.049	0
FMN2	Astrocyte	0	1.39782	0.789	0.334	0
GABBR2	Astrocyte	0	1.38665	0.428	0.082	0
MTHFD2	Astrocyte	0	1.38373	0.34	0.041	0
FUT9	Astrocyte	0	1.36872	0.579	0.188	0
PON2	Astrocyte	0	1.36755	0.653	0.243	0
RP11-630C16.2	Astrocyte	0	1.35937	0.308	0.033	0
EDNRB	Astrocyte	0	1.34491	0.378	0.049	0
PITPNC1	Astrocyte	0	1.33986	0.76	0.363	0
SLC39A11	Astrocyte	0	1.33219	0.716	0.347	0
TTYH1	Astrocyte	0	1.31424	0.488	0.129	0
CACNB2	Astrocyte	0	1.30401	0.592	0.195	0
ALDH1L1	Astrocyte	0	1.29858	0.441	0.114	0
C1orf61	Astrocyte	0	1.28085	0.759	0.316	0
IGFBP7	Astrocyte	0	1.27511	0.468	0.102	0
TNIK	Astrocyte	0	1.26829	0.858	0.485	0
BMPR1B	Astrocyte	0	1.26567	0.552	0.174	0
RP11-384F7.2	Astrocyte	0	1.25517	0.773	0.318	0
DAAM2	Astrocyte	0	1.25098	0.531	0.145	0
RP11-776H12.1	Astrocyte	0	1.24871	0.515	0.144	0
PARD3B	Astrocyte	0	1.2471	0.777	0.381	0
AGT	Astrocyte	0	1.24701	0.324	0.03	0
RNF19A	Astrocyte	0	1.23191	0.615	0.268	0
ANKFN1	Astrocyte	0	1.22726	0.548	0.17	0
CNTN1	Astrocyte	0	1.21692	0.537	0.164	0
LINC00693	Astrocyte	0	1.20783	0.404	0.086	0
RHBDL3	Astrocyte	0	1.20657	0.403	0.113	0
SLCO1C1	Astrocyte	0	1.2063	0.362	0.06	0
RORA	Astrocyte	0	1.20193	0.907	0.541	0
RP11-144F15.1	Astrocyte	0	1.19133	0.376	0.111	0
SYTL4	Astrocyte	0	1.19096	0.374	0.056	0
DNAH7	Astrocyte	0	1.1828	0.375	0.09	0
RGCC	Astrocyte	0	1.18168	0.34	0.066	0
PPP1R9A	Astrocyte	0	1.16695	0.685	0.355	0
NCAN	Astrocyte	0	1.16605	0.369	0.092	0
AQP4-AS1	Astrocyte	0	1.16334	0.44	0.113	0
BCAN	Astrocyte	0	1.15382	0.513	0.185	0
CST3	Astrocyte	0	1.13581	0.646	0.315	0
CALCRL	Astrocyte	0	1.1352	0.458	0.107	0
LINC01094	Astrocyte	0	1.13469	0.34	0.057	0
DAPK1	Astrocyte	0	1.12634	0.502	0.148	0
NUDT4	Astrocyte	0	1.11988	0.361	0.087	0
DTNA	Astrocyte	0	1.11917	0.882	0.578	0
WLS	Astrocyte	0	1.11797	0.632	0.238	0
RASSF4	Astrocyte	0	1.11496	0.591	0.194	0
ZNRF3	Astrocyte	0	1.11353	0.507	0.219	0
ERBB4	Astrocyte	0	1.11341	0.871	0.47	0
PDE3A	Astrocyte	0	1.11244	0.405	0.108	0
DCLK2	Astrocyte	0	1.1105	0.799	0.44	0
NT5DC3	Astrocyte	0	1.10789	0.367	0.071	0
FRY	Astrocyte	0	1.10685	0.464	0.173	0
GPM6A	Astrocyte	0	1.10476	0.882	0.471	0
NR2F1	Astrocyte	0	1.10297	0.429	0.108	0
COL5A3	Astrocyte	0	1.10044	0.27	0.069	0
NDRG2	Astrocyte	0	1.09852	0.389	0.082	0
ITPR2	Astrocyte	0	1.09199	0.808	0.411	0
SERPINI2	Astrocyte	0	1.08062	0.318	0.033	0
RP11-436K8.1	Astrocyte	0	1.07872	0.509	0.163	0
FAT3	Astrocyte	0	1.07806	0.609	0.21	0
PHYHD1	Astrocyte	0	1.0742	0.257	0.021	0
CTDSPL	Astrocyte	0	1.06438	0.465	0.172	0
SLC1A4	Astrocyte	0	1.05706	0.312	0.039	0
FARP1	Astrocyte	0	1.05645	0.615	0.257	0
SLC15A2	Astrocyte	0	1.05312	0.371	0.072	0
WDR11-AS1	Astrocyte	0	1.03306	0.311	0.069	0
BMPR1A	Astrocyte	0	1.02713	0.619	0.305	0
MAPK10	Astrocyte	0	1.0142	0.759	0.461	0
KIAA1211	Astrocyte	0	1.0103	0.52	0.229	0
MAP3K5	Astrocyte	0	1.00847	0.559	0.228	0
KCND2	Astrocyte	0	1.00186	0.729	0.278	0
ABI3BP	Astrocyte	0	1.0007	0.32	0.039	0
MAPK4	Astrocyte	0	0.994737	0.345	0.115	0
PTGDS	Astrocyte	0	0.988832	0.464	0.18	0
CNN3	Astrocyte	0	0.988033	0.447	0.161	0
RP1-34H18.1	Astrocyte	0	0.97964	0.293	0.06	0
ITM2C	Astrocyte	0	0.977117	0.284	0.058	0
RP11-133F8.2	Astrocyte	0	0.976553	0.252	0.025	0
AC012593.1	Astrocyte	0	0.969727	0.34	0.109	0
ADCYAP1R1	Astrocyte	0	0.969608	0.294	0.04	0
STON2	Astrocyte	0	0.962791	0.395	0.117	0
ARHGAP32	Astrocyte	0	0.961938	0.65	0.34	0
OGFRL1	Astrocyte	0	0.958641	0.366	0.112	0
CTNND2	Astrocyte	0	0.958097	0.928	0.646	0
CDHR3	Astrocyte	0	0.95369	0.403	0.127	0
PHYHIPL	Astrocyte	0	0.948768	0.549	0.245	0
SPOCK2	Astrocyte	0	0.946217	0.293	0.04	0
SLC7A11	Astrocyte	0	0.940342	0.305	0.068	0
OSGIN2	Astrocyte	0	0.939803	0.264	0.042	0
LINC00299	Astrocyte	0	0.938592	0.264	0.06	0
TMEM232	Astrocyte	0	0.93718	0.399	0.141	0
SGCD	Astrocyte	0	0.93099	0.479	0.182	0
CAMK2G	Astrocyte	0	0.930538	0.341	0.119	0
GFAP	Astrocyte	0	0.929164	0.706	0.303	0
ARHGEF10L	Astrocyte	0	0.927899	0.456	0.163	0
MXI1	Astrocyte	0	0.92672	0.468	0.18	0
PTTG1IP	Astrocyte	0	0.924922	0.418	0.144	0
LFNG	Astrocyte	0	0.921988	0.302	0.082	0
PDE4DIP	Astrocyte	0	0.913519	0.732	0.412	0
GNG12-AS1	Astrocyte	0	0.913114	0.319	0.094	0
PAPLN	Astrocyte	0	0.908322	0.269	0.043	0
GRIA1	Astrocyte	0	0.904328	0.503	0.176	0
GAN	Astrocyte	0	0.898131	0.413	0.154	0
KIAA1671	Astrocyte	0	0.89253	0.369	0.115	0
TMTC1	Astrocyte	0	0.889954	0.33	0.076	0
PPP2R5A	Astrocyte	0	0.887697	0.406	0.141	0
PLEC	Astrocyte	0	0.876459	0.319	0.082	0
MIR99AHG	Astrocyte	0	0.86191	0.913	0.702	0
KIF1B	Astrocyte	0	0.856918	0.846	0.593	0
NTM	Astrocyte	0	0.854861	0.872	0.508	0
ANOS1	Astrocyte	0	0.846744	0.341	0.099	0
HEPN1	Astrocyte	0	0.844832	0.318	0.094	0
EYA1	Astrocyte	0	0.842053	0.313	0.064	0
SH3GL2	Astrocyte	0	0.840114	0.285	0.053	0
ARHGEF17	Astrocyte	0	0.833046	0.284	0.044	0
PCDH7	Astrocyte	0	0.832228	0.473	0.147	0
LSAMP	Astrocyte	0	0.826927	0.957	0.698	0
RGMA	Astrocyte	0	0.823109	0.419	0.135	0
LRP1B	Astrocyte	0	0.819662	0.955	0.621	0
SMAD9	Astrocyte	0	0.808578	0.267	0.053	0
FSTL5	Astrocyte	0	0.807347	0.252	0.043	0
MASP1	Astrocyte	0	0.803037	0.269	0.057	0
SLC1A3	Astrocyte	0	0.796865	0.895	0.584	0
PITPNM2	Astrocyte	0	0.793307	0.367	0.128	0
HEPACAM	Astrocyte	0	0.779628	0.42	0.158	0
VCL	Astrocyte	0	0.779178	0.404	0.144	0
PTPRM	Astrocyte	0	0.761684	0.457	0.149	0
SERPINE2	Astrocyte	0	0.749354	0.304	0.088	0
FAM19A1	Astrocyte	0	0.732665	0.303	0.083	0
ANKDD1A	Astrocyte	0	0.732477	0.309	0.096	0
ADHFE1	Astrocyte	0	0.722667	0.278	0.078	0
SLC4A4	Astrocyte	0	0.721934	0.716	0.305	0
PLSCR4	Astrocyte	0	0.70931	0.272	0.068	0
GRID2	Astrocyte	0	0.679559	0.696	0.285	0
EZR	Astrocyte	0	0.676383	0.308	0.089	0
RP11-263K19.4	Astrocyte	0	0.674916	0.253	0.064	0
PLCB1	Astrocyte	0	0.674671	0.719	0.363	0
GLIS3	Astrocyte	0	0.654383	0.748	0.347	0
GALNT13	Astrocyte	0	0.646557	0.57	0.255	0
CCDC80	Astrocyte	0	0.636535	0.282	0.08	0
GRAMD1B	Astrocyte	0	0.624155	0.329	0.107	0
PCDH15	Astrocyte	0	0.615409	0.515	0.152	0
ARHGAP31	Astrocyte	8.34612e-308	0.819566	0.564	0.258	2.33065e-303
RP11-739G5.1	Astrocyte	2.20401e-305	0.814139	0.35	0.121	6.15469e-301
MAGI3	Astrocyte	1.25409e-304	0.850345	0.477	0.206	3.50205e-300
SEMA4B	Astrocyte	4.55197e-304	0.659944	0.31	0.1	1.27114e-299
FAM135B	Astrocyte	4.83315e-303	0.727836	0.338	0.115	1.34966e-298
ADGRB3	Astrocyte	2.22286e-302	0.760701	0.91	0.643	6.20734e-298
UPP2	Astrocyte	4.1128e-302	0.715923	0.26	0.075	1.1485e-297
LINC00461	Astrocyte	3.94102e-301	0.905234	0.66	0.363	1.10053e-296
SPAG1	Astrocyte	1.20464e-297	0.761092	0.287	0.09	3.36396e-293
FAM19A5	Astrocyte	2.75616e-295	0.832761	0.437	0.182	7.69656e-291
RP11-197K3.1	Astrocyte	7.55817e-294	0.936233	0.336	0.12	2.11062e-289
CACHD1	Astrocyte	7.11966e-293	0.821741	0.451	0.188	1.98816e-288
SPARC	Astrocyte	2.1566e-292	0.765742	0.301	0.099	6.02232e-288
ACSBG1	Astrocyte	9.1491e-292	0.850649	0.314	0.106	2.55489e-287
CD44	Astrocyte	7.6858e-291	0.62376	0.411	0.152	2.14626e-286
LRRTM4	Astrocyte	1.87625e-290	0.80693	0.659	0.334	5.23943e-286
MALAT1	Astrocyte	7.56672e-290	0.684309	0.993	0.999	2.11301e-285
CACNA1C	Astrocyte	1.86226e-288	0.659109	0.482	0.203	5.20036e-284
WWC1	Astrocyte	7.57298e-285	0.756725	0.27	0.083	2.11476e-280
MT2A	Astrocyte	1.00975e-284	0.959067	0.508	0.233	2.81974e-280
PRRX1	Astrocyte	1.30513e-282	0.87077	0.463	0.203	3.64458e-278
LINGO1	Astrocyte	3.07317e-281	1.04322	0.607	0.342	8.58183e-277
LHFP	Astrocyte	1.16074e-280	0.773631	0.69	0.362	3.24138e-276
ARHGAP26	Astrocyte	1.86949e-280	0.593819	0.64	0.31	5.22055e-276
TSC22D4	Astrocyte	7.04569e-279	0.764548	0.369	0.141	1.96751e-274
MTHFD2L	Astrocyte	6.90133e-278	1.06416	0.387	0.158	1.9272e-273
ATP13A4	Astrocyte	8.63407e-277	0.663789	0.546	0.247	2.41107e-272
ASPH	Astrocyte	9.60252e-274	0.754961	0.559	0.276	2.6815e-269
IQCK	Astrocyte	9.38875e-273	0.913825	0.457	0.207	2.62181e-268
EPHB1	Astrocyte	3.79828e-272	0.573645	0.392	0.15	1.06067e-267
ARHGEF26	Astrocyte	5.90568e-271	0.627381	0.454	0.189	1.64916e-266
LMO3	Astrocyte	1.2226e-269	0.771265	0.293	0.099	3.4141e-265
PLPP3	Astrocyte	5.76875e-267	0.708727	0.482	0.216	1.61092e-262
F3	Astrocyte	7.7777e-267	0.603971	0.278	0.089	2.17192e-262
SLC3A2	Astrocyte	1.35004e-266	0.688462	0.34	0.126	3.76999e-262
CLEC16A	Astrocyte	9.91126e-261	0.97311	0.55	0.294	2.76772e-256
PSAP	Astrocyte	1.23007e-260	0.666595	0.458	0.202	3.43496e-256
FAM182B	Astrocyte	9.08216e-258	0.912981	0.47	0.224	2.53619e-253
AKAP6	Astrocyte	1.04308e-256	0.724849	0.764	0.466	2.9128e-252
RP3-525N10.2	Astrocyte	2.88068e-255	0.741821	0.333	0.126	8.04429e-251
SLC26A3	Astrocyte	1.24137e-249	0.67449	0.469	0.218	3.46651e-245
ABI1	Astrocyte	2.19004e-249	0.691665	0.455	0.206	6.11569e-245
RP11-266O8.1	Astrocyte	1.01174e-247	0.718801	0.319	0.117	2.82528e-243
GABRB1	Astrocyte	1.26022e-245	1.15889	0.283	0.1	3.51917e-241
ITGA6	Astrocyte	3.80842e-245	0.550388	0.251	0.08	1.0635e-240
ATP9A	Astrocyte	2.69053e-244	1.01994	0.523	0.276	7.51331e-240
GOLGA8A	Astrocyte	4.49212e-243	0.673326	0.451	0.208	1.25443e-238
BRINP3	Astrocyte	5.92805e-242	0.593129	0.51	0.232	1.65541e-237
ARHGAP6	Astrocyte	9.99521e-242	0.600341	0.302	0.106	2.79116e-237
MSI2	Astrocyte	3.82289e-241	0.58164	0.859	0.617	1.06754e-236
GAREM1	Astrocyte	1.21229e-240	0.796103	0.563	0.296	3.38532e-236
CD47	Astrocyte	2.03902e-237	0.797199	0.414	0.186	5.69396e-233
BCL2	Astrocyte	2.19935e-237	0.631687	0.564	0.282	6.1417e-233
SEMA6A	Astrocyte	3.25676e-237	0.806967	0.576	0.319	9.0945e-233
SULF2	Astrocyte	2.92284e-236	0.728427	0.322	0.122	8.16202e-232
SGCZ	Astrocyte	2.72594e-231	0.75372	0.311	0.114	7.61217e-227
GLUL	Astrocyte	6.43758e-229	0.911441	0.402	0.179	1.79769e-224
MTSS1L	Astrocyte	1.44292e-228	0.682527	0.333	0.133	4.02936e-224
FAM171A1	Astrocyte	1.05314e-225	0.697627	0.447	0.207	2.9409e-221
RP11-444D3.1	Astrocyte	1.23032e-224	0.733725	0.479	0.231	3.43568e-220
CAB39L	Astrocyte	4.07086e-224	0.667731	0.252	0.086	1.13679e-219
SFXN5	Astrocyte	5.24439e-220	0.759189	0.478	0.237	1.4645e-215
GPRC5B	Astrocyte	9.24229e-220	0.743342	0.413	0.189	2.58091e-215
FAM171B	Astrocyte	1.68297e-217	0.668884	0.29	0.109	4.6997e-213
STK38L	Astrocyte	4.89155e-217	0.723744	0.358	0.152	1.36597e-212
ACSS1	Astrocyte	2.53684e-214	0.758636	0.269	0.098	7.08413e-210
WASF3	Astrocyte	2.44698e-213	0.653439	0.408	0.186	6.83319e-209
RP11-37B2.1	Astrocyte	1.90206e-212	0.724752	0.55	0.305	5.31151e-208
PTCHD1-AS	Astrocyte	3.57776e-212	0.564929	0.483	0.228	9.99089e-208
USP54	Astrocyte	1.63682e-211	0.749736	0.632	0.357	4.57083e-207
ADGRA3	Astrocyte	1.19744e-210	0.702506	0.413	0.191	3.34384e-206
PDLIM5	Astrocyte	3.06148e-209	0.710581	0.55	0.295	8.54917e-205
MOK	Astrocyte	7.9973e-209	0.582436	0.33	0.135	2.23325e-204
DOCK7	Astrocyte	2.35295e-208	0.654815	0.592	0.333	6.57062e-204
CD81	Astrocyte	8.27046e-208	0.884164	0.363	0.16	2.30953e-203
SNCAIP	Astrocyte	3.16716e-207	0.617976	0.361	0.152	8.84429e-203
PRTFDC1	Astrocyte	1.05044e-205	0.635413	0.362	0.155	2.93336e-201
2023-03-03	Astrocyte	1.93554e-205	0.625432	0.407	0.181	5.40501e-201
MYO16	Astrocyte	2.1475e-205	0.552767	0.389	0.17	5.99689e-201
FIGN	Astrocyte	6.85634e-205	0.643137	0.631	0.365	1.91463e-200
MLC1	Astrocyte	3.77721e-202	0.531358	0.254	0.09	1.05479e-197
ARL3	Astrocyte	1.46385e-199	0.550613	0.259	0.095	4.0878e-195
CH17-189H20.1	Astrocyte	1.88689e-199	0.730628	0.614	0.369	5.26915e-195
DGKG	Astrocyte	2.66586e-199	0.691855	0.585	0.322	7.44442e-195
CTD-2282P23.2	Astrocyte	3.51895e-199	0.755355	0.292	0.116	9.82666e-195
LAMA4	Astrocyte	1.1713e-198	0.562785	0.325	0.132	3.27086e-194
PRICKLE2	Astrocyte	3.39055e-198	0.600513	0.422	0.198	9.46811e-194
TENM4	Astrocyte	1.93995e-196	0.548437	0.61	0.347	5.41731e-192
TBC1D19	Astrocyte	1.34485e-194	0.783374	0.575	0.349	3.75548e-190
ARHGEF6	Astrocyte	2.09262e-193	0.612593	0.335	0.141	5.84363e-189
NADK2	Astrocyte	1.87791e-192	0.563769	0.259	0.096	5.24405e-188
SASH1	Astrocyte	7.72342e-191	0.739663	0.58	0.332	2.15677e-186
APC	Astrocyte	2.40623e-188	0.72856	0.594	0.369	6.71941e-184
TPCN1	Astrocyte	9.32091e-188	0.650343	0.424	0.205	2.60286e-183
SLC6A1-AS1	Astrocyte	2.45246e-184	0.74864	0.276	0.111	6.8485e-180
PFKFB3	Astrocyte	4.38641e-183	0.501236	0.38	0.174	1.22491e-178
COL23A1	Astrocyte	1.82739e-180	0.844603	0.254	0.096	5.10299e-176
PMP2	Astrocyte	7.50847e-180	0.677211	0.326	0.143	2.09674e-175
FAM66C	Astrocyte	1.66518e-179	0.610455	0.363	0.17	4.65001e-175
SEMA6A-AS1	Astrocyte	3.79272e-179	0.72461	0.256	0.101	1.05912e-174
TRAK1	Astrocyte	1.26644e-178	0.607103	0.488	0.263	3.53652e-174
SLC25A33	Astrocyte	1.26812e-178	0.605525	0.256	0.099	3.54123e-174
ITM2B	Astrocyte	3.16011e-175	0.679588	0.396	0.193	8.82461e-171
AASS	Astrocyte	1.85209e-174	0.602531	0.375	0.178	5.17197e-170
CHPT1	Astrocyte	2.36271e-174	0.590683	0.441	0.222	6.59786e-170
MARCKS	Astrocyte	1.39093e-172	0.654036	0.37	0.176	3.88418e-168
ZHX3	Astrocyte	6.08332e-172	0.621622	0.664	0.423	1.69877e-167
SOX5	Astrocyte	3.38396e-168	0.545173	0.57	0.317	9.4497e-164
PHACTR1	Astrocyte	3.77382e-161	0.505084	0.564	0.326	1.05384e-156
GREB1L	Astrocyte	5.03824e-161	0.736934	0.294	0.128	1.40693e-156
CTD-2337A12.1	Astrocyte	8.06944e-161	0.545883	0.264	0.106	2.25339e-156
GABBR1	Astrocyte	3.04628e-160	0.591531	0.408	0.207	8.50674e-156
PSMD5-AS1	Astrocyte	6.30104e-160	0.557797	0.275	0.116	1.75957e-155
TRPM3	Astrocyte	6.44131e-160	2.03385	0.332	0.168	1.79874e-155
ATN1	Astrocyte	2.84385e-158	0.513832	0.275	0.116	7.94144e-154
PPM1L	Astrocyte	9.46675e-158	0.612984	0.394	0.198	2.64359e-153
CD9	Astrocyte	1.30972e-156	0.650214	0.288	0.126	3.65738e-152
PDE8A	Astrocyte	1.37871e-156	0.717665	0.625	0.411	3.85005e-152
ERLEC1	Astrocyte	3.32531e-155	0.597599	0.261	0.109	9.28592e-151
PACRG	Astrocyte	1.01684e-154	0.508684	0.325	0.147	2.83954e-150
WIPF2	Astrocyte	4.63775e-154	0.532114	0.457	0.25	1.29509e-149
TET1	Astrocyte	2.64284e-152	0.50906	0.332	0.155	7.38012e-148
MT-ND3	Astrocyte	2.96856e-152	0.564695	0.296	0.126	8.2897e-148
NR2F1-AS1	Astrocyte	6.81056e-152	0.50234	0.457	0.243	1.90185e-147
LRRC16A	Astrocyte	2.33612e-149	0.781758	0.435	0.237	6.52361e-145
NAV1	Astrocyte	9.73287e-149	0.582967	0.591	0.378	2.71791e-144
MKLN1	Astrocyte	3.15404e-147	0.503454	0.84	0.663	8.80765e-143
REPS1	Astrocyte	4.60176e-146	0.589718	0.492	0.286	1.28504e-141
WDR11	Astrocyte	1.97451e-145	0.540843	0.312	0.145	5.51383e-141
INPP4B	Astrocyte	2.12122e-144	0.545559	0.348	0.169	5.92351e-140
DDR1	Astrocyte	9.4928e-142	0.504434	0.28	0.126	2.65086e-137
MAST4	Astrocyte	5.83418e-140	0.525965	0.448	0.246	1.62919e-135
PPFIA1	Astrocyte	9.79394e-138	0.531736	0.525	0.319	2.73496e-133
LINC01138	Astrocyte	1.75718e-136	0.607703	0.428	0.241	4.90693e-132
BBS2	Astrocyte	6.60014e-136	0.570774	0.454	0.258	1.84309e-131
ST3GAL6	Astrocyte	2.53483e-135	0.680647	0.322	0.16	7.07852e-131
RP11-428O18.6	Astrocyte	1.71073e-134	0.537834	0.272	0.122	4.77722e-130
TULP3	Astrocyte	3.32567e-134	0.513285	0.304	0.144	9.28694e-130
SYNE1	Astrocyte	7.31974e-132	0.676164	0.529	0.329	2.04404e-127
TPM1	Astrocyte	9.47427e-131	0.53775	0.305	0.147	2.64569e-126
AHCYL2	Astrocyte	4.9449e-129	0.582791	0.626	0.429	1.38086e-124
ADIPOR2	Astrocyte	6.37976e-128	0.646776	0.45	0.258	1.78155e-123
AHCTF1	Astrocyte	8.98882e-128	0.570972	0.431	0.248	2.51013e-123
AKT3	Astrocyte	5.47582e-122	0.512093	0.784	0.597	1.52912e-117
RYR3	Astrocyte	1.64139e-120	1.2264	0.342	0.187	4.58358e-116
ENTPD1-AS1	Astrocyte	6.88577e-120	0.512054	0.503	0.307	1.92285e-115
PER3	Astrocyte	5.1822e-119	0.51285	0.332	0.171	1.44713e-114
BCKDHB	Astrocyte	1.09443e-118	0.51849	0.434	0.251	3.0562e-114
VIM	Astrocyte	1.80715e-114	0.739959	0.341	0.182	5.04647e-110
VSIG10	Astrocyte	1.05236e-113	0.513286	0.286	0.141	2.93872e-109
CCDC91	Astrocyte	4.34569e-112	0.549989	0.577	0.385	1.21353e-107
IFT88	Astrocyte	6.4266e-106	0.506802	0.368	0.208	1.79463e-101
CTNNA2	Astrocyte	3.01018e-102	0.530856	0.652	0.444	8.40592e-98
PREX2	Astrocyte	2.65037e-92	0.658617	0.342	0.199	7.40116e-88
EEF2K	Astrocyte	6.43031e-85	0.5272	0.283	0.153	1.79567e-80
FAM184A	Astrocyte	7.45035e-75	0.502279	0.294	0.171	2.08051e-70
MCF2L2	Astrocyte	3.53857e-63	0.55776	0.358	0.236	9.88146e-59
ROBO2	Astrocyte	8.75841e-45	0.574813	0.531	0.403	2.44579e-40
ST18	Oligodendrocyte	0	4.64791	0.934	0.062	0
RNF220	Oligodendrocyte	0	4.15957	0.953	0.145	0
CTNNA3	Oligodendrocyte	0	4.09062	0.937	0.215	0
NKAIN2	Oligodendrocyte	0	4.06508	0.912	0.095	0
MBP	Oligodendrocyte	0	4.03694	0.919	0.14	0
SLC24A2	Oligodendrocyte	0	3.97286	0.933	0.101	0
IL1RAPL1	Oligodendrocyte	0	3.78464	0.982	0.34	0
PEX5L	Oligodendrocyte	0	3.74362	0.861	0.061	0
CNTNAP4	Oligodendrocyte	0	3.69157	0.789	0.039	0
CLDN11	Oligodendrocyte	0	3.62643	0.864	0.061	0
SPOCK3	Oligodendrocyte	0	3.57973	0.847	0.04	0
EDIL3	Oligodendrocyte	0	3.54283	0.863	0.071	0
TMEM144	Oligodendrocyte	0	3.53525	0.826	0.053	0
DOCK5	Oligodendrocyte	0	3.50884	0.899	0.105	0
PLP1	Oligodendrocyte	0	3.50267	0.819	0.059	0
CNDP1	Oligodendrocyte	0	3.48138	0.705	0.012	0
UNC5C	Oligodendrocyte	0	3.4649	0.847	0.111	0
MAP7	Oligodendrocyte	0	3.42672	0.893	0.132	0
C10orf90	Oligodendrocyte	0	3.42226	0.852	0.09	0
PIP4K2A	Oligodendrocyte	0	3.33603	0.928	0.218	0
PLCL1	Oligodendrocyte	0	3.31372	0.875	0.167	0
PCSK6	Oligodendrocyte	0	3.26342	0.728	0.055	0
SLC44A1	Oligodendrocyte	0	3.19368	0.938	0.326	0
PLEKHH1	Oligodendrocyte	0	3.18482	0.816	0.064	0
KIRREL3	Oligodendrocyte	0	3.16002	0.841	0.102	0
KLHL32	Oligodendrocyte	0	3.0791	0.739	0.072	0
KCNMB4	Oligodendrocyte	0	3.07905	0.773	0.117	0
TTLL7	Oligodendrocyte	0	3.04188	0.864	0.223	0
ZNF536	Oligodendrocyte	0	3.03995	0.851	0.097	0
DNAJC6	Oligodendrocyte	0	3.00154	0.833	0.148	0
SLC5A11	Oligodendrocyte	0	2.97425	0.561	0.02	0
SPOCK1	Oligodendrocyte	0	2.96302	0.807	0.146	0
SGK1	Oligodendrocyte	0	2.93349	0.844	0.202	0
TF	Oligodendrocyte	0	2.90427	0.725	0.048	0
OTUD7A	Oligodendrocyte	0	2.88923	0.82	0.176	0
MOBP	Oligodendrocyte	0	2.86359	0.577	0.007	0
SLCO3A1	Oligodendrocyte	0	2.84221	0.775	0.078	0
ENPP2	Oligodendrocyte	0	2.82506	0.703	0.018	0
SHTN1	Oligodendrocyte	0	2.82183	0.846	0.162	0
MAN2A1	Oligodendrocyte	0	2.81547	0.872	0.252	0
TMTC2	Oligodendrocyte	0	2.7984	0.921	0.341	0
AK5	Oligodendrocyte	0	2.7656	0.677	0.033	0
MOG	Oligodendrocyte	0	2.7237	0.693	0.009	0
CLMN	Oligodendrocyte	0	2.69875	0.716	0.048	0
DLC1	Oligodendrocyte	0	2.68327	0.825	0.185	0
SLAIN1	Oligodendrocyte	0	2.66815	0.792	0.185	0
ANO4	Oligodendrocyte	0	2.64829	0.638	0.049	0
PRUNE2	Oligodendrocyte	0	2.62767	0.889	0.278	0
CERCAM	Oligodendrocyte	0	2.62339	0.702	0.068	0
FAM107B	Oligodendrocyte	0	2.5883	0.741	0.094	0
PALM2	Oligodendrocyte	0	2.57801	0.552	0.028	0
DNM3	Oligodendrocyte	0	2.55737	0.918	0.349	0
SYNJ2	Oligodendrocyte	0	2.486	0.687	0.071	0
CDK18	Oligodendrocyte	0	2.48486	0.696	0.084	0
RAPGEF5	Oligodendrocyte	0	2.47296	0.702	0.082	0
PTPRK	Oligodendrocyte	0	2.46953	0.876	0.3	0
ANK3	Oligodendrocyte	0	2.46321	0.829	0.243	0
HS3ST5	Oligodendrocyte	0	2.45448	0.599	0.045	0
MYO1D	Oligodendrocyte	0	2.45039	0.696	0.076	0
ENOX1	Oligodendrocyte	0	2.42628	0.771	0.217	0
ATP8A1	Oligodendrocyte	0	2.42272	0.767	0.149	0
CDH19	Oligodendrocyte	0	2.41262	0.506	0.02	0
GSN	Oligodendrocyte	0	2.40828	0.782	0.185	0
KCNH8	Oligodendrocyte	0	2.40624	0.685	0.092	0
PXK	Oligodendrocyte	0	2.40377	0.731	0.131	0
FGFR2	Oligodendrocyte	0	2.38729	0.656	0.076	0
NCAM2	Oligodendrocyte	0	2.38627	0.933	0.376	0
SH3GL3	Oligodendrocyte	0	2.38169	0.611	0.039	0
PTGDS	Oligodendrocyte	0	2.35458	0.666	0.078	0
DOCK10	Oligodendrocyte	0	2.35094	0.877	0.301	0
LINC01608	Oligodendrocyte	0	2.34653	0.495	0.004	0
BCAS1	Oligodendrocyte	0	2.33657	0.739	0.048	0
POLR2F	Oligodendrocyte	0	2.31325	0.655	0.127	0
DLG2	Oligodendrocyte	0	2.31141	0.96	0.52	0
SAMD12	Oligodendrocyte	0	2.29682	0.66	0.085	0
ST6GALNAC3	Oligodendrocyte	0	2.29206	0.789	0.135	0
COL4A5	Oligodendrocyte	0	2.28716	0.656	0.095	0
SIK3	Oligodendrocyte	0	2.28169	0.942	0.56	0
FRMD4B	Oligodendrocyte	0	2.28007	0.849	0.203	0
GRM3	Oligodendrocyte	0	2.27019	0.534	0.026	0
LRP2	Oligodendrocyte	0	2.26523	0.51	0.007	0
FRMD5	Oligodendrocyte	0	2.2638	0.937	0.392	0
SHROOM4	Oligodendrocyte	0	2.2394	0.705	0.129	0
DAAM2	Oligodendrocyte	0	2.21037	0.612	0.051	0
EFHD1	Oligodendrocyte	0	2.20699	0.493	0.034	0
ELMO1	Oligodendrocyte	0	2.19711	0.937	0.309	0
MYRF	Oligodendrocyte	0	2.1945	0.568	0.017	0
PTPRD	Oligodendrocyte	0	2.18777	0.913	0.378	0
ABCA2	Oligodendrocyte	0	2.18119	0.62	0.054	0
PPM1H	Oligodendrocyte	0	2.17569	0.599	0.062	0
AC012593.1	Oligodendrocyte	0	2.1629	0.466	0.035	0
HAPLN2	Oligodendrocyte	0	2.16109	0.516	0.013	0
DLG1	Oligodendrocyte	0	2.15436	0.864	0.466	0
TMEM165	Oligodendrocyte	0	2.15238	0.849	0.338	0
ATP10B	Oligodendrocyte	0	2.12919	0.619	0.06	0
PIEZO2	Oligodendrocyte	0	2.12311	0.56	0.046	0
QDPR	Oligodendrocyte	0	2.10398	0.558	0.066	0
HHIP	Oligodendrocyte	0	2.0443	0.516	0.049	0
CARNS1	Oligodendrocyte	0	2.04179	0.496	0.006	0
ZDHHC20	Oligodendrocyte	0	2.04054	0.616	0.195	0
UGT8	Oligodendrocyte	0	2.03816	0.547	0.039	0
FA2H	Oligodendrocyte	0	2.03666	0.521	0.02	0
PDE1C	Oligodendrocyte	0	2.02682	0.739	0.216	0
FOLH1	Oligodendrocyte	0	2.00159	0.481	0.007	0
ANLN	Oligodendrocyte	0	1.99652	0.578	0.063	0
PPP2R2B	Oligodendrocyte	0	1.99285	0.961	0.556	0
TMEFF2	Oligodendrocyte	0	1.98118	0.685	0.128	0
LINC00639	Oligodendrocyte	0	1.9695	0.544	0.05	0
CNTN2	Oligodendrocyte	0	1.96299	0.521	0.031	0
RP11-1055B8.3	Oligodendrocyte	0	1.96247	0.483	0.038	0
MTUS1	Oligodendrocyte	0	1.95446	0.637	0.141	0
LIMCH1	Oligodendrocyte	0	1.95334	0.756	0.24	0
PLD1	Oligodendrocyte	0	1.94861	0.609	0.097	0
NCKAP5	Oligodendrocyte	0	1.94788	0.881	0.468	0
RAB40B	Oligodendrocyte	0	1.93712	0.53	0.049	0
CDK19	Oligodendrocyte	0	1.92766	0.773	0.295	0
RP3-399L15.3	Oligodendrocyte	0	1.92075	0.528	0.103	0
MEGF10	Oligodendrocyte	0	1.91834	0.52	0.051	0
NALCN	Oligodendrocyte	0	1.91288	0.68	0.168	0
LANCL1	Oligodendrocyte	0	1.91283	0.596	0.127	0
ADIPOR2	Oligodendrocyte	0	1.90737	0.661	0.172	0
ABCA8	Oligodendrocyte	0	1.90636	0.51	0.03	0
DOCK1	Oligodendrocyte	0	1.9037	0.769	0.284	0
ERBB2IP	Oligodendrocyte	0	1.90101	0.863	0.473	0
DOCK9	Oligodendrocyte	0	1.89133	0.612	0.096	0
CD22	Oligodendrocyte	0	1.89113	0.466	0.007	0
NCOA7	Oligodendrocyte	0	1.89017	0.638	0.132	0
ARHGAP21	Oligodendrocyte	0	1.88864	0.882	0.467	0
LINC00320	Oligodendrocyte	0	1.88648	0.441	0.016	0
DSCAML1	Oligodendrocyte	0	1.8839	0.758	0.2	0
PPP1R16B	Oligodendrocyte	0	1.87641	0.546	0.043	0
LINC00609	Oligodendrocyte	0	1.87544	0.627	0.162	0
AKAP6	Oligodendrocyte	0	1.87447	0.854	0.387	0
FUT8	Oligodendrocyte	0	1.87006	0.749	0.284	0
RASGRF2	Oligodendrocyte	0	1.85701	0.513	0.061	0
FRYL	Oligodendrocyte	0	1.85107	0.843	0.421	0
VRK2	Oligodendrocyte	0	1.84087	0.537	0.079	0
KIF6	Oligodendrocyte	0	1.84071	0.423	0.019	0
LINC01170	Oligodendrocyte	0	1.83327	0.42	0.061	0
NTM	Oligodendrocyte	0	1.83289	0.9	0.43	0
RP11-286E11.1	Oligodendrocyte	0	1.82472	0.455	0.019	0
LPAR1	Oligodendrocyte	0	1.8231	0.623	0.128	0
PKP4	Oligodendrocyte	0	1.81883	0.726	0.263	0
GNAO1	Oligodendrocyte	0	1.81618	0.605	0.169	0
PHLDB1	Oligodendrocyte	0	1.81483	0.623	0.134	0
USP54	Oligodendrocyte	0	1.80681	0.771	0.272	0
PLA2G4C	Oligodendrocyte	0	1.80053	0.454	0.076	0
RP4-613B23.1	Oligodendrocyte	0	1.79853	0.527	0.154	0
LPGAT1	Oligodendrocyte	0	1.7984	0.672	0.224	0
SLCO1A2	Oligodendrocyte	0	1.79281	0.438	0.015	0
DIP2B	Oligodendrocyte	0	1.77138	0.866	0.494	0
CAPN3	Oligodendrocyte	0	1.76919	0.503	0.06	0
AATK	Oligodendrocyte	0	1.76725	0.499	0.059	0
KIF13B	Oligodendrocyte	0	1.76647	0.682	0.202	0
TMEM63A	Oligodendrocyte	0	1.75658	0.528	0.07	0
TMC7	Oligodendrocyte	0	1.74681	0.488	0.052	0
CA2	Oligodendrocyte	0	1.74624	0.446	0.046	0
TRIM2	Oligodendrocyte	0	1.73021	0.808	0.361	0
NT5DC1	Oligodendrocyte	0	1.73011	0.499	0.068	0
PHLPP1	Oligodendrocyte	0	1.72325	0.872	0.476	0
ANK2	Oligodendrocyte	0	1.72179	0.892	0.496	0
PHACTR3	Oligodendrocyte	0	1.71829	0.582	0.128	0
SORT1	Oligodendrocyte	0	1.71549	0.709	0.262	0
2023-03-01	Oligodendrocyte	0	1.70837	0.869	0.304	0
RP11-81H3.2	Oligodendrocyte	0	1.69734	0.339	0.004	0
DIP2C	Oligodendrocyte	0	1.69222	0.839	0.405	0
MVB12B	Oligodendrocyte	0	1.68875	0.686	0.247	0
PRR5L	Oligodendrocyte	0	1.68817	0.562	0.113	0
SLC22A15	Oligodendrocyte	0	1.68451	0.496	0.065	0
LDB3	Oligodendrocyte	0	1.68311	0.413	0.01	0
AMER2	Oligodendrocyte	0	1.68215	0.489	0.081	0
AGTPBP1	Oligodendrocyte	0	1.67942	0.625	0.193	0
PLA2G16	Oligodendrocyte	0	1.67254	0.488	0.057	0
HECW2	Oligodendrocyte	0	1.66311	0.556	0.109	0
COBL	Oligodendrocyte	0	1.65517	0.687	0.222	0
TJP1	Oligodendrocyte	0	1.65404	0.788	0.378	0
GRID1	Oligodendrocyte	0	1.64718	0.717	0.263	0
ANKS1B	Oligodendrocyte	0	1.64349	0.802	0.246	0
ARFGEF3	Oligodendrocyte	0	1.64085	0.603	0.143	0
RAB30	Oligodendrocyte	0	1.63896	0.527	0.109	0
SRCIN1	Oligodendrocyte	0	1.63101	0.472	0.054	0
PDE1A	Oligodendrocyte	0	1.6307	0.417	0.072	0
PACS2	Oligodendrocyte	0	1.62983	0.626	0.203	0
SEMA4D	Oligodendrocyte	0	1.62875	0.515	0.089	0
MAGI2	Oligodendrocyte	0	1.62865	0.959	0.661	0
MAG	Oligodendrocyte	0	1.61775	0.4	0.005	0
PSEN1	Oligodendrocyte	0	1.61604	0.7	0.258	0
RYBP	Oligodendrocyte	0	1.61098	0.564	0.135	0
AGPAT4	Oligodendrocyte	0	1.6067	0.623	0.215	0
ZFYVE16	Oligodendrocyte	0	1.59088	0.711	0.305	0
NRXN3	Oligodendrocyte	0	1.58633	0.643	0.269	0
SEPP1	Oligodendrocyte	0	1.57286	0.375	0.043	0
NECAB1	Oligodendrocyte	0	1.57172	0.425	0.035	0
ADD3	Oligodendrocyte	0	1.56783	0.592	0.176	0
PCDH9	Oligodendrocyte	0	1.56626	0.983	0.654	0
OSBPL1A	Oligodendrocyte	0	1.56477	0.677	0.261	0
FAM13C	Oligodendrocyte	0	1.54435	0.473	0.088	0
DOCK3	Oligodendrocyte	0	1.54374	0.77	0.348	0
CNP	Oligodendrocyte	0	1.54315	0.416	0.056	0
DPYD	Oligodendrocyte	0	1.53287	0.856	0.353	0
2023-09-07	Oligodendrocyte	0	1.52939	0.827	0.482	0
NINJ2	Oligodendrocyte	0	1.52897	0.356	0.021	0
MBNL2	Oligodendrocyte	0	1.51242	0.701	0.258	0
ADAMTS18	Oligodendrocyte	0	1.50746	0.277	0.014	0
NXPE3	Oligodendrocyte	0	1.48936	0.443	0.063	0
DPYSL5	Oligodendrocyte	0	1.48777	0.538	0.187	0
RCAN2	Oligodendrocyte	0	1.48359	0.415	0.044	0
CDH20	Oligodendrocyte	0	1.48254	0.727	0.26	0
MOB3B	Oligodendrocyte	0	1.48058	0.598	0.199	0
SEC14L5	Oligodendrocyte	0	1.47787	0.365	0.016	0
FAM124A	Oligodendrocyte	0	1.46164	0.39	0.024	0
SGMS1	Oligodendrocyte	0	1.45571	0.623	0.219	0
APBB2	Oligodendrocyte	0	1.44996	0.786	0.377	0
RASGRP3	Oligodendrocyte	0	1.44989	0.41	0.038	0
CPOX	Oligodendrocyte	0	1.44727	0.4	0.043	0
ARHGAP23	Oligodendrocyte	0	1.44388	0.458	0.08	0
INPP5F	Oligodendrocyte	0	1.43594	0.373	0.105	0
RP11-298D21.1	Oligodendrocyte	0	1.43033	0.333	0.003	0
GNG7	Oligodendrocyte	0	1.42237	0.676	0.304	0
RTN4	Oligodendrocyte	0	1.42226	0.797	0.44	0
SEMA3C	Oligodendrocyte	0	1.41942	0.366	0.04	0
NKX6-2	Oligodendrocyte	0	1.402	0.321	0.006	0
PDE8A	Oligodendrocyte	0	1.4	0.728	0.345	0
MAP4K4	Oligodendrocyte	0	1.39794	0.856	0.527	0
IQGAP1	Oligodendrocyte	0	1.39527	0.62	0.217	0
SLC35D2	Oligodendrocyte	0	1.39103	0.493	0.142	0
GPM6B	Oligodendrocyte	0	1.38727	0.829	0.514	0
ARAP2	Oligodendrocyte	0	1.38486	0.729	0.318	0
MTMR7	Oligodendrocyte	0	1.38286	0.387	0.045	0
HSD17B3	Oligodendrocyte	0	1.38213	0.366	0.048	0
CLASP2	Oligodendrocyte	0	1.37899	0.861	0.537	0
LAMP2	Oligodendrocyte	0	1.37313	0.465	0.108	0
FMNL2	Oligodendrocyte	0	1.37095	0.906	0.635	0
PAQR8	Oligodendrocyte	0	1.36539	0.458	0.103	0
SLC31A2	Oligodendrocyte	0	1.36343	0.363	0.018	0
SH3TC2	Oligodendrocyte	0	1.3621	0.335	0.008	0
HPN-AS1	Oligodendrocyte	0	1.36069	0.3	0.004	0
ZNF652	Oligodendrocyte	0	1.35941	0.622	0.29	0
LMCD1-AS1	Oligodendrocyte	0	1.35794	0.628	0.267	0
FAM134B	Oligodendrocyte	0	1.3502	0.539	0.164	0
GREB1L	Oligodendrocyte	0	1.34823	0.384	0.075	0
PDE4B	Oligodendrocyte	0	1.34816	0.937	0.651	0
LRRC1	Oligodendrocyte	0	1.34596	0.454	0.111	0
PLLP	Oligodendrocyte	0	1.34541	0.333	0.027	0
TTYH2	Oligodendrocyte	0	1.3442	0.431	0.073	0
RHOU	Oligodendrocyte	0	1.34189	0.415	0.096	0
ITGA2	Oligodendrocyte	0	1.3395	0.365	0.054	0
LURAP1L-AS1	Oligodendrocyte	0	1.3353	0.276	0.022	0
YPEL2	Oligodendrocyte	0	1.33129	0.42	0.079	0
TMTC4	Oligodendrocyte	0	1.3237	0.407	0.075	0
ASPA	Oligodendrocyte	0	1.32061	0.321	0.02	0
CCDC88A	Oligodendrocyte	0	1.32042	0.781	0.45	0
STXBP6	Oligodendrocyte	0	1.31885	0.33	0.028	0
RNF144A	Oligodendrocyte	0	1.31669	0.586	0.204	0
MYO6	Oligodendrocyte	0	1.3156	0.651	0.287	0
RP11-58C22.1	Oligodendrocyte	0	1.31543	0.274	0.011	0
COLGALT2	Oligodendrocyte	0	1.30303	0.515	0.157	0
NEO1	Oligodendrocyte	0	1.29933	0.612	0.248	0
NDE1	Oligodendrocyte	0	1.29817	0.491	0.134	0
QKI	Oligodendrocyte	0	1.29427	0.958	0.783	0
APLP1	Oligodendrocyte	0	1.29069	0.346	0.045	0
ENOSF1	Oligodendrocyte	0	1.2861	0.506	0.138	0
MICAL3	Oligodendrocyte	0	1.28339	0.648	0.283	0
TECPR2	Oligodendrocyte	0	1.28266	0.56	0.208	0
ATP1B1	Oligodendrocyte	0	1.28222	0.437	0.093	0
RP11-267C16.1	Oligodendrocyte	0	1.28116	0.319	0.034	0
ZCCHC24	Oligodendrocyte	0	1.27981	0.442	0.104	0
SLC12A2	Oligodendrocyte	0	1.27799	0.472	0.128	0
EVA1C	Oligodendrocyte	0	1.27421	0.564	0.204	0
DYNC1I1	Oligodendrocyte	0	1.26844	0.429	0.095	0
LRRC7	Oligodendrocyte	0	1.26684	0.483	0.108	0
GAB1	Oligodendrocyte	0	1.26244	0.765	0.389	0
SYT9	Oligodendrocyte	0	1.25881	0.317	0.02	0
GLDN	Oligodendrocyte	0	1.25739	0.503	0.069	0
TLE4	Oligodendrocyte	0	1.25692	0.541	0.19	0
CPB2-AS1	Oligodendrocyte	0	1.25624	0.361	0.063	0
ZEB2	Oligodendrocyte	0	1.25476	0.83	0.493	0
ERBB3	Oligodendrocyte	0	1.24927	0.313	0.022	0
LIPA	Oligodendrocyte	0	1.24803	0.382	0.083	0
STAT2	Oligodendrocyte	0	1.24765	0.539	0.22	0
TFEB	Oligodendrocyte	0	1.23971	0.401	0.07	0
RASGRF1	Oligodendrocyte	0	1.23565	0.274	0.016	0
COL18A1	Oligodendrocyte	0	1.23456	0.264	0.042	0
MIR181A1HG	Oligodendrocyte	0	1.23293	0.65	0.314	0
PCGF5	Oligodendrocyte	0	1.2317	0.492	0.16	0
TULP4	Oligodendrocyte	0	1.23102	0.738	0.419	0
ADCY5	Oligodendrocyte	0	1.22996	0.368	0.055	0
LRRC63	Oligodendrocyte	0	1.22391	0.299	0.021	0
DUBR	Oligodendrocyte	0	1.22051	0.396	0.098	0
CPEB1	Oligodendrocyte	0	1.2199	0.317	0.031	0
SLC22A23	Oligodendrocyte	0	1.21683	0.621	0.248	0
C12orf76	Oligodendrocyte	0	1.21129	0.417	0.102	0
FAXDC2	Oligodendrocyte	0	1.2073	0.39	0.096	0
SLC25A13	Oligodendrocyte	0	1.20534	0.604	0.306	0
CLDND1	Oligodendrocyte	0	1.20342	0.366	0.05	0
KIAA1324L	Oligodendrocyte	0	1.19835	0.383	0.095	0
MIR219A2	Oligodendrocyte	0	1.19626	0.283	0.016	0
BCL2	Oligodendrocyte	0	1.18838	0.565	0.226	0
CPPED1	Oligodendrocyte	0	1.18835	0.355	0.058	0
TESK2	Oligodendrocyte	0	1.18775	0.357	0.072	0
ADARB2	Oligodendrocyte	0	1.18745	0.347	0.046	0
CALN1	Oligodendrocyte	0	1.18698	0.264	0.085	0
SOX10	Oligodendrocyte	0	1.1857	0.311	0.025	0
RAB11FIP4	Oligodendrocyte	0	1.18306	0.339	0.058	0
ZNF708	Oligodendrocyte	0	1.18229	0.725	0.429	0
SUN2	Oligodendrocyte	0	1.18191	0.349	0.063	0
FNIP2	Oligodendrocyte	0	1.17893	0.549	0.249	0
TBC1D12	Oligodendrocyte	0	1.17825	0.448	0.126	0
JAM3	Oligodendrocyte	0	1.17393	0.548	0.211	0
PTK2	Oligodendrocyte	0	1.16912	0.856	0.599	0
RP1-223B1.1	Oligodendrocyte	0	1.16532	0.251	0.005	0
OSBP2	Oligodendrocyte	0	1.16414	0.521	0.193	0
PPP1R14A	Oligodendrocyte	0	1.16345	0.254	0.009	0
NPC1	Oligodendrocyte	0	1.16278	0.508	0.17	0
MAL	Oligodendrocyte	0	1.16223	0.251	0.007	0
KIAA1755	Oligodendrocyte	0	1.15677	0.37	0.073	0
AFMID	Oligodendrocyte	0	1.15601	0.35	0.059	0
LARP6	Oligodendrocyte	0	1.15114	0.294	0.026	0
SGIP1	Oligodendrocyte	0	1.14904	0.562	0.238	0
CCP110	Oligodendrocyte	0	1.14883	0.364	0.08	0
SLC39A11	Oligodendrocyte	0	1.14406	0.645	0.291	0
MAP4K5	Oligodendrocyte	0	1.14193	0.647	0.329	0
C1QTNF3-AMACR	Oligodendrocyte	0	1.14192	0.505	0.214	0
RHOBTB1	Oligodendrocyte	0	1.13999	0.333	0.06	0
L3MBTL4	Oligodendrocyte	0	1.13936	0.579	0.222	0
CTD-2058B24.2	Oligodendrocyte	0	1.13847	0.262	0.027	0
ZNF365	Oligodendrocyte	0	1.13836	0.31	0.069	0
SEMA3B	Oligodendrocyte	0	1.13561	0.318	0.04	0
DICER1	Oligodendrocyte	0	1.13409	0.59	0.278	0
PTPN13	Oligodendrocyte	0	1.13403	0.568	0.299	0
OTUD7B	Oligodendrocyte	0	1.13393	0.523	0.21	0
CRYBG3	Oligodendrocyte	0	1.12653	0.422	0.121	0
ELOVL7	Oligodendrocyte	0	1.1248	0.272	0.017	0
ABHD17B	Oligodendrocyte	0	1.1239	0.363	0.091	0
FAM171A1	Oligodendrocyte	0	1.11545	0.463	0.156	0
2023-09-04	Oligodendrocyte	0	1.11046	0.28	0.019	0
ITPKB	Oligodendrocyte	0	1.10716	0.434	0.155	0
ACTN2	Oligodendrocyte	0	1.10686	0.374	0.156	0
MXI1	Oligodendrocyte	0	1.10616	0.431	0.132	0
RFTN2	Oligodendrocyte	0	1.10616	0.588	0.254	0
KIF13A	Oligodendrocyte	0	1.10367	0.684	0.342	0
KCTD8	Oligodendrocyte	0	1.10358	0.426	0.159	0
CYP27A1	Oligodendrocyte	0	1.09717	0.376	0.091	0
DAPK2	Oligodendrocyte	0	1.09582	0.295	0.043	0
PPP1R12B	Oligodendrocyte	0	1.09291	0.605	0.295	0
TP53TG5	Oligodendrocyte	0	1.09246	0.26	0.015	0
SERPINI1	Oligodendrocyte	0	1.09166	0.278	0.034	0
RP11-320P7.2	Oligodendrocyte	0	1.09076	0.349	0.082	0
EXOC6B	Oligodendrocyte	0	1.08854	0.772	0.498	0
ABTB2	Oligodendrocyte	0	1.08497	0.314	0.083	0
AMD1	Oligodendrocyte	0	1.08189	0.446	0.152	0
CPEB2	Oligodendrocyte	0	1.08047	0.469	0.159	0
IKZF2	Oligodendrocyte	0	1.07946	0.43	0.144	0
AMPD3	Oligodendrocyte	0	1.07865	0.33	0.054	0
MAPRE2	Oligodendrocyte	0	1.07533	0.476	0.19	0
CDH8	Oligodendrocyte	0	1.07339	0.261	0.035	0
LRRFIP2	Oligodendrocyte	0	1.0685	0.567	0.264	0
RPS6KA5	Oligodendrocyte	0	1.06833	0.41	0.134	0
TTLL11	Oligodendrocyte	0	1.06439	0.434	0.152	0
FEZ1	Oligodendrocyte	0	1.06399	0.385	0.099	0
USP31	Oligodendrocyte	0	1.06036	0.373	0.113	0
GNAI1	Oligodendrocyte	0	1.05453	0.376	0.092	0
MYO1E	Oligodendrocyte	0	1.05251	0.619	0.215	0
PLPPR1	Oligodendrocyte	0	1.05189	0.393	0.11	0
PPP1R21	Oligodendrocyte	0	1.04837	0.51	0.21	0
FBXO32	Oligodendrocyte	0	1.04807	0.401	0.149	0
TACC1	Oligodendrocyte	0	1.04073	0.497	0.186	0
ZDHHC11B	Oligodendrocyte	0	1.03349	0.281	0.04	0
TARSL2	Oligodendrocyte	0	1.03338	0.421	0.145	0
EML2	Oligodendrocyte	0	1.02763	0.333	0.074	0
GPRC5B	Oligodendrocyte	0	1.01994	0.42	0.144	0
ADSS	Oligodendrocyte	0	1.01587	0.332	0.078	0
BIN1	Oligodendrocyte	0	1.01269	0.341	0.071	0
NUTM2A-AS1	Oligodendrocyte	0	1.01083	0.562	0.284	0
RP11-381K20.2	Oligodendrocyte	0	1.00686	0.26	0.029	0
SCD5	Oligodendrocyte	0	1.00511	0.747	0.376	0
SCD	Oligodendrocyte	0	1.00229	0.258	0.044	0
FAM102A	Oligodendrocyte	0	1.00202	0.325	0.072	0
UBE4B	Oligodendrocyte	0	0.999181	0.591	0.309	0
ARHGAP22	Oligodendrocyte	0	0.999156	0.482	0.127	0
HIPK2	Oligodendrocyte	0	0.993598	0.685	0.397	0
SYT14	Oligodendrocyte	0	0.98807	0.286	0.073	0
SNX30	Oligodendrocyte	0	0.986664	0.393	0.117	0
ATG4C	Oligodendrocyte	0	0.986311	0.463	0.178	0
REPS2	Oligodendrocyte	0	0.977355	0.321	0.067	0
ELF2	Oligodendrocyte	0	0.976876	0.683	0.402	0
FNBP1	Oligodendrocyte	0	0.975667	0.681	0.378	0
ST3GAL4	Oligodendrocyte	0	0.970185	0.298	0.051	0
MFAP3L	Oligodendrocyte	0	0.969493	0.315	0.073	0
GLTP	Oligodendrocyte	0	0.966515	0.304	0.065	0
SH3D19	Oligodendrocyte	0	0.965345	0.678	0.356	0
CLIP4	Oligodendrocyte	0	0.964585	0.407	0.146	0
ALCAM	Oligodendrocyte	0	0.962318	0.668	0.325	0
FAM69A	Oligodendrocyte	0	0.960729	0.449	0.193	0
LSS	Oligodendrocyte	0	0.956096	0.378	0.119	0
ZBTB16	Oligodendrocyte	0	0.95247	0.682	0.371	0
FHIT	Oligodendrocyte	0	0.951307	0.743	0.477	0
NCAM1	Oligodendrocyte	0	0.950999	0.86	0.551	0
TCP11L2	Oligodendrocyte	0	0.949363	0.254	0.04	0
ARRB1	Oligodendrocyte	0	0.942955	0.264	0.07	0
TPD52	Oligodendrocyte	0	0.941028	0.397	0.141	0
TBC1D2	Oligodendrocyte	0	0.93913	0.275	0.039	0
TMC6	Oligodendrocyte	0	0.937531	0.284	0.039	0
PALM2-AKAP2	Oligodendrocyte	0	0.937012	0.294	0.067	0
STARD9	Oligodendrocyte	0	0.925205	0.372	0.117	0
MTMR2	Oligodendrocyte	0	0.924502	0.393	0.15	0
GPHN	Oligodendrocyte	0	0.923297	0.774	0.537	0
PPM1B	Oligodendrocyte	0	0.920093	0.559	0.306	0
ABHD6	Oligodendrocyte	0	0.916188	0.317	0.075	0
MTURN	Oligodendrocyte	0	0.915474	0.315	0.078	0
SECISBP2L	Oligodendrocyte	0	0.913363	0.446	0.191	0
ENOX2	Oligodendrocyte	0	0.912714	0.391	0.154	0
ARHGAP1	Oligodendrocyte	0	0.911461	0.349	0.121	0
PPP2R3A	Oligodendrocyte	0	0.910653	0.399	0.156	0
TSPAN5	Oligodendrocyte	0	0.901019	0.594	0.321	0
PLEKHA1	Oligodendrocyte	0	0.900805	0.339	0.098	0
PIK3C2B	Oligodendrocyte	0	0.898628	0.362	0.119	0
MEGF9	Oligodendrocyte	0	0.891728	0.428	0.193	0
CNTNAP2	Oligodendrocyte	0	0.890106	0.506	0.213	0
SASH1	Oligodendrocyte	0	0.885408	0.567	0.286	0
DST	Oligodendrocyte	0	0.880976	0.893	0.69	0
NIPAL3	Oligodendrocyte	0	0.880583	0.277	0.055	0
SLF2	Oligodendrocyte	0	0.879911	0.476	0.215	0
NDRG1	Oligodendrocyte	0	0.878259	0.393	0.088	0
TYRO3	Oligodendrocyte	0	0.877968	0.28	0.061	0
HBS1L	Oligodendrocyte	0	0.876336	0.388	0.154	0
SREBF1	Oligodendrocyte	0	0.87591	0.3	0.084	0
DIXDC1	Oligodendrocyte	0	0.87548	0.357	0.128	0
ANKH	Oligodendrocyte	0	0.875403	0.462	0.195	0
CACNA2D1	Oligodendrocyte	0	0.874718	0.611	0.211	0
DEPTOR	Oligodendrocyte	0	0.87258	0.303	0.068	0
ST3GAL5	Oligodendrocyte	0	0.871479	0.395	0.175	0
CADM2	Oligodendrocyte	0	0.869048	0.895	0.567	0
ARHGEF37	Oligodendrocyte	0	0.868431	0.26	0.044	0
CHKA	Oligodendrocyte	0	0.86804	0.545	0.266	0
CDC42BPA	Oligodendrocyte	0	0.867708	0.715	0.445	0
GALNT15	Oligodendrocyte	0	0.866355	0.258	0.058	0
PTBP2	Oligodendrocyte	0	0.865653	0.658	0.415	0
SNX29	Oligodendrocyte	0	0.865521	0.624	0.352	0
TMEM184B	Oligodendrocyte	0	0.86141	0.346	0.122	0
DMD	Oligodendrocyte	0	0.860896	0.702	0.412	0
UBE2E2	Oligodendrocyte	0	0.860498	0.73	0.421	0
RAP1GDS1	Oligodendrocyte	0	0.859214	0.5	0.255	0
C9orf3	Oligodendrocyte	0	0.852497	0.731	0.47	0
AGAP1	Oligodendrocyte	0	0.851677	0.908	0.637	0
PPA1	Oligodendrocyte	0	0.850337	0.253	0.062	0
ATL1	Oligodendrocyte	0	0.850169	0.288	0.091	0
CCNY	Oligodendrocyte	0	0.849671	0.6	0.338	0
GAREM1	Oligodendrocyte	0	0.846269	0.507	0.257	0
FGF1	Oligodendrocyte	0	0.846035	0.309	0.098	0
ABCG1	Oligodendrocyte	0	0.845952	0.35	0.098	0
FOXN2	Oligodendrocyte	0	0.84505	0.466	0.22	0
WDR20	Oligodendrocyte	0	0.841029	0.47	0.222	0
SLC9A9	Oligodendrocyte	0	0.838066	0.624	0.309	0
PPFIA2	Oligodendrocyte	0	0.8362	0.436	0.158	0
MAPT	Oligodendrocyte	0	0.835605	0.622	0.36	0
RALGDS	Oligodendrocyte	0	0.835193	0.358	0.138	0
RALGPS1	Oligodendrocyte	0	0.834929	0.414	0.189	0
PHYHIPL	Oligodendrocyte	0	0.833864	0.435	0.212	0
VLDLR-AS1	Oligodendrocyte	0	0.833535	0.261	0.069	0
RUFY2	Oligodendrocyte	0	0.832099	0.416	0.175	0
CBR1	Oligodendrocyte	0	0.831666	0.283	0.076	0
WWOX	Oligodendrocyte	0	0.826128	0.852	0.667	0
GAB2	Oligodendrocyte	0	0.820518	0.701	0.411	0
PPP2R2A	Oligodendrocyte	0	0.81983	0.5	0.249	0
ZDHHC9	Oligodendrocyte	0	0.819509	0.27	0.073	0
SH3PXD2A	Oligodendrocyte	0	0.817045	0.314	0.088	0
ZNF280D	Oligodendrocyte	0	0.81678	0.542	0.304	0
GARNL3	Oligodendrocyte	0	0.816378	0.418	0.183	0
ATE1	Oligodendrocyte	0	0.813898	0.472	0.227	0
PTPN11	Oligodendrocyte	0	0.813221	0.415	0.189	0
CPQ	Oligodendrocyte	0	0.812844	0.537	0.252	0
RNF13	Oligodendrocyte	0	0.811712	0.536	0.276	0
STARD13	Oligodendrocyte	0	0.810769	0.572	0.3	0
MIR100HG	Oligodendrocyte	0	0.809467	0.327	0.112	0
P2RX7	Oligodendrocyte	0	0.806615	0.393	0.148	0
KIF5C	Oligodendrocyte	0	0.805841	0.465	0.206	0
CRYL1	Oligodendrocyte	0	0.803942	0.333	0.116	0
CUEDC1	Oligodendrocyte	0	0.803078	0.441	0.201	0
HSD17B4	Oligodendrocyte	0	0.803038	0.348	0.129	0
IQCJ-SCHIP1	Oligodendrocyte	0	0.80054	0.418	0.11	0
NFASC	Oligodendrocyte	0	0.794991	0.674	0.225	0
ZNF638	Oligodendrocyte	0	0.794182	0.757	0.549	0
CTTNBP2	Oligodendrocyte	0	0.792763	0.585	0.308	0
EPS15	Oligodendrocyte	0	0.789007	0.557	0.289	0
NEK3	Oligodendrocyte	0	0.78863	0.265	0.064	0
FBXL7	Oligodendrocyte	0	0.786828	0.768	0.467	0
STRN	Oligodendrocyte	0	0.786084	0.395	0.173	0
SLC13A3	Oligodendrocyte	0	0.78542	0.354	0.146	0
APBB1	Oligodendrocyte	0	0.782214	0.263	0.074	0
SESTD1	Oligodendrocyte	0	0.779952	0.458	0.215	0
LRRC8B	Oligodendrocyte	0	0.779104	0.329	0.12	0
SPG20	Oligodendrocyte	0	0.777373	0.346	0.133	0
SNCA	Oligodendrocyte	0	0.777195	0.262	0.061	0
CDC14B	Oligodendrocyte	0	0.777191	0.608	0.367	0
SIRT2	Oligodendrocyte	0	0.773229	0.372	0.152	0
UVRAG	Oligodendrocyte	0	0.769512	0.536	0.297	0
RNF130	Oligodendrocyte	0	0.769122	0.713	0.488	0
CREB5	Oligodendrocyte	0	0.768522	0.753	0.42	0
CAMK2N1	Oligodendrocyte	0	0.766555	0.289	0.096	0
MPP5	Oligodendrocyte	0	0.765755	0.355	0.148	0
KIAA0930	Oligodendrocyte	0	0.762116	0.263	0.082	0
KCNH1	Oligodendrocyte	0	0.760705	0.271	0.081	0
IGSF11	Oligodendrocyte	0	0.76048	0.557	0.304	0
BBS2	Oligodendrocyte	0	0.760372	0.443	0.222	0
ANKIB1	Oligodendrocyte	0	0.757318	0.664	0.457	0
FAM13B	Oligodendrocyte	0	0.754646	0.54	0.335	0
RTKN	Oligodendrocyte	0	0.750986	0.269	0.084	0
INSR	Oligodendrocyte	0	0.750551	0.519	0.281	0
FUT9	Oligodendrocyte	0	0.750382	0.35	0.164	0
KLHL2	Oligodendrocyte	0	0.749737	0.37	0.149	0
TMEM135	Oligodendrocyte	0	0.748495	0.434	0.216	0
STXBP3	Oligodendrocyte	0	0.746481	0.351	0.142	0
HIP1R	Oligodendrocyte	0	0.745308	0.326	0.127	0
ATG13	Oligodendrocyte	0	0.744737	0.323	0.127	0
MYO5A	Oligodendrocyte	0	0.744636	0.585	0.346	0
RP11-141M1.3	Oligodendrocyte	0	0.744026	0.259	0.097	0
BBS9	Oligodendrocyte	0	0.743864	0.541	0.345	0
MFSD6	Oligodendrocyte	0	0.743106	0.26	0.079	0
MOSPD2	Oligodendrocyte	0	0.740898	0.257	0.062	0
C16orf62	Oligodendrocyte	0	0.740493	0.495	0.276	0
FBN1	Oligodendrocyte	0	0.736807	0.373	0.168	0
GTDC1	Oligodendrocyte	0	0.735072	0.533	0.322	0
CYLD	Oligodendrocyte	0	0.733497	0.301	0.108	0
ADD1	Oligodendrocyte	0	0.728559	0.513	0.341	0
PROX1	Oligodendrocyte	0	0.726902	0.311	0.116	0
BTBD3	Oligodendrocyte	0	0.723429	0.34	0.141	0
B3GAT1	Oligodendrocyte	0	0.723274	0.265	0.078	0
TJP2	Oligodendrocyte	0	0.721564	0.25	0.074	0
NUAK1	Oligodendrocyte	0	0.72135	0.282	0.083	0
TCF12	Oligodendrocyte	0	0.720963	0.883	0.725	0
ADAM10	Oligodendrocyte	0	0.718243	0.503	0.287	0
CORO2B	Oligodendrocyte	0	0.712999	0.432	0.211	0
ACYP2	Oligodendrocyte	0	0.712655	0.647	0.431	0
CPNE2	Oligodendrocyte	0	0.712385	0.286	0.096	0
PRTFDC1	Oligodendrocyte	0	0.705604	0.297	0.129	0
PTMA	Oligodendrocyte	0	0.702652	0.353	0.18	0
FAR1	Oligodendrocyte	0	0.702391	0.43	0.229	0
RGL1	Oligodendrocyte	0	0.697528	0.489	0.258	0
FTCDNL1	Oligodendrocyte	0	0.696908	0.284	0.114	0
ARHGEF2	Oligodendrocyte	0	0.693538	0.408	0.182	0
HIP1	Oligodendrocyte	0	0.689429	0.731	0.421	0
GALNT13	Oligodendrocyte	0	0.689425	0.579	0.191	0
SAMD4B	Oligodendrocyte	0	0.688655	0.412	0.221	0
SCARB2	Oligodendrocyte	0	0.687916	0.419	0.21	0
MTMR10	Oligodendrocyte	0	0.684884	0.306	0.116	0
GLCE	Oligodendrocyte	0	0.684758	0.3	0.127	0
ANKRD28	Oligodendrocyte	0	0.683167	0.528	0.302	0
IRAK2	Oligodendrocyte	0	0.682858	0.274	0.086	0
GPSM2	Oligodendrocyte	0	0.681317	0.347	0.169	0
DYNC1I2	Oligodendrocyte	0	0.680316	0.475	0.269	0
TMCC3	Oligodendrocyte	0	0.678924	0.287	0.088	0
ELAVL3	Oligodendrocyte	0	0.675193	0.305	0.125	0
BCL2L1	Oligodendrocyte	0	0.670862	0.437	0.223	0
KDM6A	Oligodendrocyte	0	0.669019	0.556	0.357	0
OSBPL9	Oligodendrocyte	0	0.668899	0.48	0.28	0
STK39	Oligodendrocyte	0	0.667718	0.536	0.296	0
IGF1R	Oligodendrocyte	0	0.658379	0.468	0.303	0
ZKSCAN1	Oligodendrocyte	0	0.653816	0.508	0.308	0
BRMS1L	Oligodendrocyte	0	0.652503	0.281	0.118	0
ZDHHC14	Oligodendrocyte	0	0.651851	0.559	0.358	0
CNOT2	Oligodendrocyte	0	0.651849	0.502	0.364	0
RALGAPA1	Oligodendrocyte	0	0.65083	0.616	0.413	0
STOX2	Oligodendrocyte	0	0.650541	0.377	0.194	0
KANK1	Oligodendrocyte	0	0.648109	0.629	0.383	0
DENND5A	Oligodendrocyte	0	0.646175	0.564	0.36	0
LRRTM3	Oligodendrocyte	0	0.644807	0.428	0.22	0
NAPEPLD	Oligodendrocyte	0	0.643034	0.347	0.174	0
NLK	Oligodendrocyte	0	0.642661	0.568	0.355	0
BACH2	Oligodendrocyte	0	0.641457	0.487	0.278	0
PLD5	Oligodendrocyte	0	0.640551	0.321	0.161	0
HSP90AA1	Oligodendrocyte	0	0.639354	0.537	0.281	0
CPEB3	Oligodendrocyte	0	0.633141	0.422	0.231	0
PRKACB	Oligodendrocyte	0	0.631472	0.497	0.323	0
CD47	Oligodendrocyte	0	0.629974	0.328	0.161	0
SIK2	Oligodendrocyte	0	0.628946	0.447	0.273	0
DNAJC1	Oligodendrocyte	0	0.628281	0.364	0.184	0
ROBO1	Oligodendrocyte	0	0.627083	0.647	0.366	0
CADM1	Oligodendrocyte	0	0.626331	0.701	0.45	0
CEP97	Oligodendrocyte	0	0.626215	0.269	0.11	0
RICTOR	Oligodendrocyte	0	0.625756	0.485	0.285	0
SERINC5	Oligodendrocyte	0	0.625429	0.55	0.302	0
WNK1	Oligodendrocyte	0	0.620872	0.579	0.39	0
HEPACAM	Oligodendrocyte	0	0.618824	0.306	0.133	0
SNX9	Oligodendrocyte	0	0.618461	0.482	0.251	0
ERBB4	Oligodendrocyte	0	0.614225	0.742	0.421	0
BRF1	Oligodendrocyte	0	0.612572	0.264	0.114	0
GAS7	Oligodendrocyte	0	0.606412	0.458	0.23	0
UBE2R2	Oligodendrocyte	0	0.60601	0.521	0.329	0
RDX	Oligodendrocyte	0	0.605932	0.502	0.289	0
FANCL	Oligodendrocyte	0	0.605622	0.319	0.149	0
ANKRD36C	Oligodendrocyte	0	0.604495	0.497	0.313	0
TRAPPC10	Oligodendrocyte	0	0.603893	0.41	0.218	0
CLIC4	Oligodendrocyte	0	0.603626	0.464	0.257	0
FARP2	Oligodendrocyte	0	0.602412	0.398	0.212	0
CRTC3	Oligodendrocyte	0	0.602303	0.433	0.257	0
MYO18A	Oligodendrocyte	0	0.601984	0.251	0.09	0
KIAA0196	Oligodendrocyte	0	0.601235	0.297	0.124	0
TRPC4AP	Oligodendrocyte	0	0.600821	0.525	0.333	0
KCTD3	Oligodendrocyte	0	0.600479	0.322	0.176	0
PPP2R5A	Oligodendrocyte	0	0.598156	0.281	0.118	0
SLC4A8	Oligodendrocyte	0	0.59813	0.344	0.181	0
UHRF2	Oligodendrocyte	0	0.597055	0.318	0.173	0
SLC38A9	Oligodendrocyte	0	0.596968	0.351	0.191	0
DUSP16	Oligodendrocyte	0	0.596383	0.351	0.189	0
FAM63B	Oligodendrocyte	0	0.596365	0.323	0.149	0
MITF	Oligodendrocyte	0	0.595338	0.372	0.149	0
ACER3	Oligodendrocyte	0	0.593572	0.456	0.262	0
PPFIBP1	Oligodendrocyte	0	0.59208	0.433	0.227	0
ATP11A	Oligodendrocyte	0	0.591015	0.429	0.229	0
AC004158.3	Oligodendrocyte	0	0.589504	0.317	0.169	0
CNNM2	Oligodendrocyte	0	0.587794	0.293	0.147	0
BBX	Oligodendrocyte	0	0.586604	0.5	0.328	0
TNRC6C	Oligodendrocyte	0	0.585939	0.423	0.246	0
PHACTR1	Oligodendrocyte	0	0.585588	0.508	0.292	0
USP47	Oligodendrocyte	0	0.581006	0.55	0.364	0
TMEM117	Oligodendrocyte	0	0.580807	0.426	0.268	0
ARHGEF10	Oligodendrocyte	0	0.579329	0.346	0.169	0
USP32	Oligodendrocyte	0	0.578099	0.543	0.365	0
TMED10	Oligodendrocyte	0	0.574784	0.333	0.17	0
CDK17	Oligodendrocyte	0	0.57277	0.404	0.225	0
MCF2L2	Oligodendrocyte	0	0.569949	0.38	0.207	0
RP4-565E6.1	Oligodendrocyte	0	0.56809	0.308	0.151	0
GALNT7	Oligodendrocyte	0	0.5651	0.328	0.176	0
ITCH	Oligodendrocyte	0	0.564827	0.615	0.425	0
GIPC1	Oligodendrocyte	0	0.563924	0.315	0.162	0
KIDINS220	Oligodendrocyte	0	0.559821	0.471	0.294	0
NEAT1	Oligodendrocyte	0	0.558196	0.925	0.744	0
MPDZ	Oligodendrocyte	0	0.55622	0.397	0.239	0
ZBTB38	Oligodendrocyte	0	0.552654	0.336	0.172	0
WDPCP	Oligodendrocyte	0	0.552008	0.543	0.383	0
ZBTB44	Oligodendrocyte	0	0.55081	0.284	0.139	0
CRYAB	Oligodendrocyte	0	0.549258	0.279	0.128	0
PICALM	Oligodendrocyte	0	0.546368	0.693	0.446	0
CAMKMT	Oligodendrocyte	0	0.540046	0.44	0.302	0
ANXA4	Oligodendrocyte	0	0.536211	0.304	0.153	0
RYR2	Oligodendrocyte	0	0.534998	0.299	0.07	0
GDAP1	Oligodendrocyte	0	0.533068	0.411	0.259	0
BCAS3	Oligodendrocyte	0	0.532969	0.7	0.556	0
TMOD2	Oligodendrocyte	0	0.528161	0.278	0.145	0
CDC42BPB	Oligodendrocyte	0	0.525871	0.394	0.226	0
C9orf85	Oligodendrocyte	0	0.524178	0.271	0.135	0
WDR7	Oligodendrocyte	0	0.523764	0.479	0.309	0
ZNF451	Oligodendrocyte	0	0.522323	0.387	0.234	0
APP	Oligodendrocyte	0	0.518175	0.731	0.551	0
RTN1	Oligodendrocyte	0	0.516119	0.373	0.177	0
TTL	Oligodendrocyte	0	0.515687	0.285	0.143	0
C1GALT1	Oligodendrocyte	0	0.514184	0.274	0.136	0
SEMA6A	Oligodendrocyte	0	0.513504	0.493	0.287	0
TUBA1A	Oligodendrocyte	0	0.510988	0.513	0.333	0
SNX1	Oligodendrocyte	0	0.509568	0.395	0.236	0
SEPW1	Oligodendrocyte	0	0.507598	0.256	0.127	0
APPBP2	Oligodendrocyte	0	0.505545	0.453	0.294	0
RP11-774D14.1	Oligodendrocyte	0	0.501703	0.259	0.125	0
KLHDC1	Oligodendrocyte	0	0.501606	0.268	0.125	0
PLXDC2	Myeloid	0	4.40838	0.939	0.222	0
SLC11A1	Myeloid	0	3.84814	0.732	0.018	0
C10orf11	Myeloid	0	3.7965	0.919	0.209	0
APBB1IP	Myeloid	0	3.72751	0.715	0.021	0
DOCK8	Myeloid	0	3.56531	0.733	0.024	0
TBXAS1	Myeloid	0	3.54492	0.738	0.034	0
SAT1	Myeloid	0	3.43467	0.793	0.147	0
SLCO2B1	Myeloid	0	3.40115	0.673	0.016	0
CSF2RA	Myeloid	0	3.33029	0.663	0.012	0
RBM47	Myeloid	0	3.28594	0.727	0.072	0
FYB	Myeloid	0	3.27039	0.641	0.021	0
CD74	Myeloid	0	3.23544	0.643	0.054	0
FMN1	Myeloid	0	3.2311	0.652	0.051	0
ST6GAL1	Myeloid	0	3.21884	0.72	0.114	0
ARHGAP24	Myeloid	0	3.21385	0.778	0.107	0
SRGN	Myeloid	0	3.20733	0.487	0.018	0
MEF2C	Myeloid	0	3.19408	0.757	0.166	0
MERTK	Myeloid	0	3.14894	0.686	0.094	0
MSR1	Myeloid	0	3.11109	0.586	0.018	0
FRMD4A	Myeloid	0	3.0919	0.905	0.351	0
RP11-556E13.1	Myeloid	0	3.08087	0.552	0.013	0
INPP5D	Myeloid	0	3.0395	0.641	0.02	0
SFMBT2	Myeloid	0	3.01608	0.79	0.226	0
ARHGAP15	Myeloid	0	2.97279	0.673	0.039	0
CPM	Myeloid	0	2.90792	0.548	0.129	0
LDLRAD4	Myeloid	0	2.89514	0.905	0.438	0
PALD1	Myeloid	0	2.83966	0.612	0.044	0
RCSD1	Myeloid	0	2.8121	0.529	0.014	0
ACSL1	Myeloid	0	2.79213	0.521	0.072	0
LYN	Myeloid	0	2.75423	0.602	0.039	0
PIK3R5	Myeloid	0	2.74455	0.57	0.011	0
PRKAG2	Myeloid	0	2.73029	0.682	0.158	0
CTSB	Myeloid	0	2.72992	0.591	0.078	0
KCNQ3	Myeloid	0	2.72828	0.64	0.119	0
SPP1	Myeloid	0	2.67084	0.542	0.192	0
IRAK3	Myeloid	0	2.66616	0.531	0.012	0
MYO1F	Myeloid	0	2.65762	0.584	0.048	0
AOAH	Myeloid	0	2.64053	0.592	0.076	0
DOCK4	Myeloid	0	2.62981	0.933	0.605	0
DOCK2	Myeloid	0	2.62909	0.588	0.033	0
ABR	Myeloid	0	2.62088	0.718	0.198	0
ADAM28	Myeloid	0	2.60827	0.542	0.013	0
FGD4	Myeloid	0	2.59767	0.697	0.191	0
SAMSN1	Myeloid	0	2.57543	0.489	0.013	0
SYK	Myeloid	0	2.57031	0.542	0.011	0
SMAP2	Myeloid	0	2.56698	0.625	0.124	0
ATP8B4	Myeloid	0	2.55923	0.509	0.014	0
C3	Myeloid	0	2.55909	0.516	0.035	0
RHBDF2	Myeloid	0	2.53667	0.546	0.018	0
RIN3	Myeloid	0	2.51708	0.564	0.057	0
DENND3	Myeloid	0	2.46937	0.493	0.028	0
MEF2A	Myeloid	0	2.44547	0.821	0.422	0
SRGAP2B	Myeloid	0	2.42741	0.604	0.151	0
BMP2K	Myeloid	0	2.42534	0.672	0.203	0
PDE3B	Myeloid	0	2.42476	0.547	0.108	0
CD163	Myeloid	0	2.41528	0.362	0.007	0
CSF3R	Myeloid	0	2.35379	0.466	0.006	0
SRGAP2	Myeloid	0	2.32386	0.696	0.283	0
OLR1	Myeloid	0	2.31615	0.368	0.008	0
BNC2	Myeloid	0	2.30803	0.608	0.088	0
LHFPL2	Myeloid	0	2.29444	0.601	0.147	0
FCGBP	Myeloid	0	2.28242	0.25	0.021	0
LPCAT2	Myeloid	0	2.27928	0.463	0.037	0
CYFIP1	Myeloid	0	2.26257	0.583	0.182	0
CSF1R	Myeloid	0	2.25734	0.449	0.008	0
ARHGAP26	Myeloid	0	2.24937	0.753	0.252	0
USP53	Myeloid	0	2.24728	0.495	0.108	0
PTPRC	Myeloid	0	2.24484	0.513	0.016	0
MAML3	Myeloid	0	2.23802	0.684	0.188	0
FLI1	Myeloid	0	2.2377	0.466	0.014	0
HCLS1	Myeloid	0	2.23198	0.449	0.011	0
CSGALNACT1	Myeloid	0	2.22378	0.622	0.218	0
FOXN3	Myeloid	0	2.21524	0.811	0.428	0
RNF149	Myeloid	0	2.2118	0.58	0.173	0
MGAT4A	Myeloid	0	2.20701	0.572	0.132	0
IKZF1	Myeloid	0	2.19724	0.444	0.012	0
RAPGEF1	Myeloid	0	2.19104	0.656	0.235	0
KCNMA1	Myeloid	0	2.17998	0.632	0.277	0
CELF2	Myeloid	0	2.17658	0.845	0.407	0
AP1B1	Myeloid	0	2.1598	0.546	0.114	0
FAM49B	Myeloid	0	2.15487	0.744	0.319	0
ABCC4	Myeloid	0	2.15437	0.472	0.091	0
PDK4	Myeloid	0	2.14042	0.295	0.062	0
REL	Myeloid	0	2.13746	0.477	0.078	0
HS3ST4	Myeloid	0	2.10694	0.308	0.042	0
TGFBR2	Myeloid	0	2.10219	0.481	0.06	0
TBC1D16	Myeloid	0	2.09596	0.525	0.141	0
TRPM2	Myeloid	0	2.09219	0.419	0.016	0
IL18	Myeloid	0	2.08736	0.409	0.01	0
ITGAX	Myeloid	0	2.06799	0.34	0.005	0
FKBP5	Myeloid	0	2.06242	0.822	0.475	0
ADAP2	Myeloid	0	2.05742	0.424	0.043	0
NHSL1	Myeloid	0	2.05697	0.627	0.309	0
PADI2	Myeloid	0	2.04883	0.358	0.078	0
SORL1	Myeloid	0	2.0457	0.569	0.2	0
MAP3K8	Myeloid	0	2.04243	0.325	0.013	0
CD86	Myeloid	0	2.04108	0.375	0.007	0
SPTLC2	Myeloid	0	2.03827	0.561	0.198	0
IGSF21	Myeloid	0	2.03439	0.397	0.068	0
MS4A6A	Myeloid	0	2.02921	0.348	0.005	0
LCP2	Myeloid	0	2.01177	0.365	0.01	0
RAB31	Myeloid	0	2.00478	0.651	0.292	0
CD83	Myeloid	0	2.00467	0.263	0.02	0
SP100	Myeloid	0	2.00061	0.552	0.126	0
MAN1A1	Myeloid	0	2.00058	0.373	0.038	0
P2RY12	Myeloid	0	2.00006	0.332	0.013	0
NPL	Myeloid	0	1.99117	0.484	0.117	0
HAVCR2	Myeloid	0	1.98999	0.423	0.054	0
SUSD6	Myeloid	0	1.98765	0.556	0.168	0
PELI1	Myeloid	0	1.98675	0.479	0.125	0
SLA	Myeloid	0	1.98307	0.382	0.019	0
HLA-DRB1	Myeloid	0	1.98181	0.381	0.021	0
LPAR6	Myeloid	0	1.98104	0.424	0.05	0
SLC2A5	Myeloid	0	1.96846	0.337	0.011	0
TNFRSF1B	Myeloid	0	1.95314	0.333	0.015	0
CHST11	Myeloid	0	1.93514	0.814	0.366	0
EPB41L2	Myeloid	0	1.93159	0.724	0.404	0
SYTL3	Myeloid	0	1.9311	0.326	0.029	0
LRRK1	Myeloid	0	1.92528	0.402	0.044	0
ELL2	Myeloid	0	1.92085	0.615	0.279	0
RNF144B	Myeloid	0	1.91998	0.301	0.016	0
GRB2	Myeloid	0	1.916	0.581	0.218	0
CHN2	Myeloid	0	1.91297	0.628	0.285	0
MIR646HG	Myeloid	0	1.8991	0.362	0.062	0
CPVL	Myeloid	0	1.89827	0.395	0.057	0
SRGAP2C	Myeloid	0	1.88279	0.495	0.162	0
ARHGAP25	Myeloid	0	1.87681	0.374	0.021	0
FGD2	Myeloid	0	1.87339	0.366	0.004	0
ENTPD1	Myeloid	0	1.87331	0.389	0.047	0
ALOX5	Myeloid	0	1.84873	0.343	0.011	0
AXL	Myeloid	0	1.8477	0.377	0.042	0
GPRIN3	Myeloid	0	1.84596	0.345	0.014	0
SSH2	Myeloid	0	1.84471	0.803	0.512	0
DLEU7-AS1	Myeloid	0	1.84449	0.33	0.017	0
CLEC7A	Myeloid	0	1.84196	0.334	0.005	0
STAB1	Myeloid	0	1.83955	0.253	0.01	0
RUNX1	Myeloid	0	1.8368	0.605	0.231	0
HLA-DRA	Myeloid	0	1.82861	0.31	0.023	0
B4GALT1	Myeloid	0	1.82685	0.329	0.026	0
TBC1D14	Myeloid	0	1.8213	0.464	0.154	0
SERPINB9	Myeloid	0	1.8207	0.308	0.014	0
TBC1D22A	Myeloid	0	1.81542	0.686	0.353	0
LY86	Myeloid	0	1.81467	0.328	0.004	0
PRKCH	Myeloid	0	1.81422	0.358	0.029	0
JDP2	Myeloid	0	1.80288	0.31	0.037	0
TMEM156	Myeloid	0	1.80276	0.312	0.008	0
IL17RA	Myeloid	0	1.79646	0.381	0.053	0
LAPTM5	Myeloid	0	1.79532	0.319	0.01	0
MANBA	Myeloid	0	1.79283	0.488	0.145	0
PARVG	Myeloid	0	1.78952	0.32	0.007	0
FAM149A	Myeloid	0	1.78721	0.324	0.033	0
SH3TC1	Myeloid	0	1.78327	0.311	0.009	0
SCIN	Myeloid	0	1.78311	0.274	0.007	0
PIK3AP1	Myeloid	0	1.76014	0.34	0.01	0
HCK	Myeloid	0	1.75685	0.316	0.006	0
ARHGAP22	Myeloid	0	1.75597	0.509	0.144	0
MKNK1	Myeloid	0	1.75475	0.423	0.082	0
NCK2	Myeloid	0	1.75038	0.48	0.171	0
ST8SIA4	Myeloid	0	1.74818	0.378	0.039	0
RBPJ	Myeloid	0	1.74556	0.509	0.375	0
EPB41L3	Myeloid	0	1.74522	0.354	0.089	0
ARHGAP18	Myeloid	0	1.74351	0.43	0.099	0
WDFY4	Myeloid	0	1.73079	0.338	0.007	0
KYNU	Myeloid	0	1.72536	0.275	0.007	0
ZFHX3	Myeloid	0	1.72449	0.618	0.271	0
PTPRJ	Myeloid	0	1.72437	0.711	0.428	0
NCKAP1L	Myeloid	0	1.71564	0.338	0.006	0
RYR1	Myeloid	0	1.71348	0.338	0.031	0
SOCS6	Myeloid	0	1.71198	0.387	0.117	0
MIS18BP1	Myeloid	0	1.70198	0.379	0.068	0
TGFBR1	Myeloid	0	1.68942	0.402	0.108	0
PLTP	Myeloid	0	1.68728	0.258	0.051	0
LIMS1	Myeloid	0	1.6836	0.558	0.265	0
CCND3	Myeloid	0	1.67974	0.484	0.154	0
GPX1	Myeloid	0	1.67619	0.342	0.043	0
GLDN	Myeloid	0	1.67578	0.329	0.121	0
ZFP36L1	Myeloid	0	1.6748	0.393	0.103	0
KLHL6	Myeloid	0	1.67459	0.263	0.005	0
AKAP13	Myeloid	0	1.67339	0.75	0.427	0
MAFB	Myeloid	0	1.6568	0.262	0.022	0
GNA13	Myeloid	0	1.65444	0.376	0.132	0
NAV3	Myeloid	0	1.6532	0.367	0.148	0
IFNGR1	Myeloid	0	1.65196	0.373	0.074	0
IL13RA1	Myeloid	0	1.6486	0.332	0.028	0
SLC8A1	Myeloid	0	1.64437	0.781	0.435	0
TNS3	Myeloid	0	1.64252	0.502	0.138	0
RREB1	Myeloid	0	1.64067	0.448	0.127	0
CD53	Myeloid	0	1.63998	0.332	0.009	0
ELMO1	Myeloid	0	1.62924	0.85	0.36	0
VAV1	Myeloid	0	1.61948	0.295	0.01	0
KCNK13	Myeloid	0	1.61421	0.276	0.009	0
ZNF710	Myeloid	0	1.61256	0.414	0.12	0
TM6SF1	Myeloid	0	1.6123	0.31	0.011	0
DOCK11	Myeloid	0	1.61098	0.415	0.095	0
CIITA	Myeloid	0	1.61017	0.292	0.023	0
ANKRD44	Myeloid	0	1.60886	0.665	0.377	0
SAMHD1	Myeloid	0	1.60817	0.397	0.086	0
PSMA1	Myeloid	0	1.60719	0.331	0.056	0
ADGRE2	Myeloid	0	1.60509	0.263	0.038	0
DAGLB	Myeloid	0	1.6021	0.353	0.077	0
VSIG4	Myeloid	0	1.60179	0.267	0.004	0
PCED1B	Myeloid	0	1.59545	0.313	0.033	0
TMEM163	Myeloid	0	1.59038	0.297	0.119	0
MITF	Myeloid	0	1.58854	0.43	0.154	0
SH2B3	Myeloid	0	1.58182	0.317	0.05	0
ARHGAP6	Myeloid	0	1.57823	0.35	0.074	0
SH3RF3	Myeloid	0	1.56831	0.525	0.228	0
RASGEF1C	Myeloid	0	1.55717	0.273	0.052	0
ALPK1	Myeloid	0	1.55631	0.348	0.045	0
SKAP2	Myeloid	0	1.5536	0.441	0.125	0
GPR34	Myeloid	0	1.55317	0.286	0.025	0
DIAPH2	Myeloid	0	1.54892	0.563	0.245	0
CMIP	Myeloid	0	1.52859	0.548	0.267	0
ATF7IP2	Myeloid	0	1.52633	0.282	0.026	0
ANKS1A	Myeloid	0	1.52422	0.551	0.267	0
A2M	Myeloid	0	1.52239	0.382	0.075	0
CMTM7	Myeloid	0	1.51793	0.306	0.025	0
RGS10	Myeloid	0	1.51771	0.286	0.007	0
FCGR2A	Myeloid	0	1.51746	0.261	0.007	0
ZNF846	Myeloid	0	1.51729	0.353	0.099	0
IFNGR2	Myeloid	0	1.51422	0.434	0.16	0
SDK1	Myeloid	0	1.50869	0.514	0.23	0
VASH1	Myeloid	0	1.50501	0.346	0.086	0
IL4R	Myeloid	0	1.49898	0.26	0.01	0
ATG7	Myeloid	0	1.49724	0.654	0.405	0
TMEM51	Myeloid	0	1.48368	0.286	0.053	0
POU2F2	Myeloid	0	1.48224	0.301	0.043	0
CARD11	Myeloid	0	1.47296	0.267	0.011	0
SLC9A9	Myeloid	0	1.46579	0.61	0.33	0
FOS	Myeloid	0	1.46044	0.338	0.119	0
CD84	Myeloid	0	1.45672	0.274	0.004	0
FMNL3	Myeloid	0	1.45626	0.457	0.171	0
C1QB	Myeloid	0	1.45563	0.251	0.013	0
PLA2G4A	Myeloid	0	1.45417	0.276	0.054	0
ADRBK2	Myeloid	0	1.45352	0.406	0.129	0
CEBPD	Myeloid	0	1.45274	0.44	0.159	0
SRGAP1	Myeloid	0	1.44828	0.612	0.401	0
GK	Myeloid	0	1.44583	0.261	0.084	0
SYNDIG1	Myeloid	0	1.44424	0.374	0.233	0
RASSF4	Myeloid	0	1.43854	0.399	0.174	0
HERPUD1	Myeloid	0	1.42695	0.29	0.064	0
CYBA	Myeloid	0	1.42693	0.274	0.016	0
PPARD	Myeloid	0	1.42529	0.379	0.155	0
ATP1B3	Myeloid	0	1.42465	0.254	0.149	0
C10orf54	Myeloid	0	1.42387	0.266	0.011	0
GNAQ	Myeloid	0	1.4229	0.755	0.541	0
CAMK1D	Myeloid	0	1.42146	0.559	0.252	0
UBASH3B	Myeloid	0	1.42133	0.34	0.118	0
NUMB	Myeloid	0	1.41783	0.55	0.281	0
HIF1A	Myeloid	0	1.40922	0.475	0.272	0
CAPZB	Myeloid	0	1.40877	0.541	0.299	0
RP11-455P21.3	Myeloid	0	1.40597	0.306	0.077	0
TPK1	Myeloid	0	1.40314	0.353	0.108	0
CH17-437K3.1	Myeloid	0	1.40039	0.353	0.107	0
LINC01094	Myeloid	0	1.39834	0.283	0.031	0
APOE	Myeloid	0	1.39795	0.55	0.258	0
ZFP36L2	Myeloid	0	1.39513	0.437	0.174	0
RAP1A	Myeloid	0	1.39258	0.538	0.264	0
EPSTI1	Myeloid	0	1.38724	0.252	0.034	0
GNB4	Myeloid	0	1.38215	0.407	0.146	0
ETV6	Myeloid	0	1.38089	0.683	0.413	0
CTSC	Myeloid	0	1.38011	0.272	0.026	0
SOAT1	Myeloid	0	1.37409	0.33	0.077	0
NFATC2	Myeloid	0	1.37353	0.328	0.041	0
PREX1	Myeloid	0	1.36986	0.559	0.287	0
STX7	Myeloid	0	1.36808	0.394	0.14	0
DSE	Myeloid	0	1.35955	0.318	0.11	0
SLC1A3	Myeloid	0	1.35727	0.845	0.553	0
LRRK2	Myeloid	0	1.35711	0.332	0.111	0
RUNX2	Myeloid	0	1.35456	0.371	0.07	0
TSPAN14	Myeloid	0	1.35389	0.307	0.069	0
WASF2	Myeloid	0	1.35049	0.509	0.255	0
LRCH1	Myeloid	0	1.34187	0.439	0.166	0
SWAP70	Myeloid	0	1.33614	0.349	0.111	0
GRAMD1B	Myeloid	0	1.32677	0.264	0.09	0
MTSS1	Myeloid	0	1.32569	0.506	0.312	0
OGFRL1	Myeloid	0	1.32197	0.315	0.088	0
TBC1D1	Myeloid	0	1.31766	0.396	0.144	0
ST6GALNAC3	Myeloid	0	1.31709	0.48	0.222	0
SSH1	Myeloid	0	1.31398	0.389	0.16	0
MTHFD1L	Myeloid	0	1.31196	0.512	0.262	0
IL6R	Myeloid	0	1.30992	0.303	0.055	0
TTC7A	Myeloid	0	1.30004	0.397	0.222	0
RNF213	Myeloid	0	1.30002	0.51	0.284	0
USP15	Myeloid	0	1.29585	0.541	0.307	0
FAM102B	Myeloid	0	1.28927	0.282	0.06	0
PICALM	Myeloid	0	1.28101	0.699	0.46	0
AFF1	Myeloid	0	1.2765	0.549	0.321	0
PLCL2	Myeloid	0	1.27593	0.357	0.117	0
RASSF3	Myeloid	0	1.26799	0.254	0.038	0
SKIL	Myeloid	0	1.26578	0.357	0.13	0
TRIM38	Myeloid	0	1.26521	0.253	0.027	0
PAG1	Myeloid	0	1.26228	0.445	0.214	0
GPCPD1	Myeloid	0	1.26166	0.408	0.183	0
SLC4A7	Myeloid	0	1.25056	0.478	0.248	0
SNX29	Myeloid	0	1.2477	0.603	0.371	0
AP2A2	Myeloid	0	1.24423	0.422	0.242	0
FTL	Myeloid	0	1.24105	0.357	0.152	0
TBC1D2B	Myeloid	0	1.2365	0.294	0.087	0
COTL1	Myeloid	0	1.23525	0.287	0.065	0
TBC1D8	Myeloid	0	1.23213	0.291	0.127	0
FAM49A	Myeloid	0	1.22546	0.293	0.101	0
PTK2B	Myeloid	0	1.22506	0.275	0.091	0
PARP14	Myeloid	0	1.22278	0.339	0.133	0
LPIN2	Myeloid	0	1.22189	0.387	0.163	0
MGAT5	Myeloid	0	1.21665	0.514	0.308	0
NCOA3	Myeloid	0	1.20984	0.48	0.262	0
PLSCR1	Myeloid	0	1.20901	0.316	0.096	0
ST3GAL1	Myeloid	0	1.20776	0.271	0.076	0
ACSL4	Myeloid	0	1.20313	0.305	0.132	0
SH3KBP1	Myeloid	0	1.20287	0.495	0.258	0
DPYD	Myeloid	0	1.20215	0.681	0.41	0
MAP2K1	Myeloid	0	1.19891	0.359	0.159	0
SLC25A37	Myeloid	0	1.19789	0.415	0.22	0
LITAF	Myeloid	0	1.19609	0.262	0.108	0
MYO1E	Myeloid	0	1.19068	0.398	0.274	0
RB1	Myeloid	0	1.18276	0.506	0.3	0
PFKFB3	Myeloid	0	1.18059	0.316	0.159	0
ASAH1	Myeloid	0	1.17709	0.279	0.087	0
FCHO2	Myeloid	0	1.17589	0.312	0.167	0
ABHD15-AS1	Myeloid	0	1.17502	0.257	0.07	0
MFSD1	Myeloid	0	1.17189	0.267	0.071	0
HLA-E	Myeloid	0	1.16884	0.262	0.05	0
KLF6	Myeloid	0	1.16499	0.288	0.11	0
ELF1	Myeloid	0	1.15827	0.507	0.27	0
BTG2	Myeloid	0	1.15409	0.259	0.088	0
FOXP2	Myeloid	0	1.15401	0.257	0.083	0
JAK2	Myeloid	0	1.15385	0.35	0.144	0
NRP1	Myeloid	0	1.15149	0.287	0.093	0
STK10	Myeloid	0	1.14739	0.297	0.098	0
2023-03-03	Myeloid	0	1.1457	0.387	0.156	0
CYTH1	Myeloid	0	1.14298	0.423	0.234	0
FCHSD2	Myeloid	0	1.13821	0.627	0.431	0
RASAL2	Myeloid	0	1.13425	0.498	0.281	0
DISC1	Myeloid	0	1.12785	0.509	0.282	0
SH3BGRL	Myeloid	0	1.12459	0.365	0.174	0
GAB2	Myeloid	0	1.12338	0.643	0.438	0
PSAP	Myeloid	0	1.12155	0.36	0.185	0
ITM2B	Myeloid	0	1.11828	0.36	0.173	0
PIAS1	Myeloid	0	1.11591	0.526	0.339	0
MYOF	Myeloid	0	1.11302	0.26	0.055	0
USP4	Myeloid	0	1.11106	0.37	0.19	0
UTRN	Myeloid	0	1.11098	0.482	0.264	0
ATF6	Myeloid	0	1.10939	0.435	0.251	0
DNM2	Myeloid	0	1.10932	0.453	0.291	0
ITPR2	Myeloid	0	1.10782	0.67	0.382	0
CTTNBP2NL	Myeloid	0	1.09827	0.322	0.136	0
MYO9B	Myeloid	0	1.09771	0.595	0.4	0
ITGA9	Myeloid	0	1.08704	0.265	0.083	0
FAR2	Myeloid	0	1.08696	0.281	0.124	0
ANOS1	Myeloid	0	1.08453	0.285	0.077	0
WBP1L	Myeloid	0	1.08179	0.254	0.103	0
KLHL5	Myeloid	0	1.08138	0.426	0.269	0
OXR1	Myeloid	0	1.07841	0.509	0.332	0
ATM	Myeloid	0	1.07792	0.504	0.326	0
NAIP	Myeloid	0	1.07601	0.572	0.412	0
SEC14L1	Myeloid	0	1.0726	0.432	0.286	0
CD58	Myeloid	0	1.07086	0.251	0.07	0
ZCCHC6	Myeloid	0	1.06506	0.328	0.174	0
DNAJC5	Myeloid	0	1.06337	0.351	0.17	0
CREM	Myeloid	0	1.06165	0.265	0.138	0
JAZF1	Myeloid	0	1.05693	0.586	0.467	0
PARP4	Myeloid	0	1.05549	0.322	0.149	0
IL6ST	Myeloid	0	1.05547	0.35	0.19	0
SKI	Myeloid	0	1.05512	0.352	0.164	0
TAB2	Myeloid	0	1.05486	0.448	0.265	0
GALNT2	Myeloid	0	1.05108	0.462	0.285	0
ABCG1	Myeloid	0	1.04855	0.282	0.124	0
EPB41	Myeloid	0	1.04636	0.312	0.123	0
ARHGAP12	Myeloid	0	1.04605	0.367	0.19	0
TBC1D4	Myeloid	0	1.04183	0.262	0.073	0
RAB1A	Myeloid	0	1.03893	0.457	0.296	0
DOPEY2	Myeloid	0	1.03582	0.278	0.123	0
ARL15	Myeloid	0	1.03383	0.539	0.347	0
RIN2	Myeloid	0	1.03258	0.397	0.239	0
ABI1	Myeloid	0	1.03017	0.369	0.188	0
STK4	Myeloid	0	1.0251	0.351	0.167	0
NEAT1	Myeloid	0	1.02113	0.949	0.752	0
FOXP1	Myeloid	0	1.01795	0.563	0.406	0
C10orf76	Myeloid	0	1.01526	0.395	0.227	0
RPS6KA3	Myeloid	0	1.0063	0.4	0.234	0
PACSIN2	Myeloid	0	1.00087	0.386	0.214	0
CBL	Myeloid	0	0.993092	0.332	0.157	0
CPEB3	Myeloid	0	0.992937	0.429	0.241	0
NT5C2	Myeloid	0	0.988882	0.393	0.235	0
ANKRD11	Myeloid	0	0.98477	0.625	0.49	0
MBNL1	Myeloid	0	0.984541	0.644	0.496	0
ZEB2	Myeloid	0	0.973311	0.696	0.534	0
FRMD4B	Myeloid	0	0.97167	0.61	0.279	0
ACTR2	Myeloid	0	0.968476	0.371	0.202	0
MLXIP	Myeloid	0	0.968151	0.296	0.147	0
TMSB4X	Myeloid	0	0.967262	0.257	0.105	0
CHKA	Myeloid	0	0.965851	0.453	0.297	0
PTPN2	Myeloid	0	0.963539	0.316	0.163	0
IFI16	Myeloid	0	0.961125	0.343	0.167	0
LRRFIP1	Myeloid	0	0.956512	0.414	0.271	0
TBC1D12	Myeloid	0	0.951779	0.352	0.16	0
ABCA1	Myeloid	0	0.947217	0.486	0.337	0
CFLAR	Myeloid	0	0.945307	0.363	0.21	0
USP6NL	Myeloid	0	0.944003	0.303	0.136	0
CAB39	Myeloid	0	0.939067	0.383	0.234	0
BACH1	Myeloid	0	0.938279	0.479	0.319	0
PTEN	Myeloid	0	0.932637	0.375	0.218	0
MPZL1	Myeloid	0	0.93238	0.274	0.13	0
MAP3K5	Myeloid	0	0.930354	0.421	0.208	0
ROCK1	Myeloid	0	0.926447	0.47	0.33	0
ABHD12	Myeloid	0	0.923815	0.332	0.208	0
PRKCB	Myeloid	0	0.920287	0.263	0.097	0
LARP4B	Myeloid	0	0.918469	0.396	0.245	0
PLEKHA2	Myeloid	0	0.914771	0.312	0.165	0
EML4	Myeloid	0	0.907287	0.397	0.259	0
MSN	Myeloid	0	0.89669	0.255	0.098	0
MED13L	Myeloid	0	0.88718	0.701	0.6	0
DTNB	Myeloid	0	0.881724	0.425	0.302	0
FTH1	Myeloid	0	0.879907	0.417	0.286	0
C6orf62	Myeloid	0	0.874474	0.295	0.159	0
RAC1	Myeloid	0	0.869071	0.328	0.194	0
DLEU2	Myeloid	0	0.86842	0.693	0.591	0
ARPC2	Myeloid	0	0.867324	0.328	0.182	0
H2AFY	Myeloid	0	0.866784	0.329	0.199	0
MAP3K2	Myeloid	0	0.865897	0.424	0.309	0
CPQ	Myeloid	0	0.865616	0.44	0.284	0
FAM135A	Myeloid	0	0.86492	0.444	0.327	0
ZSWIM6	Myeloid	0	0.862426	0.69	0.586	0
GIT2	Myeloid	0	0.859185	0.327	0.191	0
DCAF6	Myeloid	0	0.858868	0.367	0.238	0
SDCCAG8	Myeloid	0	0.857134	0.579	0.481	0
PABPC1	Myeloid	0	0.856313	0.421	0.313	0
PARP8	Myeloid	0	0.852027	0.291	0.114	0
SLC11A2	Myeloid	0	0.850613	0.301	0.183	0
UBAC2	Myeloid	0	0.842312	0.37	0.238	0
PTPRE	Myeloid	0	0.839782	0.38	0.258	0
C1orf132	Myeloid	0	0.836529	0.253	0.123	0
AAK1	Myeloid	0	0.836417	0.549	0.438	0
GALNT10	Myeloid	0	0.835236	0.347	0.198	0
DENND4C	Myeloid	0	0.834422	0.379	0.266	0
ACER3	Myeloid	0	0.830352	0.396	0.283	0
AGO4	Myeloid	0	0.827352	0.33	0.217	0
OSBPL3	Myeloid	0	0.811183	0.398	0.227	0
MOB1B	Myeloid	0	0.809327	0.265	0.138	0
TPCN1	Myeloid	0	0.807023	0.307	0.196	0
GSAP	Myeloid	0	0.804457	0.287	0.165	0
ME2	Myeloid	0	0.80125	0.288	0.175	0
ZNRF2	Myeloid	0	0.800911	0.269	0.146	0
EPS8	Myeloid	0	0.799722	0.337	0.208	0
MYCBP2	Myeloid	0	0.798438	0.52	0.404	0
ZNF106	Myeloid	0	0.797034	0.278	0.161	0
ARL5A	Myeloid	0	0.794521	0.262	0.141	0
ADAM17	Myeloid	0	0.786824	0.345	0.226	0
CNTRL	Myeloid	0	0.786216	0.291	0.177	0
STX6	Myeloid	0	0.785507	0.25	0.132	0
RHOA	Myeloid	0	0.785437	0.289	0.173	0
CARD8	Myeloid	0	0.780013	0.252	0.119	0
WDR37	Myeloid	0	0.776408	0.282	0.164	0
SETX	Myeloid	0	0.775701	0.396	0.291	0
ACAP2	Myeloid	0	0.773235	0.471	0.357	0
ATP6V0E1	Myeloid	0	0.766352	0.255	0.15	0
ITGAV	Myeloid	0	0.764736	0.421	0.308	0
ST3GAL6	Myeloid	0	0.762623	0.278	0.146	0
UBE2E2	Myeloid	0	0.761882	0.624	0.456	0
RAP1B	Myeloid	0	0.758611	0.341	0.221	0
RNF145	Myeloid	0	0.754108	0.32	0.202	0
FHIT	Myeloid	0	0.753137	0.661	0.506	0
VTI1A	Myeloid	0	0.748487	0.482	0.375	0
MAP3K3	Myeloid	0	0.745368	0.273	0.167	0
FMNL2	Myeloid	0	0.738958	0.743	0.676	0
IKBKB	Myeloid	0	0.736746	0.264	0.159	0
CHSY1	Myeloid	0	0.734712	0.27	0.162	0
CUX1	Myeloid	0	0.73122	0.636	0.562	0
CAPZA1	Myeloid	0	0.728912	0.316	0.207	0
RAD51B	Myeloid	0	0.723055	0.531	0.42	0
SIPA1L2	Myeloid	0	0.717361	0.341	0.217	0
PRKD3	Myeloid	0	0.711163	0.253	0.141	0
WIPF1	Myeloid	0	0.706318	0.409	0.289	0
PTBP3	Myeloid	0	0.698089	0.263	0.148	0
HLA-B	Myeloid	0	0.697033	0.27	0.158	0
B2M	Myeloid	0	0.696678	0.383	0.252	0
ITPR1	Myeloid	0	0.687081	0.258	0.133	0
ZFAND3	Myeloid	0	0.575287	0.715	0.678	0
ATP2C1	Myeloid	3.93851e-304	0.73426	0.363	0.257	1.09983e-299
SPIDR	Myeloid	3.67619e-303	0.635284	0.638	0.58	1.02658e-298
ERICH1	Myeloid	3.50366e-302	0.758225	0.304	0.195	9.78398e-298
GAK	Myeloid	6.75748e-302	0.713341	0.258	0.155	1.88703e-297
KIF16B	Myeloid	1.10534e-298	0.756941	0.29	0.183	3.08667e-294
PKN2	Myeloid	1.29275e-296	0.7009	0.51	0.435	3.61e-292
RPS6KA2	Myeloid	1.92057e-294	0.814757	0.485	0.394	5.3632e-290
KIAA1033	Myeloid	3.34415e-283	0.70632	0.272	0.171	9.33854e-279
RHOQ	Myeloid	1.0584e-281	0.779062	0.272	0.172	2.95559e-277
FEZ2	Myeloid	4.96624e-280	0.67084	0.289	0.186	1.38682e-275
RNF13	Myeloid	1.39609e-279	0.70745	0.411	0.311	3.89857e-275
CEP170	Myeloid	6.97306e-279	0.724972	0.501	0.428	1.94723e-274
TIMP2	Myeloid	2.52817e-276	0.74255	0.298	0.194	7.0599e-272
RNF150	Myeloid	7.77843e-275	0.775212	0.292	0.189	2.17213e-270
TET3	Myeloid	2.35917e-274	0.783617	0.337	0.234	6.58797e-270
LINC-PINT	Myeloid	3.89234e-274	0.674771	0.651	0.59	1.08694e-269
HTRA1	Myeloid	1.87766e-268	0.706374	0.278	0.179	5.24336e-264
WAPL	Myeloid	2.14721e-262	0.647374	0.273	0.174	5.99608e-258
DDX5	Myeloid	8.09501e-262	0.693863	0.433	0.344	2.26053e-257
INPP4A	Myeloid	9.12263e-257	0.785664	0.33	0.233	2.54749e-252
ITSN2	Myeloid	4.49736e-255	0.691803	0.38	0.284	1.25589e-250
RAPH1	Myeloid	1.90608e-254	0.678732	0.328	0.229	5.32272e-250
ZNF609	Myeloid	1.75664e-251	0.636727	0.557	0.499	4.90542e-247
UBL3	Myeloid	2.05691e-247	0.688656	0.301	0.206	5.74392e-243
SNX6	Myeloid	1.3952e-240	0.768001	0.309	0.217	3.89609e-236
RCOR1	Myeloid	7.69913e-236	0.697294	0.304	0.209	2.14998e-231
VMP1	Myeloid	7.95139e-236	0.574834	0.489	0.402	2.22043e-231
TAOK3	Myeloid	6.2646e-232	0.558897	0.567	0.502	1.74939e-227
PAN3	Myeloid	7.08185e-232	0.605531	0.503	0.432	1.97761e-227
PLEKHM2	Myeloid	5.197e-228	0.692576	0.256	0.168	1.45126e-223
CTBP2	Myeloid	2.93004e-227	0.679017	0.348	0.256	8.18215e-223
PHC2	Myeloid	2.18628e-225	0.658061	0.396	0.305	6.10519e-221
RP11-1000B6.3	Myeloid	2.54633e-223	0.656392	0.371	0.279	7.11062e-219
SPRED1	Myeloid	1.15763e-222	0.689886	0.42	0.335	3.23269e-218
RIC1	Myeloid	1.68336e-222	0.644351	0.275	0.186	4.70079e-218
SMARCA2	Myeloid	5.00651e-222	0.654173	0.334	0.241	1.39807e-217
BCL2	Myeloid	1.91172e-221	0.66294	0.377	0.275	5.33847e-217
APPL2	Myeloid	1.13001e-220	0.657474	0.332	0.244	3.15554e-216
SCAF11	Myeloid	3.35529e-218	0.643596	0.43	0.352	9.36965e-214
SUCLG2	Myeloid	1.12514e-216	0.612121	0.321	0.23	3.14196e-212
SMURF2	Myeloid	6.71364e-214	0.636399	0.378	0.291	1.87479e-209
ARID5B	Myeloid	7.29611e-210	0.766796	0.335	0.249	2.03744e-205
SNX9	Myeloid	8.19571e-209	0.918417	0.361	0.283	2.28865e-204
STIM1	Myeloid	3.84173e-207	0.604661	0.26	0.173	1.0728e-202
GLUL	Myeloid	1.5697e-206	0.76125	0.26	0.173	4.38339e-202
AFTPH	Myeloid	3.8638e-206	0.632033	0.259	0.174	1.07897e-201
SIPA1L1	Myeloid	1.18348e-204	0.887689	0.566	0.53	3.30487e-200
LCOR	Myeloid	1.52554e-196	0.624615	0.375	0.294	4.26007e-192
SRRM2	Myeloid	1.41332e-195	0.664724	0.491	0.43	3.94669e-191
CDC42SE2	Myeloid	5.65814e-194	0.591871	0.365	0.282	1.58004e-189
TCF25	Myeloid	5.74215e-186	0.64337	0.497	0.44	1.60349e-181
EPS15	Myeloid	1.77049e-184	0.607889	0.406	0.328	4.9441e-180
SESN1	Myeloid	4.00363e-184	0.677626	0.282	0.201	1.11801e-179
AKAP10	Myeloid	1.4344e-181	0.651568	0.35	0.276	4.00557e-177
TNRC18	Myeloid	1.26761e-180	0.520818	0.47	0.393	3.5398e-176
GLS	Myeloid	2.71264e-180	0.597891	0.346	0.268	7.57503e-176
RHOT1	Myeloid	6.21266e-180	0.663663	0.331	0.255	1.73488e-175
UVRAG	Myeloid	9.49655e-179	0.575294	0.406	0.331	2.65191e-174
RNF130	Myeloid	1.95644e-174	0.504773	0.572	0.523	5.46336e-170
EVI5	Myeloid	3.16912e-172	0.563223	0.426	0.358	8.84977e-168
TRAK1	Myeloid	5.31029e-172	0.591264	0.338	0.258	1.4829e-167
RANBP2	Myeloid	1.28103e-171	0.872427	0.287	0.214	3.57726e-167
DNAJB6	Myeloid	2.14668e-171	0.663148	0.279	0.201	5.9946e-167
RP11-106M3.2	Myeloid	6.60418e-171	0.713481	0.293	0.219	1.84422e-166
IL1RAP	Myeloid	6.67783e-171	0.502958	0.26	0.173	1.86478e-166
USP3	Myeloid	4.41171e-167	0.552974	0.308	0.23	1.23197e-162
RASGEF1B	Myeloid	2.30456e-166	0.675443	0.424	0.355	6.43547e-162
TLN2	Myeloid	2.10835e-163	0.552107	0.396	0.324	5.88756e-159
KDM2A	Myeloid	1.98325e-162	0.603781	0.466	0.415	5.53822e-158
DCTN4	Myeloid	6.15689e-161	0.607636	0.252	0.179	1.71931e-156
RANBP9	Myeloid	5.58684e-160	0.672059	0.355	0.287	1.56013e-155
DMXL2	Myeloid	2.46792e-153	0.727486	0.26	0.192	6.89166e-149
BAZ1A	Myeloid	7.05146e-151	0.575235	0.252	0.178	1.96912e-146
CTNNB1	Myeloid	4.83221e-150	0.66743	0.292	0.222	1.34939e-145
FOXO3	Myeloid	1.2902e-149	0.622755	0.454	0.396	3.60288e-145
TET2	Myeloid	1.18653e-148	0.611074	0.361	0.297	3.31338e-144
PHF20	Myeloid	7.52212e-147	0.678518	0.354	0.289	2.10055e-142
ENOX2	Myeloid	6.29289e-146	0.534361	0.262	0.188	1.75729e-141
PACS1	Myeloid	2.01625e-143	0.510774	0.386	0.312	5.63037e-139
HIPK3	Myeloid	5.98888e-141	0.618386	0.31	0.242	1.67239e-136
RNF111	Myeloid	8.30097e-140	0.571678	0.356	0.294	2.31805e-135
HERC4	Myeloid	1.27603e-136	0.564841	0.402	0.346	3.56331e-132
ITSN1	Myeloid	1.41398e-136	0.844446	0.386	0.339	3.94854e-132
FBXO11	Myeloid	8.92659e-134	0.524889	0.502	0.467	2.49275e-129
JAK1	Myeloid	4.10187e-130	0.500111	0.261	0.192	1.14545e-125
AP3B1	Myeloid	1.67992e-129	0.513649	0.411	0.357	4.69117e-125
HELZ	Myeloid	4.61304e-127	0.541005	0.39	0.337	1.28819e-122
PAPD4	Myeloid	1.5583e-125	0.509238	0.453	0.412	4.35155e-121
ELF2	Myeloid	1.5795e-124	0.57867	0.493	0.448	4.41074e-120
ACTR3	Myeloid	2.73659e-123	0.533878	0.258	0.194	7.64192e-119
UPF2	Myeloid	1.7667e-122	0.533363	0.306	0.242	4.9335e-118
NIPBL	Myeloid	4.64222e-122	0.509795	0.49	0.46	1.29634e-117
GPD2	Myeloid	6.92224e-122	0.577853	0.278	0.215	1.93303e-117
DIP2A	Myeloid	4.06781e-121	0.587886	0.369	0.316	1.13594e-116
TMEM117	Myeloid	4.40004e-119	0.558995	0.349	0.289	1.22871e-114
ATP11A	Myeloid	2.04982e-114	0.518881	0.322	0.258	5.72412e-110
RTTN	Myeloid	2.90804e-114	0.697317	0.267	0.209	8.12071e-110
C20orf194	Myeloid	5.19688e-114	0.529228	0.479	0.444	1.45123e-109
RASA1	Myeloid	6.05446e-114	0.559419	0.412	0.371	1.69071e-109
TANK	Myeloid	6.26643e-112	0.554165	0.307	0.249	1.7499e-107
RAB7A	Myeloid	2.35719e-105	0.542095	0.379	0.333	6.58245e-101
USP9X	Myeloid	3.70312e-105	0.545447	0.365	0.318	1.0341e-100
RAB10	Myeloid	1.11081e-101	0.506572	0.421	0.385	3.10194e-97
JARID2	Myeloid	4.333e-99	0.623753	0.386	0.343	1.20999e-94
CEP350	Myeloid	6.21304e-99	0.501643	0.392	0.351	1.73499e-94
RALGAPA2	Myeloid	2.62367e-89	0.513059	0.37	0.326	7.3266e-85
FAM13A	Myeloid	5.3195e-89	0.514884	0.324	0.271	1.48547e-84
COL4A3BP	Myeloid	1.51426e-86	0.535699	0.306	0.26	4.22858e-82
ANKH	Myeloid	2.03961e-73	0.749482	0.285	0.238	5.69562e-69
WWP2	Myeloid	3.06245e-72	0.519556	0.285	0.24	8.5519e-68
ERGIC1	Myeloid	3.87954e-53	0.602838	0.261	0.227	1.08336e-48
PSME4	Myeloid	1.77863e-52	0.510073	0.4	0.386	4.96682e-48
HSP90AA1	Myeloid	5.24143e-48	0.599542	0.254	0.34	1.46367e-43
FNIP2	Myeloid	1.90744e-42	0.527149	0.327	0.301	5.32653e-38
PEAK1	Myeloid	1.40341e-24	0.501648	0.431	0.443	3.91902e-20
RBFOX1	Neuron	0	3.83972	0.759	0.171	0
SYT1	Neuron	0	3.73924	0.821	0.067	0
DCC	Neuron	0	3.65974	0.679	0.182	0
CCSER1	Neuron	0	3.46541	0.689	0.072	0
CNTNAP2	Neuron	0	3.03054	0.706	0.238	0
MYT1L	Neuron	0	2.9606	0.665	0.039	0
RALYL	Neuron	0	2.94879	0.554	0.085	0
AC011288.2	Neuron	0	2.94435	0.263	0.038	0
NRG3	Neuron	0	2.91613	0.685	0.135	0
RYR2	Neuron	0	2.83171	0.44	0.09	0
ASIC2	Neuron	0	2.81852	0.37	0.085	0
ZFPM2	Neuron	0	2.81233	0.694	0.216	0
NRG1	Neuron	0	2.80432	0.533	0.056	0
[truncated: 717 more rows]
