# Supplementary material for: Decoding key cell sub-populations and molecular alterations in glioblastoma at recurrence by single-cell analysis
Source: Acta Neuropathol Commun. 2023 Jul 31;11:125. doi: 10.1186/s40478-023-01613-x (PMC10391841; doi:10.1186/s40478-023-01613-x)
Supplement: Supplementary file 7 — Additional file 7. Table S2. DEG list for pGBM and rGBM cells compared with astrocytes respectively. [file 40478_2023_1613_MOESM7_ESM.xlsx]

## Sheet: Sheet1
Gene	pGBMcell-avg_log2FC	rGBMcell-avg_log2FC	Sign
EGFR	4.2345	4.03059	rGBM_pGBM_up
NRG3	3.82698	3.5106	rGBM_pGBM_up
LINC01088	3.74392	3.14634	rGBM_pGBM_up
RNF219-AS1	3.38789	3.22016	rGBM_pGBM_up
APOE	2.98175	3.46707	rGBM_pGBM_up
LHFPL3	3.26746	2.63508	rGBM_pGBM_up
NTRK2	2.59154	2.98142	rGBM_pGBM_up
GPC5	2.26761	2.9552	rGBM_pGBM_up
KCNIP4	3.05025	2.16079	rGBM_pGBM_up
KCNN3	2.54104	2.64338	rGBM_pGBM_up
SPARCL1	2.4136	2.73576	rGBM_pGBM_up
AC002429.5	2.45165	2.64766	rGBM_pGBM_up
AC092684.1	2.5577	2.52095	rGBM_pGBM_up
MGAT4C	2.32032	2.64666	rGBM_pGBM_up
CLU	2.18035	2.73328	rGBM_pGBM_up
ADGRV1	2.29514	2.57612	rGBM_pGBM_up
VEGFA	2.40548	2.3785	rGBM_pGBM_up
KCNQ5	2.32769	2.45193	rGBM_pGBM_up
PDPN	0.550807	4.01928	rGBM_pGBM_up
OPCML	1.6542	2.91438	rGBM_pGBM_up
LINC00836	2.28381	2.28043	rGBM_pGBM_up
DPP10	2.33583	2.19007	rGBM_pGBM_up
ATP1A2	2.09114	2.39917	rGBM_pGBM_up
CDK6	2.29737	2.10429	rGBM_pGBM_up
ID4	1.99329	2.16328	rGBM_pGBM_up
RP11-3B12.2	2.04367	2.10599	rGBM_pGBM_up
DAAM2	2.09073	2.02703	rGBM_pGBM_up
LUZP2	2.35721	1.75929	rGBM_pGBM_up
GLUD1	1.98589	2.1194	rGBM_pGBM_up
AQP4	1.97352	2.09403	rGBM_pGBM_up
IGFBP2	2.54181	1.52248	rGBM_pGBM_up
CADPS	2.15413	1.81388	rGBM_pGBM_up
SEC61G	2.12625	1.81658	rGBM_pGBM_up
AGAP1	2.01072	1.84943	rGBM_pGBM_up
PTGDS	2.13241	1.68022	rGBM_pGBM_up
ADCY2	1.83455	1.92298	rGBM_pGBM_up
SLC39A11	1.8951	1.8402	rGBM_pGBM_up
ASTN2	1.79315	1.93091	rGBM_pGBM_up
CPE	1.99709	1.68202	rGBM_pGBM_up
KAZN	1.84994	1.81685	rGBM_pGBM_up
DSCAM	1.19878	2.46171	rGBM_pGBM_up
FAM189A2	1.78977	1.87022	rGBM_pGBM_up
RGS6	2.03671	1.56728	rGBM_pGBM_up
RP11-627D16.1	1.74845	1.84943	rGBM_pGBM_up
HPSE2	2.0753	1.49431	rGBM_pGBM_up
EEPD1	1.56298	1.98947	rGBM_pGBM_up
TENM1	1.97855	1.54006	rGBM_pGBM_up
VPS13D	1.0234	2.48077	rGBM_pGBM_up
GRB10	1.45614	2.0295	rGBM_pGBM_up
NEBL	1.64627	1.80598	rGBM_pGBM_up
AC012593.1	1.79065	1.65155	rGBM_pGBM_up
CRYAB	1.57346	1.8646	rGBM_pGBM_up
LRIG1	1.72438	1.69634	rGBM_pGBM_up
CD38	1.66526	1.7413	rGBM_pGBM_up
TSHZ2	1.13852	2.20365	rGBM_pGBM_up
TRPM3	1.6785	1.66145	rGBM_pGBM_up
PLXDC2	1.72688	1.6044	rGBM_pGBM_up
PTPRT	1.57331	1.75453	rGBM_pGBM_up
ID3	1.53086	1.78298	rGBM_pGBM_up
CDH20	1.80237	1.49981	rGBM_pGBM_up
KCNQ1OT1	1.36496	1.93551	rGBM_pGBM_up
HIP1	1.70703	1.58907	rGBM_pGBM_up
OSBPL11	1.53702	1.71414	rGBM_pGBM_up
RASSF4	1.51936	1.72551	rGBM_pGBM_up
SLC1A2	1.52766	1.71432	rGBM_pGBM_up
SLC14A1	1.6415	1.57559	rGBM_pGBM_up
FUT9	1.59787	1.61223	rGBM_pGBM_up
TIMP3	1.5933	1.61468	rGBM_pGBM_up
TENM3	0.943611	2.24604	rGBM_pGBM_up
RP13-578N3.3	1.58074	1.59539	rGBM_pGBM_up
RANBP3L	1.5245	1.63223	rGBM_pGBM_up
GRIK2	1.33868	1.79464	rGBM_pGBM_up
CABLES1	1.61736	1.49607	rGBM_pGBM_up
CHRM3	1.79329	1.29884	rGBM_pGBM_up
IGF2BP3	1.56285	1.51297	rGBM_pGBM_up
DLGAP1	1.43686	1.63539	rGBM_pGBM_up
ADGRB1	1.46932	1.59751	rGBM_pGBM_up
HIVEP3	1.92166	1.14435	rGBM_pGBM_up
SPON1	1.67894	1.36953	rGBM_pGBM_up
AKAP12	1.70827	1.33268	rGBM_pGBM_up
OPHN1	1.59844	1.41623	rGBM_pGBM_up
HIF3A	1.33334	1.67213	rGBM_pGBM_up
DPP6	1.56952	1.42219	rGBM_pGBM_up
RP11-673E1.4	1.478	1.50909	rGBM_pGBM_up
ETNPPL	1.48148	1.47388	rGBM_pGBM_up
PRKG1	2.05572	0.896624	rGBM_pGBM_up
GLCCI1	1.4089	1.53528	rGBM_pGBM_up
HDAC9	1.42825	1.50684	rGBM_pGBM_up
AHCYL1	1.42113	1.50294	rGBM_pGBM_up
DENND2A	1.7389	1.17334	rGBM_pGBM_up
SOX4	1.23479	1.67685	rGBM_pGBM_up
MTSS1	1.29316	1.61749	rGBM_pGBM_up
A2ML1-AS1	1.37798	1.52884	rGBM_pGBM_up
EPN2	1.38013	1.52524	rGBM_pGBM_up
GINS3	1.42444	1.45972	rGBM_pGBM_up
WDR49	1.37915	1.49375	rGBM_pGBM_up
RAPGEF4	1.46014	1.39963	rGBM_pGBM_up
XYLT1	1.25922	1.59137	rGBM_pGBM_up
ADCY8	1.46866	1.37288	rGBM_pGBM_up
MEOX2	1.50371	1.32904	rGBM_pGBM_up
MIR4300HG	1.79582	1.03303	rGBM_pGBM_up
CALD1	1.04885	1.77753	rGBM_pGBM_up
FGF14	1.51394	1.30344	rGBM_pGBM_up
FGF12	0.855014	1.95306	rGBM_pGBM_up
SLC25A18	1.34918	1.45764	rGBM_pGBM_up
AC007682.1	1.34869	1.45563	rGBM_pGBM_up
RGCC	1.44517	1.35907	rGBM_pGBM_up
CHST11	1.52906	1.27272	rGBM_pGBM_up
NFASC	2.1136	0.683077	rGBM_pGBM_up
RP11-630C16.2	1.41917	1.37387	rGBM_pGBM_up
LINC01094	1.41501	1.36846	rGBM_pGBM_up
MEG3	0.934838	1.84752	rGBM_pGBM_up
GPR75-ASB3	1.1411	1.63927	rGBM_pGBM_up
PLEKHA5	1.65485	1.12493	rGBM_pGBM_up
GRAMD3	1.3819	1.39312	rGBM_pGBM_up
GABBR2	1.26396	1.50912	rGBM_pGBM_up
XKR4	1.10671	1.64931	rGBM_pGBM_up
BICD1	1.50067	1.2522	rGBM_pGBM_up
MTHFD2	1.37914	1.37212	rGBM_pGBM_up
LANCL2	1.9207	0.818981	rGBM_pGBM_up
BCL2	1.34251	1.38664	rGBM_pGBM_up
CASC15	0.992588	1.71308	rGBM_pGBM_up
BCYRN1	1.23946	1.46443	rGBM_pGBM_up
SLC2A13	1.22843	1.47444	rGBM_pGBM_up
STOX1	1.3476	1.34271	rGBM_pGBM_up
ADIPOR2	1.34448	1.33293	rGBM_pGBM_up
THSD7A	1.5743	1.08631	rGBM_pGBM_up
CH507-513H4.1	0.931989	1.72141	rGBM_pGBM_up
NKAIN4	1.31785	1.3242	rGBM_pGBM_up
KLHL4	1.52792	1.10511	rGBM_pGBM_up
ARHGEF4	1.25752	1.36236	rGBM_pGBM_up
HES4	1.29061	1.32772	rGBM_pGBM_up
MGST1	1.27309	1.34139	rGBM_pGBM_up
PVT1	1.72362	0.884742	rGBM_pGBM_up
ADGRL2	1.07429	1.53275	rGBM_pGBM_up
MMD2	1.0807	1.52342	rGBM_pGBM_up
DCLK1	1.22026	1.37334	rGBM_pGBM_up
TPD52L1	1.34263	1.24948	rGBM_pGBM_up
LAMA2	0.878378	1.70954	rGBM_pGBM_up
NFATC2	1.32965	1.24371	rGBM_pGBM_up
PDE8B	1.36572	1.20716	rGBM_pGBM_up
CLIP2	1.51562	1.04971	rGBM_pGBM_up
DHRS3	0.555412	2.00324	rGBM_pGBM_up
TRIO	1.4033	1.13198	rGBM_pGBM_up
CTC-498M16.4	1.24573	1.28297	rGBM_pGBM_up
AKAP6	1.20554	1.31786	rGBM_pGBM_up
CPED1	0.291406	2.22945	rGBM_pGBM_up
CHI3L1	1.74846	0.77172	rGBM_pGBM_up
SORBS1	1.09066	1.42675	rGBM_pGBM_up
FADS2	1.26137	1.25358	rGBM_pGBM_up
PDE8A	1.21145	1.30083	rGBM_pGBM_up
NOVA1	1.30623	1.18819	rGBM_pGBM_up
GLUL	1.10854	1.3849	rGBM_pGBM_up
EDNRB	1.16324	1.32375	rGBM_pGBM_up
IGFBP5	1.46556	1.0154	rGBM_pGBM_up
MAP2	1.16913	1.30555	rGBM_pGBM_up
MXI1	1.27171	1.1969	rGBM_pGBM_up
ATP1B2	0.98527	1.47765	rGBM_pGBM_up
FAM20C	1.24365	1.21682	rGBM_pGBM_up
CREB5	1.34521	1.11155	rGBM_pGBM_up
TTYH1	1.13001	1.32656	rGBM_pGBM_up
PARD3	1.40082	1.05442	rGBM_pGBM_up
POSTN	0.693958	1.75835	rGBM_pGBM_up
GABRB1	0.972268	1.47382	rGBM_pGBM_up
LDLRAD3	1.3393	1.10456	rGBM_pGBM_up
RIMKLB	1.22203	1.21144	rGBM_pGBM_up
NTM	1.19063	1.23594	rGBM_pGBM_up
DAPK1	1.23886	1.18444	rGBM_pGBM_up
CHST9	1.30977	1.11198	rGBM_pGBM_up
IL1RAP	1.40214	1.01362	rGBM_pGBM_up
IGF2BP2	1.19243	1.22142	rGBM_pGBM_up
NAMPT	1.27665	1.12648	rGBM_pGBM_up
SEMA5A	1.05226	1.34018	rGBM_pGBM_up
OGFRL1	1.17229	1.21909	rGBM_pGBM_up
LIFR	0.95131	1.43973	rGBM_pGBM_up
SCFD2	1.43303	0.957031	rGBM_pGBM_up
AGT	1.14585	1.24341	rGBM_pGBM_up
NKAIN3	1.09868	1.28567	rGBM_pGBM_up
ZNF98	1.17926	1.20398	rGBM_pGBM_up
RUNX1	1.01532	1.36428	rGBM_pGBM_up
ABLIM1	1.17114	1.20121	rGBM_pGBM_up
NXPH1	1.16103	1.19188	rGBM_pGBM_up
PON2	1.08043	1.27183	rGBM_pGBM_up
MYO9B	1.26946	1.08178	rGBM_pGBM_up
PDE1C	1.21636	1.13115	rGBM_pGBM_up
GRIK3	1.36277	0.971406	rGBM_pGBM_up
USP54	1.23789	1.09583	rGBM_pGBM_up
PTPRN2	1.126	1.20769	rGBM_pGBM_up
ST8SIA1	1.14254	1.18193	rGBM_pGBM_up
TANC2	1.24148	1.06848	rGBM_pGBM_up
NOVA1-AS1	0.995289	1.31409	rGBM_pGBM_up
ERBB4	0.885929	1.41422	rGBM_pGBM_up
PPP1R9A	1.06895	1.22583	rGBM_pGBM_up
SRGAP2	1.31601	0.973979	rGBM_pGBM_up
ETV1	1.11965	1.16133	rGBM_pGBM_up
MIR4435-2HG	1.23736	1.02847	rGBM_pGBM_up
CLSTN2	0.761826	1.50259	rGBM_pGBM_up
VOPP1	1.23904	1.01334	rGBM_pGBM_up
ANK3	0.905703	1.34616	rGBM_pGBM_up
KLHDC8A	1.44151	0.794484	rGBM_pGBM_up
RP11-649A16.1	0.854776	1.38009	rGBM_pGBM_up
SDK1	1.41504	0.819322	rGBM_pGBM_up
KIF26B	0.923316	1.31075	rGBM_pGBM_up
COL1A2	0.118637	2.1142	rGBM_up
RP11-176N18.2	0.991049	1.24155	rGBM_pGBM_up
CHD7	0.963991	1.26758	rGBM_pGBM_up
NDRG2	1.16713	1.0584	rGBM_pGBM_up
DPYD	1.02661	1.19828	rGBM_pGBM_up
PSD3	0.956694	1.2644	rGBM_pGBM_up
NRXN1	1.11463	1.09545	rGBM_pGBM_up
CPNE4	1.16749	1.03695	rGBM_pGBM_up
RHBDL3	1.02125	1.18001	rGBM_pGBM_up
PTPRM	1.2489	0.945853	rGBM_pGBM_up
GREB1L	1.12339	1.0655	rGBM_pGBM_up
ARHGAP26	1.0657	1.12033	rGBM_pGBM_up
CHN2	1.131	1.05209	rGBM_pGBM_up
LINC00693	1.15651	1.01157	rGBM_pGBM_up
SYTL4	0.999562	1.16508	rGBM_pGBM_up
SLCO1C1	0.941177	1.21531	rGBM_pGBM_up
SLC15A2	1.03971	1.11649	rGBM_pGBM_up
SLC1A4	1.08545	1.0679	rGBM_pGBM_up
RNF19A	0.978916	1.15364	rGBM_pGBM_up
PPP2R5A	1.05517	1.07672	rGBM_pGBM_up
MIR3681HG	1.61124	0.51851	rGBM_pGBM_up
CH507-528H12.1	0.942071	1.1854	rGBM_pGBM_up
DOCK5	1.28193	0.840284	rGBM_pGBM_up
LGI1	0.981465	1.12653	rGBM_pGBM_up
RP1-34H18.1	1.09012	1.01521	rGBM_pGBM_up
PHACTR1	1.24447	0.859293	rGBM_pGBM_up
RP11-244M2.1	1.06849	1.02638	rGBM_pGBM_up
MAP3K5	0.837556	1.25205	rGBM_pGBM_up
PHYHD1	1.01845	1.0707	rGBM_pGBM_up
NR2F2-AS1	0.947104	1.12936	rGBM_pGBM_up
PDE4DIP	0.941986	1.12902	rGBM_pGBM_up
MEGF11	0.802056	1.26766	rGBM_pGBM_up
PSAP	1.09389	0.972417	rGBM_pGBM_up
ALDH1L1	0.84335	1.22056	rGBM_pGBM_up
ABCC3	1.43252	0.626105	rGBM_pGBM_up
SCN3A	1.32688	0.730742	rGBM_pGBM_up
RP11-144F15.1	0.90331	1.15327	rGBM_pGBM_up
NCAN	0.897383	1.15548	rGBM_pGBM_up
GAREM1	1.00239	1.04865	rGBM_pGBM_up
RBMS1	0.843812	1.20245	rGBM_pGBM_up
WDR11-AS1	1.09053	0.953747	rGBM_pGBM_up
GAP43	1.07165	0.970671	rGBM_pGBM_up
OXR1	1.16861	0.8648	rGBM_pGBM_up
NCOR2	0.995436	1.03359	rGBM_pGBM_up
PTPRS	0.977418	1.05122	rGBM_pGBM_up
LINGO1	1.34189	0.681479	rGBM_pGBM_up
ITPR2	0.939965	1.06841	rGBM_pGBM_up
CA10	0.591094	1.41678	rGBM_pGBM_up
PPFIBP1	0.99922	1.00652	rGBM_pGBM_up
COL6A2	0.579104	1.42621	rGBM_pGBM_up
CD47	0.969317	1.03185	rGBM_pGBM_up
LRRC3B	0.941734	1.05862	rGBM_pGBM_up
PITPNC1	0.820049	1.17359	rGBM_pGBM_up
KLHL32	1.04351	0.949889	rGBM_pGBM_up
CACNB2	1.04644	0.945222	rGBM_pGBM_up
FAM110B	0.675857	1.30719	rGBM_pGBM_up
SFRP2	1.00679	0.975496	rGBM_pGBM_up
NUDT4	1.03546	0.944186	rGBM_pGBM_up
CAMK2D	1.12494	0.849402	rGBM_pGBM_up
DNAH7	0.870544	1.1011	rGBM_pGBM_up
MRC2	0.9516	1.01729	rGBM_pGBM_up
MTHFD2L	0.954262	1.01215	rGBM_pGBM_up
MIR181A1HG	0.936966	1.02583	rGBM_pGBM_up
CNTN1	1.36972	0.585918	rGBM_pGBM_up
MEG8	0.645226	1.30875	rGBM_pGBM_up
DLGAP4	0.9556	0.997676	rGBM_pGBM_up
FAM171A1	1.05949	0.89314	rGBM_pGBM_up
SERPINI2	0.949574	1.00252	rGBM_pGBM_up
FMN2	0.865356	1.08593	rGBM_pGBM_up
PCNXL2	1.07145	0.877776	rGBM_pGBM_up
CLEC16A	0.938899	1.00529	rGBM_pGBM_up
SLC4A7	0.834709	1.10032	rGBM_pGBM_up
APBB2	0.679738	1.24261	rGBM_pGBM_up
PAPPA	0.920386	0.999782	rGBM_pGBM_up
NLGN4X	0.981181	0.938597	rGBM_pGBM_up
FLRT2	0.466263	1.44724	rGBM_pGBM_up
PHYHIPL	1.12055	0.790153	rGBM_pGBM_up
SGCD	1.17556	0.735048	rGBM_pGBM_up
MMP16	0.681214	1.22706	rGBM_pGBM_up
EYA4	0.845193	1.05865	rGBM_pGBM_up
FNDC3B	0.744264	1.15843	rGBM_pGBM_up
RFX4	0.755589	1.14684	rGBM_pGBM_up
ANK2	0.961592	0.939056	rGBM_pGBM_up
TNIK	0.789352	1.10734	rGBM_pGBM_up
PCDH15	1.16442	0.730944	rGBM_pGBM_up
FRMD5	0.997447	0.893006	rGBM_pGBM_up
SPIDR	0.917856	0.970962	rGBM_pGBM_up
PTPN12	1.0268	0.861582	rGBM_pGBM_up
BRINP1	0.978465	0.909811	rGBM_pGBM_up
AQP4-AS1	0.906118	0.981221	rGBM_pGBM_up
NT5DC3	1.01563	0.867918	rGBM_pGBM_up
ITM2B	0.859206	1.02193	rGBM_pGBM_up
SH3GL2	0.997414	0.883389	rGBM_pGBM_up
RP4-668E10.4	1.20167	0.677776	rGBM_pGBM_up
GBE1	0.925509	0.951831	rGBM_pGBM_up
NMB	0.925928	0.949827	rGBM_pGBM_up
BMPER	0.851631	1.01924	rGBM_pGBM_up
RASL10A	0.923541	0.945639	rGBM_pGBM_up
AUTS2	0.806361	1.06093	rGBM_pGBM_up
PTPRZ1	1.20975	0.655828	rGBM_pGBM_up
RP11-776H12.1	0.859083	1.00412	rGBM_pGBM_up
CAMK2G	0.922014	0.940308	rGBM_pGBM_up
KHDRBS3	0.658748	1.2018	rGBM_pGBM_up
ATP9A	1.02576	0.829934	rGBM_pGBM_up
SPOCK2	0.943755	0.91074	rGBM_pGBM_up
FRY	0.958988	0.895246	rGBM_pGBM_up
NAV3	1.00386	0.843823	rGBM_pGBM_up
SPRED1	0.992192	0.854975	rGBM_pGBM_up
ANOS1	1.01406	0.832931	rGBM_pGBM_up
RP11-133F8.2	0.934925	0.911877	rGBM_pGBM_up
RP11-384F7.2	0.766845	1.07972	rGBM_pGBM_up
GRAMD1B	0.964548	0.871306	rGBM_pGBM_up
ATXN1	0.956061	0.879419	rGBM_pGBM_up
NAA11	0.919383	0.914672	rGBM_pGBM_up
IGFBP7	1.11934	0.71434	rGBM_pGBM_up
SLC24A3	0.899351	0.931299	rGBM_pGBM_up
RASL12	0.947735	0.882644	rGBM_pGBM_up
FSTL5	1.20705	0.62184	rGBM_pGBM_up
PARD3B	0.95491	0.870113	rGBM_pGBM_up
TMEM232	0.823724	0.997843	rGBM_pGBM_up
RP5-947P14.1	0.929681	0.891588	rGBM_pGBM_up
NCAM2	1.04203	0.77724	rGBM_pGBM_up
GPRC5B	0.818954	0.997261	rGBM_pGBM_up
BMPR1A	0.949721	0.863513	rGBM_pGBM_up
BNC2	0.319508	1.49358	rGBM_pGBM_up
RGS9	0.905774	0.905285	rGBM_pGBM_up
CNR1	1.05616	0.751542	rGBM_pGBM_up
CTDSPL	1.03916	0.766261	rGBM_pGBM_up
AMER2	0.859483	0.945878	rGBM_pGBM_up
ITM2C	0.873517	0.931589	rGBM_pGBM_up
ADCYAP1R1	0.859259	0.943339	rGBM_pGBM_up
ZNF385D	0.810199	0.992113	rGBM_pGBM_up
COL5A3	0.844933	0.95674	rGBM_pGBM_up
CLDN11	0.987657	0.81153	rGBM_pGBM_up
CCND2	0.971753	0.826976	rGBM_pGBM_up
LINC01322	0.85508	0.939643	rGBM_pGBM_up
SEZ6L	0.696092	1.0974	rGBM_pGBM_up
TPCN1	0.878972	0.91422	rGBM_pGBM_up
LIMCH1	0.956261	0.83203	rGBM_pGBM_up
ENOX1	0.838137	0.94953	rGBM_pGBM_up
JAZF1	0.912209	0.875315	rGBM_pGBM_up
OSGIN2	0.902907	0.884082	rGBM_pGBM_up
CCDC129	0.88663	0.897471	rGBM_pGBM_up
LINC00609	1.11297	0.666237	rGBM_pGBM_up
LAMB1	0.524795	1.25435	rGBM_pGBM_up
LRFN5	1.07936	0.690837	rGBM_pGBM_up
FAM107A	0.856704	0.91045	rGBM_pGBM_up
AP000769.1	0.877213	0.888847	rGBM_pGBM_up
NLGN1	0.903107	0.86151	rGBM_pGBM_up
MAML2	0.737033	1.02704	rGBM_pGBM_up
GALNT13	1.54819	0.212666	pGBM_up
PHC2	0.916239	0.84403	rGBM_pGBM_up
RASD1	0.85699	0.903046	rGBM_pGBM_up
BCAT1	0.892441	0.864978	rGBM_pGBM_up
C1orf168	0.893392	0.86266	rGBM_pGBM_up
CD81	0.757968	0.992523	rGBM_pGBM_up
SERPINE1	0.773042	0.974128	rGBM_pGBM_up
ABI1	0.985842	0.760793	rGBM_pGBM_up
IGFN1	0.902174	0.836936	rGBM_pGBM_up
SLC1A3	0.60238	1.13119	rGBM_pGBM_up
PTTG1IP	0.875432	0.857923	rGBM_pGBM_up
ARHGAP6	0.880696	0.851865	rGBM_pGBM_up
CEP112	0.885732	0.845579	rGBM_pGBM_up
CHSY3	0.928539	0.802743	rGBM_pGBM_up
ANKFN1	0.782906	0.945677	rGBM_pGBM_up
SHC3	0.833415	0.894303	rGBM_pGBM_up
NR2F1	0.853151	0.873833	rGBM_pGBM_up
TTC3	0.612826	1.1088	rGBM_pGBM_up
CDH4	1.0212	0.699744	rGBM_pGBM_up
ACTN4	0.92243	0.794296	rGBM_pGBM_up
CST3	0.718274	0.996837	rGBM_pGBM_up
BMPR1B	0.872842	0.841976	rGBM_pGBM_up
PKD2	0.880572	0.833568	rGBM_pGBM_up
ADAM12	0.622179	1.09052	rGBM_pGBM_up
RP11-71N10.1	1.0266	0.684986	rGBM_pGBM_up
FARP1	0.928827	0.782754	rGBM_pGBM_up
WSCD1	0.950815	0.756675	rGBM_pGBM_up
ZNRF3	0.875733	0.830614	rGBM_pGBM_up
PAK3	0.695139	1.0097	rGBM_pGBM_up
DPYSL5	1.00748	0.692252	rGBM_pGBM_up
GRIN2B	0.945596	0.753653	rGBM_pGBM_up
A2ML1	0.843012	0.854899	rGBM_pGBM_up
ZNF586	0.811547	0.886219	rGBM_pGBM_up
SH3D19	0.611382	1.08535	rGBM_pGBM_up
GRIA2	0.823699	0.872072	rGBM_pGBM_up
C1orf61	0.639347	1.04613	rGBM_pGBM_up
LIMD1	0.744641	0.940021	rGBM_pGBM_up
SNTG1	0.959488	0.723169	rGBM_pGBM_up
PDE4D	0.568171	1.11027	rGBM_pGBM_up
DHRSX	0.880307	0.792238	rGBM_pGBM_up
PLEC	0.947336	0.712575	rGBM_pGBM_up
STK32B	0.786789	0.870926	rGBM_pGBM_up
KIAA1211L	0.818901	0.83838	rGBM_pGBM_up
NPL	0.712441	0.944057	rGBM_pGBM_up
GNG2	0.738358	0.91699	rGBM_pGBM_up
CUX1	0.8659	0.786621	rGBM_pGBM_up
ARL15	0.772037	0.87987	rGBM_pGBM_up
RP11-460M2.1	0.853217	0.798085	rGBM_pGBM_up
SYNE2	0.86916	0.781978	rGBM_pGBM_up
PIK3R1	0.707928	0.942643	rGBM_pGBM_up
UBE3C	0.828052	0.8182	rGBM_pGBM_up
NRCAM	0.840384	0.805423	rGBM_pGBM_up
PCSK6	0.737389	0.902947	rGBM_pGBM_up
KIAA0922	0.762148	0.875782	rGBM_pGBM_up
ST3GAL6	0.763786	0.873934	rGBM_pGBM_up
SBF2	0.866526	0.771098	rGBM_pGBM_up
MCF2L2	0.862516	0.77058	rGBM_pGBM_up
MAML3	0.910083	0.722945	rGBM_pGBM_up
USH1C	0.817984	0.814498	rGBM_pGBM_up
SIPA1L3	0.868411	0.762947	rGBM_pGBM_up
PAPLN	0.72858	0.901884	rGBM_pGBM_up
ARHGEF10L	0.82069	0.807957	rGBM_pGBM_up
NCALD	0.640877	0.985598	rGBM_pGBM_up
DSEL	0.717936	0.907465	rGBM_pGBM_up
RNF220	0.753615	0.865883	rGBM_pGBM_up
PDE3A	1.04817	0.570901	rGBM_pGBM_up
FAM129A	0.86395	0.753184	rGBM_pGBM_up
PDGFC	0.685425	0.931486	rGBM_pGBM_up
GTF2I	0.844614	0.767914	rGBM_pGBM_up
CTTNBP2	0.59951	1.01205	rGBM_pGBM_up
GNB1	0.803435	0.806385	rGBM_pGBM_up
SOGA1	0.73685	0.870285	rGBM_pGBM_up
HEPN1	0.782019	0.823872	rGBM_pGBM_up
XKR6	0.826716	0.775684	rGBM_pGBM_up
CSGALNACT1	0.62439	0.977657	rGBM_pGBM_up
SSPN	0.843039	0.756479	rGBM_pGBM_up
CENPP	0.729825	0.868391	rGBM_pGBM_up
EYA2	0.951918	0.646293	rGBM_pGBM_up
FAM46A	0.904596	0.692335	rGBM_pGBM_up
CDHR3	0.716212	0.880224	rGBM_pGBM_up
EIF4G3	0.727426	0.868208	rGBM_pGBM_up
ABI3BP	1.18994	0.400211	rGBM_pGBM_up
SORL1	0.633913	0.949509	rGBM_pGBM_up
CSDC2	0.80372	0.778917	rGBM_pGBM_up
PKP4	0.552854	1.02834	rGBM_pGBM_up
RGS20	0.688786	0.891479	rGBM_pGBM_up
ZEB1	0.592462	0.987703	rGBM_pGBM_up
C5orf17	0.376351	1.20379	rGBM_pGBM_up
NT5C2	0.876185	0.703475	rGBM_pGBM_up
CALCRL	1.16719	0.412303	rGBM_pGBM_up
LINC00499	0.78374	0.794305	rGBM_pGBM_up
SLC7A11	0.765107	0.812835	rGBM_pGBM_up
RYR3	0.725064	0.85286	rGBM_pGBM_up
HEPACAM	0.791995	0.782417	rGBM_pGBM_up
LINC00299	0.73994	0.831913	rGBM_pGBM_up
EZH2	0.766437	0.804387	rGBM_pGBM_up
RTN1	0.638197	0.93227	rGBM_pGBM_up
PAPSS2	0.8361	0.733878	rGBM_pGBM_up
IQCK	0.66889	0.899735	rGBM_pGBM_up
STK39	0.726928	0.841398	rGBM_pGBM_up
WLS	0.591447	0.97658	rGBM_pGBM_up
KCNIP1	1.03649	0.530036	rGBM_pGBM_up
SASH1	0.772695	0.791247	rGBM_pGBM_up
WHSC1	0.725525	0.835928	rGBM_pGBM_up
FAM126A	0.903341	0.657795	rGBM_pGBM_up
RP11-197K3.1	0.638223	0.921679	rGBM_pGBM_up
STON2	0.774158	0.785685	rGBM_pGBM_up
ILF3	0.73723	0.819826	rGBM_pGBM_up
SMYD2	0.581195	0.974767	rGBM_pGBM_up
TTN	0.779181	0.776676	rGBM_pGBM_up
KCNN2	0.8421	0.712786	rGBM_pGBM_up
CTD-2282P23.2	0.625502	0.927399	rGBM_pGBM_up
HECW1	0.501404	1.05002	rGBM_pGBM_up
PFKFB3	0.776431	0.774403	rGBM_pGBM_up
DTNA	0.520534	1.02925	rGBM_pGBM_up
SATB2	0.92102	0.626573	rGBM_pGBM_up
EFHD1	0.744836	0.802256	rGBM_pGBM_up
MAPK10	0.786436	0.755707	rGBM_pGBM_up
SMARCA4	0.764602	0.777063	rGBM_pGBM_up
ELMO1	0.659388	0.878784	rGBM_pGBM_up
MAPK4	0.553211	0.983679	rGBM_pGBM_up
COL5A2	0.47858	1.05809	rGBM_pGBM_up
ZNF827	0.748373	0.78749	rGBM_pGBM_up
TRIM24	0.844032	0.690744	rGBM_pGBM_up
PEA15	0.76709	0.767053	rGBM_pGBM_up
EPHA6	0.812587	0.720246	rGBM_pGBM_up
XIST	0.488244	1.04445	rGBM_pGBM_up
SSH2	0.65796	0.871986	rGBM_pGBM_up
KIAA1211	0.65362	0.873648	rGBM_pGBM_up
MAGI1	0.736863	0.79036	rGBM_pGBM_up
GAN	0.716627	0.808766	rGBM_pGBM_up
ELN	0.597413	0.927429	rGBM_pGBM_up
RP11-624M8.1	0.785105	0.739687	rGBM_pGBM_up
LRRN1	0.657972	0.866736	rGBM_pGBM_up
SMARCC1	0.685031	0.838429	rGBM_pGBM_up
KMT2C	0.763807	0.758384	rGBM_pGBM_up
TMEFF2	0.343769	1.17807	rGBM_pGBM_up
TULP4	0.656837	0.864154	rGBM_pGBM_up
RERE	0.726384	0.790631	rGBM_pGBM_up
ALDH1A2	0.698305	0.818248	rGBM_pGBM_up
LFNG	0.590479	0.924112	rGBM_pGBM_up
CACNB4	0.746847	0.76758	rGBM_pGBM_up
ARHGAP32	0.860537	0.64933	rGBM_pGBM_up
CCDC109B	0.896738	0.613037	rGBM_pGBM_up
MAP3K1	0.770797	0.736893	rGBM_pGBM_up
CH17-437K3.1	0.826696	0.680524	rGBM_pGBM_up
ADAMTS9-AS2	0.624549	0.880723	rGBM_pGBM_up
RP11-379B18.6	0.745101	0.759679	rGBM_pGBM_up
ACSS1	0.700257	0.804158	rGBM_pGBM_up
GATAD2B	0.715278	0.787437	rGBM_pGBM_up
KIF1B	0.673755	0.828171	rGBM_pGBM_up
TMTC1	0.901485	0.597812	rGBM_pGBM_up
SEMA4B	0.671719	0.826203	rGBM_pGBM_up
MRVI1	0.751517	0.74583	rGBM_pGBM_up
MAP7	0.651017	0.846061	rGBM_pGBM_up
TMEM108	0.511813	0.985258	rGBM_pGBM_up
RNF216	0.788772	0.708083	rGBM_pGBM_up
LRRN2	1.09924	0.395906	rGBM_pGBM_up
FAT3	0.617965	0.876502	rGBM_pGBM_up
GRM3	0.724837	0.769164	rGBM_pGBM_up
SRGAP2B	0.737167	0.755762	rGBM_pGBM_up
PAMR1	0.772632	0.719728	rGBM_pGBM_up
BRD4	0.775973	0.716258	rGBM_pGBM_up
TSC22D4	0.682998	0.808738	rGBM_pGBM_up
CSMD1	0.609378	0.881012	rGBM_pGBM_up
VMP1	0.575515	0.913148	rGBM_pGBM_up
GNG12-AS1	0.609661	0.878617	rGBM_pGBM_up
LIX1	0.710158	0.777792	rGBM_pGBM_up
RP11-436K8.1	0.735114	0.751919	rGBM_pGBM_up
RP11-467L24.1	0.804653	0.681842	rGBM_pGBM_up
MERTK	0.770036	0.715806	rGBM_pGBM_up
RP11-517I3.1	0.726645	0.755365	rGBM_pGBM_up
ADD3	0.837703	0.642177	rGBM_pGBM_up
VAV3	0.928273	0.55057	rGBM_pGBM_up
UST	0.738532	0.733743	rGBM_pGBM_up
SCG3	0.722685	0.749239	rGBM_pGBM_up
SLC24A4	0.704761	0.766495	rGBM_pGBM_up
SRPK2	0.705761	0.765103	rGBM_pGBM_up
SMAD9	0.71616	0.748267	rGBM_pGBM_up
ARHGEF17	0.760638	0.702379	rGBM_pGBM_up
TMEM72-AS1	0.710869	0.751992	rGBM_pGBM_up
STK38L	0.762445	0.700047	rGBM_pGBM_up
CD9	0.549612	0.911324	rGBM_pGBM_up
TTYH2	0.688562	0.770636	rGBM_pGBM_up
BCAN	0.955741	0.501835	rGBM_pGBM_up
JAM3	0.679176	0.776444	rGBM_pGBM_up
L3MBTL4	0.63386	0.821325	rGBM_pGBM_up
SEMA6A	0.690553	0.762272	rGBM_pGBM_up
RYR1	0.722937	0.728853	rGBM_pGBM_up
NAP1L4	0.776714	0.672828	rGBM_pGBM_up
PRTFDC1	0.794643	0.653318	rGBM_pGBM_up
PTPRO	0.677541	0.76871	rGBM_pGBM_up
CTD-2337A12.1	0.708475	0.736961	rGBM_pGBM_up
FRMD4B	0.344777	1.09969	rGBM_pGBM_up
KDM4B	0.758447	0.685558	rGBM_pGBM_up
RALYL	0.740733	0.702679	rGBM_pGBM_up
GSK3B	0.607497	0.835152	rGBM_pGBM_up
ST8SIA5	0.673662	0.768793	rGBM_pGBM_up
MT2A	0.466395	0.974915	rGBM_pGBM_up
SLC35F1	0.851122	0.588455	rGBM_pGBM_up
CH17-189H20.1	0.637972	0.801568	rGBM_pGBM_up
VEPH1	0.665541	0.773967	rGBM_pGBM_up
ZFAND3	0.699951	0.737623	rGBM_pGBM_up
GAB1	1.10994	0.323281	rGBM_pGBM_up
SH3KBP1	0.621065	0.81201	rGBM_pGBM_up
SDC4	0.705204	0.72521	rGBM_pGBM_up
TNPO1	0.758786	0.671539	rGBM_pGBM_up
RBMS3	0.485484	0.944784	rGBM_pGBM_up
EPHA3	0.507327	0.922827	rGBM_pGBM_up
PDK4	0.713473	0.715174	rGBM_pGBM_up
DLEU2	0.722167	0.703308	rGBM_pGBM_up
SEMA6A-AS1	0.621355	0.802849	rGBM_pGBM_up
SGCZ	0.481267	0.940774	rGBM_pGBM_up
PDE4B	0.616243	0.805298	rGBM_pGBM_up
TRIM2	0.772227	0.648659	rGBM_pGBM_up
GAS7	0.599759	0.820485	rGBM_pGBM_up
CCDC85A	0.753287	0.666817	rGBM_pGBM_up
KIAA1671	0.6483	0.771665	rGBM_pGBM_up
YEATS2	0.702277	0.717411	rGBM_pGBM_up
ETV6	0.688233	0.730179	rGBM_pGBM_up
LIMA1	0.569947	0.847559	rGBM_pGBM_up
CTNNA3	0.738303	0.67706	rGBM_pGBM_up
GRIA1	0.38597	1.02465	rGBM_pGBM_up
CCDC178	0.796236	0.611011	rGBM_pGBM_up
SACS	0.736275	0.670011	rGBM_pGBM_up
CTC-498M16.2	0.678112	0.727868	rGBM_pGBM_up
TCF12	0.558456	0.846297	rGBM_pGBM_up
SHROOM4	0.5068	0.897473	rGBM_pGBM_up
RP3-525N10.2	0.656646	0.746331	rGBM_pGBM_up
RP11-563J2.2	0.679877	0.721951	rGBM_pGBM_up
CACNA1D	0.567642	0.832685	rGBM_pGBM_up
NREP	0.467397	0.93257	rGBM_pGBM_up
FGFR1	0.56905	0.83078	rGBM_pGBM_up
HNRNPA2B1	0.763539	0.634821	rGBM_pGBM_up
AEBP1	0.351821	1.04554	rGBM_pGBM_up
SLC6A1-AS1	0.623855	0.77314	rGBM_pGBM_up
ITPKB	0.618621	0.777598	rGBM_pGBM_up
GAD1	0.815627	0.580519	rGBM_pGBM_up
FAM19A5	0.689824	0.703397	rGBM_pGBM_up
NR4A3	0.739339	0.652421	rGBM_pGBM_up
GABRA2	0.670675	0.72045	rGBM_pGBM_up
MEIS1	0.712017	0.677606	rGBM_pGBM_up
PHF14	0.705682	0.683739	rGBM_pGBM_up
TCAF2	0.876506	0.510941	rGBM_pGBM_up
SLITRK5	0.722001	0.665143	rGBM_pGBM_up
BCAS1	0.153721	1.23271	rGBM_up
ANKDD1A	0.663176	0.72094	rGBM_pGBM_up
RORA	0.775411	0.608239	rGBM_pGBM_up
ILDR2	0.716972	0.664491	rGBM_pGBM_up
MAGI3	0.68595	0.695069	rGBM_pGBM_up
2023-03-03	0.575301	0.804969	rGBM_pGBM_up
CNN3	0.672346	0.707696	rGBM_pGBM_up
DPY19L1	0.851757	0.526594	rGBM_pGBM_up
VKORC1L1	0.679623	0.696293	rGBM_pGBM_up
ADRBK2	0.677713	0.697974	rGBM_pGBM_up
ZEB2	0.621234	0.754368	rGBM_pGBM_up
LONRF2	0.857924	0.517495	rGBM_pGBM_up
EPHX1	0.686019	0.689131	rGBM_pGBM_up
ADHFE1	0.662644	0.710819	rGBM_pGBM_up
FAM171B	0.751536	0.61883	rGBM_pGBM_up
FLJ16779	0.676186	0.693342	rGBM_pGBM_up
BMP2K	0.727073	0.642036	rGBM_pGBM_up
FAM135B	0.713516	0.651622	rGBM_pGBM_up
SP100	0.731298	0.633549	rGBM_pGBM_up
GJA1	0.662646	0.701287	rGBM_pGBM_up
SLC26A3	0.860732	0.503025	rGBM_pGBM_up
RHOJ	0.630811	0.732905	rGBM_pGBM_up
ADAMTSL3	0.687359	0.672852	rGBM_pGBM_up
WIPF3	0.81644	0.542903	rGBM_pGBM_up
MYO5A	0.659123	0.698533	rGBM_pGBM_up
NLK	0.759343	0.598158	rGBM_pGBM_up
C10orf11	0.600845	0.756022	rGBM_pGBM_up
C16orf45	0.746366	0.608766	rGBM_pGBM_up
GRAMD1C	0.616037	0.738358	rGBM_pGBM_up
TMEM181	0.657303	0.695774	rGBM_pGBM_up
ACTN1	0.59058	0.760895	rGBM_pGBM_up
RP11-778J15.1	0.646286	0.704568	rGBM_pGBM_up
LEF1	0.270583	1.0792	rGBM_pGBM_up
HNRNPM	0.713768	0.635848	rGBM_pGBM_up
FREM2	0.823454	0.521737	rGBM_pGBM_up
NETO2	0.693602	0.651229	rGBM_pGBM_up
2023-03-01	0.380969	0.962485	rGBM_pGBM_up
ADAM19	0.769812	0.572007	rGBM_pGBM_up
APOC1	0.655726	0.685566	rGBM_pGBM_up
ADRA1A	0.772923	0.566622	rGBM_pGBM_up
MIPOL1	0.842608	0.495755	rGBM_pGBM_up
COA1	0.68108	0.656271	rGBM_pGBM_up
TLR4	0.629081	0.707962	rGBM_pGBM_up
CHL1	0.89109	0.445803	rGBM_pGBM_up
MOXD1	0.566471	0.769382	rGBM_pGBM_up
CADM2	0.0824673	1.25253	rGBM_up
FRYL	0.70898	0.625032	rGBM_pGBM_up
BBS2	0.548753	0.78514	rGBM_pGBM_up
TBC1D19	0.575143	0.758549	rGBM_pGBM_up
GALR1	0.527734	0.805726	rGBM_pGBM_up
LGI4	0.637354	0.695651	rGBM_pGBM_up
ACAP3	0.452892	0.879032	rGBM_pGBM_up
FAM19A1	0.233713	1.09802	rGBM_up
COBL	0.723211	0.608485	rGBM_pGBM_up
UPP2	0.664688	0.665609	rGBM_pGBM_up
LINC00152	0.716926	0.611684	rGBM_pGBM_up
COL23A1	0.788259	0.54029	rGBM_pGBM_up
MAD1L1	0.679091	0.647726	rGBM_pGBM_up
NPNT	0.964933	0.360507	rGBM_pGBM_up
CACNG8	0.725385	0.596971	rGBM_pGBM_up
MECOM	0.481925	0.839617	rGBM_pGBM_up
EDNRA	0.362244	0.959165	rGBM_pGBM_up
FAM182B	0.501923	0.818452	rGBM_pGBM_up
GPR173	0.673181	0.647024	rGBM_pGBM_up
AGMO	0.752916	0.565999	rGBM_pGBM_up
GSAP	0.832836	0.484924	rGBM_pGBM_up
RP11-287D1.3	0.663131	0.653791	rGBM_pGBM_up
BEST3	0.596545	0.720156	rGBM_pGBM_up
EXTL3	0.699477	0.615118	rGBM_pGBM_up
RP11-384J4.2	0.7039	0.609394	rGBM_pGBM_up
SOX6	0.429076	0.883548	rGBM_pGBM_up
LMO1	0.776732	0.535804	rGBM_pGBM_up
CCDC91	0.854143	0.458357	rGBM_pGBM_up
DIRC3	0.614995	0.696531	rGBM_pGBM_up
RP4-613B23.1	0.596906	0.714606	rGBM_pGBM_up
RERGL	0.702171	0.608044	rGBM_pGBM_up
IL17D	0.626283	0.681395	rGBM_pGBM_up
NEDD4L	0.608002	0.699334	rGBM_pGBM_up
HEY2	0.636842	0.669316	rGBM_pGBM_up
ZNF544	0.649154	0.655293	rGBM_pGBM_up
CDH6	0.869843	0.434552	rGBM_pGBM_up
CAB39L	0.629698	0.674008	rGBM_pGBM_up
LRRFIP1	0.668606	0.634916	rGBM_pGBM_up
SOX11	0.675091	0.628247	rGBM_pGBM_up
FAF1	0.600505	0.70271	rGBM_pGBM_up
MLLT4	0.708785	0.592842	rGBM_pGBM_up
WBSCR17	0.836446	0.464884	rGBM_pGBM_up
SKAP2	0.593811	0.70676	rGBM_pGBM_up
LZTS1	0.630811	0.668647	rGBM_pGBM_up
TIMP1	0.754768	0.54444	rGBM_pGBM_up
MEST	0.482676	0.814269	rGBM_pGBM_up
RRBP1	0.618549	0.677947	rGBM_pGBM_up
STK17B	0.540624	0.755871	rGBM_pGBM_up
KIF21A	0.687907	0.607931	rGBM_pGBM_up
OSBPL3	0.777143	0.516737	rGBM_pGBM_up
BACH1	0.6347	0.657853	rGBM_pGBM_up
RPS6KA3	0.657459	0.633852	rGBM_pGBM_up
DIAPH2	0.595235	0.695069	rGBM_pGBM_up
FNDC3A	0.652807	0.637042	rGBM_pGBM_up
HTRA1	0.591218	0.697651	rGBM_pGBM_up
CDH2	0.694579	0.593873	rGBM_pGBM_up
SLC22A23	0.780079	0.508106	rGBM_pGBM_up
TNRC18	0.662639	0.624791	rGBM_pGBM_up
MKL2	0.715016	0.568605	rGBM_pGBM_up
RASGEF1B	0.845481	0.43778	rGBM_pGBM_up
KIF6	0.647225	0.635941	rGBM_pGBM_up
KCNH7	0.741835	0.540171	rGBM_pGBM_up
INVS	0.654652	0.626184	rGBM_pGBM_up
CACNA1C	0.801748	0.47766	rGBM_pGBM_up
CENPF	0.626619	0.65032	rGBM_pGBM_up
PER3	0.617429	0.659366	rGBM_pGBM_up
DCC	0.341763	0.934778	rGBM_pGBM_up
CTNND2	0.485035	0.79101	rGBM_pGBM_up
XAF1	0.664747	0.611254	rGBM_pGBM_up
DLC1	0.404786	0.870655	rGBM_pGBM_up
RIPK2	0.647366	0.626533	rGBM_pGBM_up
TMEM2	0.594749	0.67905	rGBM_pGBM_up
SLC44A1	0.835473	0.437232	rGBM_pGBM_up
SPAG1	0.557792	0.714034	rGBM_pGBM_up
COL8A1	0.319171	0.950748	rGBM_pGBM_up
OLA1	0.605724	0.663461	rGBM_pGBM_up
NUMB	0.682414	0.585362	rGBM_pGBM_up
PPM1L	0.657581	0.608291	rGBM_pGBM_up
NLGN4Y	0.747638	0.517615	rGBM_pGBM_up
MASP1	0.633736	0.630962	rGBM_pGBM_up
WDR11	0.717477	0.547078	rGBM_pGBM_up
ANKRD17	0.611044	0.653205	rGBM_pGBM_up
SAT1	0.614684	0.646855	rGBM_pGBM_up
SLIT1	0.547384	0.713722	rGBM_pGBM_up
KCNE4	0.901617	0.357652	rGBM_pGBM_up
CYTH3	0.391141	0.86806	rGBM_pGBM_up
HRH1	0.71852	0.540219	rGBM_pGBM_up
CPEB3	0.73542	0.522703	rGBM_pGBM_up
TOX3	0.604621	0.653244	rGBM_pGBM_up
RP11-289H16.1	0.671732	0.586116	rGBM_pGBM_up
DNMT1	0.669706	0.585123	rGBM_pGBM_up
ADNP	0.551662	0.702972	rGBM_pGBM_up
LMCD1-AS1	0.637371	0.61677	rGBM_pGBM_up
ACOT11	0.596753	0.657049	rGBM_pGBM_up
POM121	0.638885	0.613479	rGBM_pGBM_up
TF	0.661308	0.588752	rGBM_pGBM_up
FOS	0.969553	0.278349	rGBM_pGBM_up
KIRREL3	0.614476	0.632157	rGBM_pGBM_up
AC159540.1	0.615662	0.627341	rGBM_pGBM_up
PITPNM2	0.543844	0.698464	rGBM_pGBM_up
SMYD3	0.508813	0.73196	rGBM_pGBM_up
ZNF43	0.619845	0.620826	rGBM_pGBM_up
TIAM2	0.642956	0.596229	rGBM_pGBM_up
RHOB	0.674874	0.562532	rGBM_pGBM_up
RP11-398G24.2	0.625698	0.611382	rGBM_pGBM_up
GRIA3	0.73182	0.504169	rGBM_pGBM_up
GNA12	0.724517	0.509597	rGBM_pGBM_up
CACNA2D3	0.878204	0.355502	rGBM_pGBM_up
DIP2B	0.601287	0.63152	rGBM_pGBM_up
ABCC9	0.624625	0.608136	rGBM_pGBM_up
CACNG4	0.542567	0.689949	rGBM_pGBM_up
SCD	0.645403	0.584969	rGBM_pGBM_up
CNTN3	0.91911	0.310434	rGBM_pGBM_up
MALAT1	0.318793	0.908662	rGBM_pGBM_up
SAMD4A	0.598134	0.62926	rGBM_pGBM_up
ANKRD11	0.5656	0.661259	rGBM_pGBM_up
GPM6A	0.439268	0.787264	rGBM_pGBM_up
ARL4C	0.734584	0.490459	rGBM_pGBM_up
LMO3	0.525378	0.698482	rGBM_pGBM_up
GBAS	1.03361	0.188975	pGBM_up
UBE2E1	0.539084	0.68337	rGBM_pGBM_up
PLAT	0.607868	0.614389	rGBM_pGBM_up
GFAP	0.425223	0.79663	rGBM_pGBM_up
RP11-158M2.3	0.58046	0.641076	rGBM_pGBM_up
EZR	0.668363	0.549327	rGBM_pGBM_up
DNM3	0.47545	0.741272	rGBM_pGBM_up
ZNF146	0.598903	0.616486	rGBM_pGBM_up
FAM78B	0.616988	0.598086	rGBM_pGBM_up
TMEM178B	0.781295	0.433516	rGBM_pGBM_up
FAM213A	0.622781	0.591791	rGBM_pGBM_up
MSMO1	0.603555	0.609981	rGBM_pGBM_up
EPAS1	0.622307	0.589802	rGBM_pGBM_up
HES5	0.582034	0.629107	rGBM_pGBM_up
TRIB2	0.70017	0.510746	rGBM_pGBM_up
ARAP2	0.471393	0.738438	rGBM_pGBM_up
ACSBG1	0.497684	0.711764	rGBM_pGBM_up
VPS13B	0.420051	0.788888	rGBM_pGBM_up
RP11-268G12.3	0.701792	0.504531	rGBM_pGBM_up
ZNF83	0.536995	0.66854	rGBM_pGBM_up
PKD1	0.449645	0.753223	rGBM_pGBM_up
ATP10B	0.503513	0.699288	rGBM_pGBM_up
MTCL1	0.581076	0.620334	rGBM_pGBM_up
SEL1L3	0.650595	0.550544	rGBM_pGBM_up
DCLK2	0.495798	0.704014	rGBM_pGBM_up
PCGF5	0.585958	0.612495	rGBM_pGBM_up
PSAT1	0.612269	0.585622	rGBM_pGBM_up
LINC00632	0.731665	0.465947	rGBM_pGBM_up
NR6A1	0.638286	0.55847	rGBM_pGBM_up
SIPA1L2	0.602504	0.592505	rGBM_pGBM_up
TMC1	0.618089	0.576691	rGBM_pGBM_up
GPM6B	0.604896	0.589733	rGBM_pGBM_up
TIMP4	0.599709	0.593898	rGBM_pGBM_up
CMSS1	0.484258	0.708347	rGBM_pGBM_up
SPARC	0.663862	0.527741	rGBM_pGBM_up
RP11-267C16.1	0.555359	0.63572	rGBM_pGBM_up
PRICKLE1	0.390032	0.800814	rGBM_pGBM_up
IGSF9B	0.610989	0.579762	rGBM_pGBM_up
SLC6A11	0.337566	0.853098	rGBM_pGBM_up
APCDD1	0.699448	0.491146	rGBM_pGBM_up
MYBPC1	0.566347	0.621192	rGBM_pGBM_up
SIPA1L1	0.579598	0.607821	rGBM_pGBM_up
PSMD5-AS1	0.599097	0.584648	rGBM_pGBM_up
DOT1L	0.589979	0.593225	rGBM_pGBM_up
FKBP5	0.620328	0.560103	rGBM_pGBM_up
ZNF608	0.610347	0.569982	rGBM_pGBM_up
NEK6	0.701585	0.47775	rGBM_pGBM_up
BAZ1B	0.606563	0.572683	rGBM_pGBM_up
ROBO1	0.136795	1.04221	rGBM_up
RAB3GAP2	0.566499	0.611482	rGBM_pGBM_up
FBXO17	0.640492	0.537319	rGBM_pGBM_up
APC	0.520487	0.654423	rGBM_pGBM_up
FBXW7	0.622186	0.552535	rGBM_pGBM_up
NRP1	0.48555	0.688817	rGBM_pGBM_up
UHRF1	0.73809	0.4353	rGBM_pGBM_up
RSRC1	0.62342	0.548821	rGBM_pGBM_up
CDKAL1	0.546236	0.625441	rGBM_pGBM_up
HMGA2	0.410343	0.761028	rGBM_pGBM_up
TLK1	0.575164	0.596091	rGBM_pGBM_up
LHFPL2	0.584984	0.585846	rGBM_pGBM_up
DIDO1	0.522773	0.647588	rGBM_pGBM_up
PCDH7	1.07306	0.0970335	pGBM_up
WWC1	0.5474	0.622224	rGBM_pGBM_up
MAST2	0.481222	0.687791	rGBM_pGBM_up
SEC24D	0.436368	0.732137	rGBM_pGBM_up
SRGAP2C	0.602147	0.56319	rGBM_pGBM_up
TRPC4AP	0.532187	0.631569	rGBM_pGBM_up
CSF1	0.481133	0.681875	rGBM_pGBM_up
PIP5K1A	0.579794	0.581565	rGBM_pGBM_up
DLG1	0.521464	0.639796	rGBM_pGBM_up
EYA1	0.86375	0.297152	rGBM_pGBM_up
TMEM47	0.578442	0.579398	rGBM_pGBM_up
SLC39A12	0.578931	0.578589	rGBM_pGBM_up
CA12	0.544518	0.612511	rGBM_pGBM_up
EVL	0.415186	0.741024	rGBM_pGBM_up
ENTPD1-AS1	0.633499	0.522552	rGBM_pGBM_up
CASC17	0.564793	0.591235	rGBM_pGBM_up
NT5C3A	0.693851	0.461364	rGBM_pGBM_up
TSHR	0.67751	0.475079	rGBM_pGBM_up
INPP1	0.579552	0.572407	rGBM_pGBM_up
COL5A1	0.235444	0.913616	rGBM_up
WNT3	0.56331	0.584718	rGBM_pGBM_up
CDK13	0.600934	0.545874	rGBM_pGBM_up
SLC37A3	0.77992	0.366542	rGBM_pGBM_up
ADGRB3	0.359068	0.785833	rGBM_pGBM_up
RP11-39M21.1	0.553033	0.586804	rGBM_pGBM_up
SLC25A33	0.527509	0.611581	rGBM_pGBM_up
LCORL	0.507611	0.631216	rGBM_pGBM_up
HLCS	0.606222	0.532185	rGBM_pGBM_up
ARHGEF6	0.527107	0.610502	rGBM_pGBM_up
ICA1	0.538624	0.598906	rGBM_pGBM_up
FBXW11	0.612792	0.523775	rGBM_pGBM_up
UBE2H	0.494315	0.641986	rGBM_pGBM_up
STAG1	0.383161	0.752789	rGBM_pGBM_up
COLGALT2	0.687773	0.442401	rGBM_pGBM_up
PIK3C2B	0.766531	0.363203	rGBM_pGBM_up
PRKAR1B	0.582297	0.54713	rGBM_pGBM_up
RAB11FIP3	0.602998	0.524643	rGBM_pGBM_up
MIR34AHG	0.580076	0.546062	rGBM_pGBM_up
RFC3	0.689267	0.435146	rGBM_pGBM_up
TNKS	0.562597	0.560464	rGBM_pGBM_up
WWOX	0.448888	0.672028	rGBM_pGBM_up
USP32	0.533462	0.587125	rGBM_pGBM_up
CHST8	0.580679	0.538162	rGBM_pGBM_up
RAB3IP	0.558377	0.560219	rGBM_pGBM_up
SSBP3	0.53387	0.584648	rGBM_pGBM_up
COL4A5	0.557776	0.560627	rGBM_pGBM_up
KIRREL	0.536995	0.580816	rGBM_pGBM_up
CHST1	0.547793	0.568977	rGBM_pGBM_up
KIF1A	0.586829	0.529721	rGBM_pGBM_up
SPRY1	0.696862	0.419356	rGBM_pGBM_up
ARL3	0.56682	0.548398	rGBM_pGBM_up
SFXN5	0.401253	0.712749	rGBM_pGBM_up
ATCAY	0.511794	0.601796	rGBM_pGBM_up
C1orf198	0.573437	0.53984	rGBM_pGBM_up
ACSS3	0.706229	0.406498	rGBM_pGBM_up
SYNE1	0.572288	0.540068	rGBM_pGBM_up
SPRED2	0.637456	0.473451	rGBM_pGBM_up
SCMH1	0.518449	0.592306	rGBM_pGBM_up
NCKAP5	0.571545	0.539038	rGBM_pGBM_up
RP11-275H4.1	0.581105	0.52927	rGBM_pGBM_up
RP11-586K2.1	0.493252	0.616671	rGBM_pGBM_up
NES	0.639998	0.469691	rGBM_pGBM_up
EAF2	0.513971	0.595226	rGBM_pGBM_up
ZFAND5	0.650563	0.457883	rGBM_pGBM_up
SLC3A2	0.498755	0.608982	rGBM_pGBM_up
ADAMTS12	0.736737	0.370886	rGBM_pGBM_up
CCM2	0.586968	0.520363	rGBM_pGBM_up
TRAK1	0.538263	0.567575	rGBM_pGBM_up
SLC2A3	0.631504	0.474256	rGBM_pGBM_up
KCNQ1	0.459805	0.644639	rGBM_pGBM_up
ERLEC1	0.493328	0.610272	rGBM_pGBM_up
NUDCD3	0.566418	0.537055	rGBM_pGBM_up
SERPINE2	0.65332	0.450078	rGBM_pGBM_up
RP11-673E1.1	0.54494	0.558235	rGBM_pGBM_up
Z83001.1	0.530335	0.571864	rGBM_pGBM_up
CDH11	0.172711	0.929258	rGBM_up
LINC00882	0.619471	0.479741	rGBM_pGBM_up
B2M	0.260866	0.837611	rGBM_pGBM_up
KCNB1	0.54507	0.5533	rGBM_pGBM_up
ARFGEF3	0.455004	0.643177	rGBM_pGBM_up
EHMT1	0.513809	0.582643	rGBM_pGBM_up
STOX2	0.57443	0.521236	rGBM_pGBM_up
CORO2B	0.640141	0.454788	rGBM_pGBM_up
NALCN	0.635293	0.459451	rGBM_pGBM_up
E2F3	0.534414	0.558606	rGBM_pGBM_up
DLG2	0.391039	0.701365	rGBM_pGBM_up
TLE2	0.632618	0.45973	rGBM_pGBM_up
TJP2	0.547299	0.544746	rGBM_pGBM_up
SEC31A	0.445614	0.646425	rGBM_pGBM_up
WNK2	0.625507	0.465812	rGBM_pGBM_up
MKX	0.67894	0.412364	rGBM_pGBM_up
PDE10A	0.569447	0.521808	rGBM_pGBM_up
RNF157	0.591079	0.499767	rGBM_pGBM_up
CFAP161	0.593165	0.497261	rGBM_pGBM_up
VCL	0.627646	0.462589	rGBM_pGBM_up
RBPJ	0.485213	0.603318	rGBM_pGBM_up
EYS	0.169491	0.917973	rGBM_up
HES1	0.42892	0.65619	rGBM_pGBM_up
CERS4	0.571362	0.513677	rGBM_pGBM_up
SND1	0.451115	0.633029	rGBM_pGBM_up
ROR1	0.36335	0.719881	rGBM_pGBM_up
LINC00461	0.422296	0.659662	rGBM_pGBM_up
EBF1	0.964483	0.117425	pGBM_up
RORA-AS1	0.464873	0.616421	rGBM_pGBM_up
RALY	0.52953	0.551674	rGBM_pGBM_up
RALGAPA2	0.470636	0.60998	rGBM_pGBM_up
GTF2IRD1	0.614466	0.465178	rGBM_pGBM_up
GOLGA8A	0.650656	0.428346	rGBM_pGBM_up
SLCO1A2	0.550896	0.527862	rGBM_pGBM_up
NSF	0.594206	0.48453	rGBM_pGBM_up
MPPED2	0.460618	0.617959	rGBM_pGBM_up
PLSCR4	0.502554	0.575674	rGBM_pGBM_up
DST	0.539133	0.537927	rGBM_pGBM_up
A2M	0.259409	0.816391	rGBM_pGBM_up
MAP4K4	0.43435	0.641065	rGBM_pGBM_up
KCNJ16	0.476312	0.598337	rGBM_pGBM_up
MAPKAP1	0.531603	0.541818	rGBM_pGBM_up
NBAS	0.611978	0.460788	rGBM_pGBM_up
FN1	0.473403	0.599165	rGBM_pGBM_up
GALNT10	0.340639	0.731537	rGBM_pGBM_up
PDGFA	0.589169	0.482421	rGBM_pGBM_up
KIZ	0.501714	0.569774	rGBM_pGBM_up
RP13-726E6.2	0.509463	0.561559	rGBM_pGBM_up
CNOT2	0.623796	0.446919	rGBM_pGBM_up
KHDRBS1	0.451801	0.618674	rGBM_pGBM_up
MARK1	0.53028	0.540105	rGBM_pGBM_up
RAI14	0.359376	0.709753	rGBM_pGBM_up
RIT2	0.741463	0.32711	rGBM_pGBM_up
ZNF536	0.3724	0.696021	rGBM_pGBM_up
FKBP9	0.689698	0.378351	rGBM_pGBM_up
TSPAN5	0.58639	0.480564	rGBM_pGBM_up
SHISA9	0.746202	0.320548	rGBM_pGBM_up
TTLL7	0.63738	0.428632	rGBM_pGBM_up
ZNF91	0.429039	0.636661	rGBM_pGBM_up
SPATS2	0.463925	0.601246	rGBM_pGBM_up
TENM2	0.683931	0.381061	rGBM_pGBM_up
FARS2	0.604635	0.460186	rGBM_pGBM_up
PUM2	0.501569	0.562133	rGBM_pGBM_up
SH3RF1	0.572225	0.491197	rGBM_pGBM_up
RAI1	0.519413	0.542656	rGBM_pGBM_up
PPM1K	0.515076	0.546546	rGBM_pGBM_up
FAM69A	0.591386	0.470144	rGBM_pGBM_up
GMDS	0.416566	0.643674	rGBM_pGBM_up
ZFPM2	0.71644	0.343015	rGBM_pGBM_up
TRERF1	0.463341	0.596104	rGBM_pGBM_up
LMBR1	0.518132	0.540555	rGBM_pGBM_up
OLMALINC	0.519151	0.539466	rGBM_pGBM_up
ETV5	0.59389	0.464662	rGBM_pGBM_up
LAMC1	0.526653	0.531842	rGBM_pGBM_up
SUSD1	0.51192	0.545065	rGBM_pGBM_up
RP11-745C15.2	0.716075	0.340837	rGBM_pGBM_up
AC083864.3	0.521828	0.534765	rGBM_pGBM_up
TIPARP	0.572291	0.484254	rGBM_pGBM_up
TJP1	0.574643	0.48188	rGBM_pGBM_up
PREX2	0.443986	0.611787	rGBM_pGBM_up
AC074363.1	0.616399	0.438961	rGBM_pGBM_up
CDC42BPA	0.483363	0.571868	rGBM_pGBM_up
PPM1E	0.680532	0.374665	rGBM_pGBM_up
RP11-263K19.4	0.42378	0.630681	rGBM_pGBM_up
RASAL2	0.397944	0.656268	rGBM_pGBM_up
RP11-66H6.3	0.497844	0.556062	rGBM_pGBM_up
CBX3	0.641338	0.411712	rGBM_pGBM_up
PLEKHA8	0.594284	0.455924	rGBM_pGBM_up
ASCC3	0.555767	0.49407	rGBM_pGBM_up
FRMPD4	0.538197	0.511473	rGBM_pGBM_up
ARAP3	0.575417	0.473922	rGBM_pGBM_up
FAM155A	0.656049	0.391762	rGBM_pGBM_up
CNIH3	0.6145	0.433175	rGBM_pGBM_up
CDK4	1.03063	0.0160896	pGBM_up
CHST15	0.523512	0.522988	rGBM_pGBM_up
RP11-650J17.1	0.48637	0.559989	rGBM_pGBM_up
AP2A2	0.539313	0.505956	rGBM_pGBM_up
LINC01122	0.424914	0.619939	rGBM_pGBM_up
TTYH3	0.545519	0.497994	rGBM_pGBM_up
PBXIP1	0.514633	0.528396	rGBM_pGBM_up
PRRC2B	0.460792	0.582029	rGBM_pGBM_up
LINC00662	0.553932	0.487036	rGBM_pGBM_up
IFT88	0.473593	0.567009	rGBM_pGBM_up
RP11-45A16.4	0.49815	0.542439	rGBM_pGBM_up
RAB2A	0.342831	0.696468	rGBM_pGBM_up
MDGA2	0.330006	0.708389	rGBM_pGBM_up
PYGL	0.577194	0.460792	rGBM_pGBM_up
RP11-739G5.1	0.446406	0.591415	rGBM_pGBM_up
TAB2	0.511376	0.525423	rGBM_pGBM_up
AC004485.3	0.511526	0.525212	rGBM_pGBM_up
FAM222B	0.536513	0.499147	rGBM_pGBM_up
ATRX	0.392236	0.643071	rGBM_pGBM_up
RP5-921G16.1	0.304832	0.730417	rGBM_pGBM_up
RP11-436D23.1	0.74649	0.287891	rGBM_pGBM_up
WIPF1	0.367915	0.66633	rGBM_pGBM_up
RPH3A	0.482189	0.551742	rGBM_pGBM_up
RPTOR	0.480416	0.551882	rGBM_pGBM_up
AGPAT4	0.492671	0.539303	rGBM_pGBM_up
TBL1XR1	0.34301	0.688522	rGBM_pGBM_up
FADS1	0.528418	0.502964	rGBM_pGBM_up
SIRPA	0.477231	0.552677	rGBM_pGBM_up
HMGCS1	0.525885	0.502571	rGBM_pGBM_up
HOMER1	0.397903	0.630367	rGBM_pGBM_up
PMP2	0.351741	0.675975	rGBM_pGBM_up
RGMA	0.392449	0.635245	rGBM_pGBM_up
SOBP	0.560284	0.466782	rGBM_pGBM_up
ASPH	0.584098	0.442869	rGBM_pGBM_up
KANSL1	0.505589	0.521347	rGBM_pGBM_up
2023-09-11	0.384079	0.642597	rGBM_pGBM_up
SSTR2	0.52386	0.502784	rGBM_pGBM_up
AP001347.6	0.501092	0.524738	rGBM_pGBM_up
AC097724.3	0.513867	0.51173	rGBM_pGBM_up
KLHL7	0.515004	0.510126	rGBM_pGBM_up
EIF3B	0.497031	0.528022	rGBM_pGBM_up
POM121C	0.562655	0.46121	rGBM_pGBM_up
RAB11A	0.469684	0.553649	rGBM_pGBM_up
XRN2	0.448617	0.574455	rGBM_pGBM_up
SUB1	0.552596	0.469594	rGBM_pGBM_up
OGDH	0.560701	0.461021	rGBM_pGBM_up
SEMA5B	0.504181	0.517487	rGBM_pGBM_up
HM13	0.498207	0.522951	rGBM_pGBM_up
NPLOC4	0.504428	0.516718	rGBM_pGBM_up
ARHGAP31	0.571512	0.448876	rGBM_pGBM_up
TANC1	0.503995	0.516102	rGBM_pGBM_up
RP11-114N19.3	0.538103	0.48094	rGBM_pGBM_up
ERRFI1	0.452428	0.566032	rGBM_pGBM_up
ITCH	0.495895	0.522215	rGBM_pGBM_up
RNF24	0.417828	0.600123	rGBM_pGBM_up
PTPRJ	0.627228	0.390283	rGBM_pGBM_up
ZFP36	0.591019	0.425441	rGBM_pGBM_up
PLEKHA2	0.470037	0.546036	rGBM_pGBM_up
ELAVL1	0.568002	0.447965	rGBM_pGBM_up
PALM2-AKAP2	0.583943	0.430875	rGBM_pGBM_up
FOXP1	0.75491	0.257549	rGBM_pGBM_up
ANKS1B	0.702854	0.308766	rGBM_pGBM_up
FTH1	0.270983	0.740331	rGBM_pGBM_up
SULF2	0.402925	0.606032	rGBM_pGBM_up
GNAO1	0.476699	0.532145	rGBM_pGBM_up
NUPL2	0.547848	0.460949	rGBM_pGBM_up
ZSWIM6	0.594441	0.414186	rGBM_pGBM_up
VIM	0.416045	0.592559	rGBM_pGBM_up
PHKA1	0.475382	0.53203	rGBM_pGBM_up
PHTF2	0.513706	0.493598	rGBM_pGBM_up
LRRTM4	0.433871	0.573305	rGBM_pGBM_up
FGFR3	0.430838	0.575839	rGBM_pGBM_up
CDH18	0.610421	0.395618	rGBM_pGBM_up
LINC00844	0.513323	0.492124	rGBM_pGBM_up
MET	0.383797	0.620754	rGBM_pGBM_up
CTC-458G6.2	0.497138	0.506697	rGBM_pGBM_up
BBOX1	0.440599	0.563156	rGBM_pGBM_up
RP11-10L7.1	0.490532	0.512653	rGBM_pGBM_up
TOB2	0.459069	0.543966	rGBM_pGBM_up
RNF130	0.502677	0.49964	rGBM_pGBM_up
NEGR1	0.994923	0.00714047	pGBM_up
XRCC5	0.486369	0.515538	rGBM_pGBM_up
TNFSF13B	0.567646	0.434239	rGBM_pGBM_up
SEPP1	0.485874	0.515831	rGBM_pGBM_up
HSPB8	0.498532	0.502494	rGBM_pGBM_up
KIAA0930	0.584119	0.416658	rGBM_pGBM_up
TMEM59L	0.454714	0.545473	rGBM_pGBM_up
ITGA6	0.468695	0.530791	rGBM_pGBM_up
APP	0.492623	0.506448	rGBM_pGBM_up
RASSF2	0.49108	0.507799	rGBM_pGBM_up
TTC39C	0.474099	0.52371	rGBM_pGBM_up
INPP4B	0.394573	0.602955	rGBM_pGBM_up
ETNK1	0.566071	0.431395	rGBM_pGBM_up
FTCDNL1	0.437927	0.558707	rGBM_pGBM_up
RP11-348J24.2	0.497126	0.497791	rGBM_pGBM_up
SGSM1	0.47631	0.518516	rGBM_pGBM_up
SLCO3A1	0.643964	0.350763	rGBM_pGBM_up
GATAD2A	0.49861	0.495961	rGBM_pGBM_up
GALNT18	0.540021	0.453795	rGBM_pGBM_up
LRRC16A	0.512119	0.48102	rGBM_pGBM_up
MSRA	0.501928	0.490639	rGBM_pGBM_up
KLHL29	0.111077	0.881435	rGBM_up
ASIC4	0.361032	0.629528	rGBM_pGBM_up
LINC00937	0.503111	0.486177	rGBM_pGBM_up
LRCH1	0.375281	0.612933	rGBM_pGBM_up
ARHGAP35	0.364218	0.623539	rGBM_pGBM_up
SYNDIG1	0.246113	0.739991	rGBM_up
NKAIN2	0.621925	0.362367	rGBM_pGBM_up
HS3ST3A1	0.433114	0.551043	rGBM_pGBM_up
LINC00698	0.521541	0.46257	rGBM_pGBM_up
MAOA	0.488775	0.495235	rGBM_pGBM_up
MIR99AHG	0.540877	0.442631	rGBM_pGBM_up
JAG1	0.455596	0.52766	rGBM_pGBM_up
KCND2	0.779477	0.202707	pGBM_up
EPHB2	0.488388	0.493389	rGBM_pGBM_up
VAV2	0.547597	0.433549	rGBM_pGBM_up
NTN1	0.24152	0.739023	rGBM_up
MAT2A	0.484886	0.495623	rGBM_pGBM_up
RBBP5	0.949464	0.0308476	pGBM_up
DAB1	0.481654	0.49797	rGBM_pGBM_up
C1orf228	0.479639	0.499947	rGBM_pGBM_up
RCAN1	0.491329	0.487928	rGBM_pGBM_up
CUL1	0.484352	0.49454	rGBM_pGBM_up
PTPRE	0.547682	0.430086	rGBM_pGBM_up
ZNF518A	0.547897	0.429441	rGBM_pGBM_up
MMP28	0.493483	0.483821	rGBM_pGBM_up
LDHB	0.49725	0.477366	rGBM_pGBM_up
SCN8A	0.551986	0.422604	rGBM_pGBM_up
SLC24A2	0.67267	0.301894	rGBM_pGBM_up
GULP1	0.0419716	0.932344	rGBM_up
ZFP36L1	0.575874	0.397136	rGBM_pGBM_up
KLF12	0.368782	0.603864	rGBM_pGBM_up
TGFBR3	0.491679	0.479891	rGBM_pGBM_up
LARGE	0.327266	0.644292	rGBM_pGBM_up
PLXNB1	0.590887	0.380252	rGBM_pGBM_up
C11orf80	0.516034	0.454787	rGBM_pGBM_up
ANXA5	0.577823	0.392629	rGBM_pGBM_up
AHCTF1	0.461137	0.508985	rGBM_pGBM_up
CYFIP1	0.589539	0.379211	rGBM_pGBM_up
SYMPK	0.431201	0.537112	rGBM_pGBM_up
NPTX2	0.221235	0.746917	rGBM_up
RAB31	0.484578	0.483418	rGBM_pGBM_up
HDAC8	0.475274	0.492141	rGBM_pGBM_up
SNX8	0.534463	0.432949	rGBM_pGBM_up
SGK1	0.323293	0.644108	rGBM_pGBM_up
PAQR8	0.426373	0.540337	rGBM_pGBM_up
TRIM44	0.459571	0.506259	rGBM_pGBM_up
UBASH3B	0.491334	0.474334	rGBM_pGBM_up
CCT6A	0.608241	0.357066	rGBM_pGBM_up
NSD1	0.49246	0.472619	rGBM_pGBM_up
MBD5	0.425336	0.539203	rGBM_pGBM_up
PHACTR4	0.479375	0.484846	rGBM_pGBM_up
MARCKS	0.568944	0.394594	rGBM_pGBM_up
AC013461.1	0.418399	0.544642	rGBM_pGBM_up
FRMPD3	0.496341	0.466321	rGBM_pGBM_up
LTF	0.229704	0.732807	rGBM_up
SLC38A1	0.60473	0.357393	rGBM_pGBM_up
RBFOX2	0.362694	0.597721	rGBM_pGBM_up
UBTD2	0.468814	0.491459	rGBM_pGBM_up
TEAD1	0.40229	0.557794	rGBM_pGBM_up
SRSF4	0.41309	0.546788	rGBM_pGBM_up
XXYLT1	0.44341	0.515749	rGBM_pGBM_up
IL33	0.44797	0.510732	rGBM_pGBM_up
LIMK1	0.606166	0.352433	rGBM_pGBM_up
UNC5D	0.279426	0.678854	rGBM_pGBM_up
SYT14	0.519442	0.438215	rGBM_pGBM_up
KMT2E	0.494211	0.463396	rGBM_pGBM_up
GSG1L	0.44612	0.511433	rGBM_pGBM_up
TNR	0.0583793	0.898914	rGBM_up
MYRIP	0.504917	0.452307	rGBM_pGBM_up
FRMD4A	0.555996	0.400817	rGBM_pGBM_up
PLP1	0.631917	0.324076	rGBM_pGBM_up
BTBD11	0.278847	0.676337	rGBM_pGBM_up
SLC27A1	0.45736	0.497798	rGBM_pGBM_up
NEK1	0.460568	0.494568	rGBM_pGBM_up
MTM1	0.468926	0.486158	rGBM_pGBM_up
PLCG2	0.23164	0.722038	rGBM_up
SLITRK2	0.494625	0.458665	rGBM_pGBM_up
LAPTM4A	0.463607	0.489114	rGBM_pGBM_up
RP11-428O18.6	0.415011	0.537437	rGBM_pGBM_up
LGALS3	0.589967	0.362322	rGBM_pGBM_up
DNAJC5	0.459688	0.49249	rGBM_pGBM_up
DSTYK	0.89001	0.0618844	pGBM_up
MIR181A2HG	0.362887	0.588356	rGBM_pGBM_up
DKK3	0.488887	0.461868	rGBM_pGBM_up
CDC14A	0.476042	0.474527	rGBM_pGBM_up
DGKH	0.418205	0.530277	rGBM_pGBM_up
KSR2	0.511341	0.436895	rGBM_pGBM_up
DNAH11	0.544505	0.403164	rGBM_pGBM_up
PUS7	0.510238	0.437252	rGBM_pGBM_up
DCX	0.386098	0.560748	rGBM_pGBM_up
ENTPD3-AS1	0.446274	0.499471	rGBM_pGBM_up
USP47	0.462372	0.482806	rGBM_pGBM_up
PUM1	0.3709	0.573998	rGBM_pGBM_up
PRKX	0.535836	0.408241	rGBM_pGBM_up
CCDC130	0.492429	0.45109	rGBM_pGBM_up
ABL1	0.46541	0.477799	rGBM_pGBM_up
COBLL1	0.463974	0.478996	rGBM_pGBM_up
GRINA	0.548215	0.394311	rGBM_pGBM_up
RGS11	0.470161	0.471808	rGBM_pGBM_up
FAM169A	0.453969	0.487832	rGBM_pGBM_up
RP11-76I14.1	0.619601	0.321906	rGBM_pGBM_up
FARP2	0.389368	0.552098	rGBM_pGBM_up
RASA4B	0.455335	0.486024	rGBM_pGBM_up
ANGPTL4	0.630103	0.308734	rGBM_pGBM_up
RTTN	0.489101	0.449289	rGBM_pGBM_up
MNAT1	0.230756	0.707631	rGBM_up
NTNG1	0.591031	0.346439	rGBM_pGBM_up
PLEKHA4	0.467067	0.470303	rGBM_pGBM_up
SESN1	0.420968	0.516103	rGBM_pGBM_up
AKT3	0.561601	0.375351	rGBM_pGBM_up
SLC6A1	0.390974	0.545739	rGBM_pGBM_up
NAV1	0.453747	0.482773	rGBM_pGBM_up
TCF4	0.451905	0.484502	rGBM_pGBM_up
SFMBT2	0.155237	0.780667	rGBM_up
MYO5C	0.438108	0.497724	rGBM_pGBM_up
TPD52	0.539629	0.395463	rGBM_pGBM_up
AASS	0.412568	0.522395	rGBM_pGBM_up
FGD4	0.290222	0.644688	rGBM_pGBM_up
SNHG23	0.31367	0.619649	rGBM_pGBM_up
ABCA5	0.48044	0.452614	rGBM_pGBM_up
TMSB10	0.466983	0.465621	rGBM_pGBM_up
PAXBP1	0.501732	0.430753	rGBM_pGBM_up
LINC01314	0.407889	0.524001	rGBM_pGBM_up
PDGFD	0.498941	0.432172	rGBM_pGBM_up
GPAM	0.464763	0.464886	rGBM_pGBM_up
DNM2	0.473497	0.455809	rGBM_pGBM_up
SLC9A9	0.525196	0.403758	rGBM_pGBM_up
ADAM23	0.510314	0.41845	rGBM_pGBM_up
RP11-16D22.2	0.454661	0.473603	rGBM_pGBM_up
ITPR1	0.52335	0.404378	rGBM_pGBM_up
RPE65	0.45936	0.468314	rGBM_pGBM_up
PTBP3	0.456119	0.471406	rGBM_pGBM_up
TRRAP	0.473965	0.4532	rGBM_pGBM_up
ATXN10	0.348611	0.578553	rGBM_pGBM_up
NIN	0.380369	0.546255	rGBM_pGBM_up
TSPYL2	0.540682	0.384988	rGBM_pGBM_up
ARRB1	0.483094	0.442219	rGBM_pGBM_up
NMNAT2	0.549081	0.376224	rGBM_pGBM_up
YWHAG	0.461606	0.463687	rGBM_pGBM_up
IDI1	0.496731	0.428432	rGBM_pGBM_up
RP5-965F6.2	0.441246	0.483914	rGBM_pGBM_up
HMGCLL1	0.484622	0.439919	rGBM_pGBM_up
MAN1A2	0.432579	0.491822	rGBM_pGBM_up
FANCA	0.506933	0.417297	rGBM_pGBM_up
KIAA1549L	0.455961	0.467806	rGBM_pGBM_up
AHNAK	0.570503	0.351652	rGBM_pGBM_up
ZNF814	0.468817	0.452815	rGBM_pGBM_up
PCDH9-AS2	0.249982	0.671525	rGBM_up
VWA3B	0.353455	0.567905	rGBM_pGBM_up
SPSB4	0.443861	0.477332	rGBM_pGBM_up
LINC01170	0.229251	0.691806	rGBM_up
TNK2	0.141483	0.779241	rGBM_up
FAM66C	0.470112	0.450218	rGBM_pGBM_up
SMC4	0.533578	0.386389	rGBM_pGBM_up
ARHGAP11B	0.46503	0.454858	rGBM_pGBM_up
CTGF	0.047637	0.872005	rGBM_up
SORCS1	0.536585	0.382239	rGBM_pGBM_up
BCO1	0.440597	0.477471	rGBM_pGBM_up
TMEM131	0.477283	0.439418	rGBM_pGBM_up
HOXD10	0.436758	0.479809	rGBM_pGBM_up
ATR	0.449687	0.466809	rGBM_pGBM_up
SMOC1	0.634028	0.281933	rGBM_pGBM_up
RALGDS	0.426851	0.488973	rGBM_pGBM_up
PDK1	0.565553	0.34985	rGBM_pGBM_up
CHCHD3	0.459704	0.455577	rGBM_pGBM_up
IQCA1	0.416231	0.498817	rGBM_pGBM_up
KREMEN1	0.48556	0.428593	rGBM_pGBM_up
SPATA5	0.448176	0.465799	rGBM_pGBM_up
AMOT	0.457326	0.456472	rGBM_pGBM_up
PRUNE2	0.600131	0.313264	rGBM_pGBM_up
MTSS1L	0.443486	0.469811	rGBM_pGBM_up
FNBP1	0.38312	0.530095	rGBM_pGBM_up
FANCC	0.361089	0.551661	rGBM_pGBM_up
NR3C2	0.309661	0.599938	rGBM_pGBM_up
PGAP1	0.524316	0.385029	rGBM_pGBM_up
PDZRN4	0.570597	0.338418	rGBM_pGBM_up
COL20A1	0.29931	0.609478	rGBM_pGBM_up
TPM4	0.288815	0.619957	rGBM_pGBM_up
SYT11	0.440055	0.468417	rGBM_pGBM_up
RP11-122M14.3	0.452564	0.455435	rGBM_pGBM_up
VCAN	0.30472	0.602778	rGBM_pGBM_up
BRIP1	0.476635	0.430749	rGBM_pGBM_up
IQSEC1	0.390134	0.517121	rGBM_pGBM_up
PDE3B	0.52438	0.382626	rGBM_pGBM_up
REPS1	0.38209	0.524872	rGBM_pGBM_up
EXOC4	0.508733	0.397808	rGBM_pGBM_up
KIAA0226L	0.547356	0.358937	rGBM_pGBM_up
DNAJC1	0.48707	0.419111	rGBM_pGBM_up
TOP1	0.354963	0.551196	rGBM_pGBM_up
NADK2	0.426623	0.478207	rGBM_pGBM_up
PPP4R4	0.456485	0.448192	rGBM_pGBM_up
HS6ST2	0.379833	0.524081	rGBM_pGBM_up
PLPP3	0.580016	0.323195	rGBM_pGBM_up
GRM1	0.451971	0.450529	rGBM_pGBM_up
ALDH1A1	0.43669	0.464843	rGBM_pGBM_up
FMNL3	0.379963	0.521553	rGBM_pGBM_up
FGFR2	0.632031	0.269292	rGBM_pGBM_up
FOXK2	0.42462	0.476398	rGBM_pGBM_up
MICAL3	0.347578	0.553189	rGBM_pGBM_up
CSMD3	0.874729	0.0254091	pGBM_up
WIPF2	0.442932	0.457094	rGBM_pGBM_up
HDAC4	0.427273	0.472707	rGBM_pGBM_up
LIFR-AS1	0.437435	0.462256	rGBM_pGBM_up
HMGXB3	0.43119	0.465867	rGBM_pGBM_up
CALCOCO2	0.449818	0.446729	rGBM_pGBM_up
RP11-77K12.4	0.422072	0.474019	rGBM_pGBM_up
GAPDH	0.622589	0.273173	rGBM_pGBM_up
CLASRP	0.39225	0.503222	rGBM_pGBM_up
MYH9	0.462162	0.433177	rGBM_pGBM_up
ZNF148	0.362378	0.53271	rGBM_pGBM_up
MTHFD1L	0.389701	0.505263	rGBM_pGBM_up
SLC16A9	0.458752	0.435812	rGBM_pGBM_up
RP11-156K13.1	0.458981	0.435362	rGBM_pGBM_up
CELF1	0.423382	0.470293	rGBM_pGBM_up
PLTP	0.419993	0.473381	rGBM_pGBM_up
SUMF2	0.83118	0.0619626	pGBM_up
AP000473.5	0.453439	0.43824	rGBM_pGBM_up
MCC	0.457177	0.434367	rGBM_pGBM_up
RFX3-AS1	0.376433	0.514992	rGBM_pGBM_up
SGIP1	0.564106	0.327153	rGBM_pGBM_up
NUP214	0.455588	0.434835	rGBM_pGBM_up
DENND5A	0.454847	0.435215	rGBM_pGBM_up
NPSR1	0.40892	0.481049	rGBM_pGBM_up
ZMYND8	0.435353	0.453124	rGBM_pGBM_up
KCNH8	0.583239	0.305105	rGBM_pGBM_up
SNX7	0.36916	0.518582	rGBM_pGBM_up
STIM2	0.43865	0.447904	rGBM_pGBM_up
ELOVL5	0.503222	0.383111	rGBM_pGBM_up
LDLR	0.475236	0.410926	rGBM_pGBM_up
EML4	0.359043	0.526503	rGBM_pGBM_up
NR4A2	0.498916	0.386036	rGBM_pGBM_up
RP11-37B2.1	0.508929	0.374872	rGBM_pGBM_up
DSCAML1	0.0718873	0.81162	rGBM_up
TLN2	0.387229	0.495594	rGBM_pGBM_up
HS3ST3B1	0.433242	0.449057	rGBM_pGBM_up
MIIP	0.454405	0.42722	rGBM_pGBM_up
PAX6	0.441292	0.440301	rGBM_pGBM_up
RP11-266O8.1	0.396663	0.48463	rGBM_pGBM_up
C9orf3	0.366018	0.515124	rGBM_pGBM_up
KCND3	0.521659	0.359282	rGBM_pGBM_up
RBM33	0.405332	0.475235	rGBM_pGBM_up
MYOM1	0.414254	0.465236	rGBM_pGBM_up
PRKDC	0.395068	0.484088	rGBM_pGBM_up
LMO4	0.546027	0.332481	rGBM_pGBM_up
CREBZF	0.762857	0.115215	pGBM_up
MIR4500HG	0.440675	0.436663	rGBM_pGBM_up
RP11-679C8.2	0.393617	0.48301	rGBM_pGBM_up
ZNF248	0.510431	0.365668	rGBM_pGBM_up
RP11-248J23.7	0.418185	0.457851	rGBM_pGBM_up
ZNF780B	0.423025	0.4526	rGBM_pGBM_up
BRWD1	0.366312	0.509261	rGBM_pGBM_up
NHSL1	0.281061	0.594418	rGBM_pGBM_up
SRPX2	0.459044	0.415406	rGBM_pGBM_up
MT-CO1	0.834837	0.0392543	pGBM_up
CACHD1	0.513843	0.360176	rGBM_pGBM_up
SLAIN1	0.401077	0.472833	rGBM_pGBM_up
NEAT1	0.683904	0.189488	pGBM_up
SLC30A10	0.455284	0.417915	rGBM_pGBM_up
RGS17	0.490058	0.382995	rGBM_pGBM_up
MT1E	0.40355	0.469464	rGBM_pGBM_up
YTHDF2	0.410339	0.462637	rGBM_pGBM_up
RP11-82L7.4	0.453186	0.419431	rGBM_pGBM_up
FAM133B	0.450181	0.422431	rGBM_pGBM_up
MB21D2	0.354791	0.517808	rGBM_pGBM_up
DAP3	0.417652	0.454817	rGBM_pGBM_up
HES6	0.444191	0.427678	rGBM_pGBM_up
CDYL2	0.442614	0.428166	rGBM_pGBM_up
ROCK2	0.439546	0.431078	rGBM_pGBM_up
ELL2	0.39641	0.474154	rGBM_pGBM_up
TULP3	0.45869	0.411864	rGBM_pGBM_up
RP11-281A20.2	0.401467	0.46906	rGBM_pGBM_up
SLC16A1	0.524412	0.346017	rGBM_pGBM_up
TOP2A	0.535004	0.334775	rGBM_pGBM_up
ANAPC16	0.411142	0.458171	rGBM_pGBM_up
PRRX1	0.530278	0.338601	rGBM_pGBM_up
GRIK1	0.674212	0.194609	pGBM_up
KAT6A	0.329101	0.539709	rGBM_pGBM_up
STAB2	0.428788	0.439847	rGBM_pGBM_up
SLC14A2	0.443428	0.425114	rGBM_pGBM_up
PLCH1	0.42333	0.44488	rGBM_pGBM_up
RFX7	0.359106	0.508643	rGBM_pGBM_up
KDM2A	0.408489	0.458603	rGBM_pGBM_up
GHR	0.605861	0.261182	rGBM_pGBM_up
NRBP2	0.414936	0.452038	rGBM_pGBM_up
STK17A	0.632285	0.234504	pGBM_up
MED27	0.442261	0.424152	rGBM_pGBM_up
PIP4K2A	0.502164	0.363822	rGBM_pGBM_up
RNF165	0.351429	0.514467	rGBM_pGBM_up
SUGP2	0.433077	0.432552	rGBM_pGBM_up
CD74	0.391189	0.474253	rGBM_pGBM_up
N4BP2L1	0.35344	0.511855	rGBM_pGBM_up
LRRC8A	0.42162	0.443489	rGBM_pGBM_up
OSBPL8	0.351659	0.513345	rGBM_pGBM_up
HELLS	0.399965	0.46477	rGBM_pGBM_up
ZFR	0.42492	0.439773	rGBM_pGBM_up
PRKCQ	0.393609	0.470767	rGBM_pGBM_up
LINC01182	0.441194	0.42294	rGBM_pGBM_up
FAM49B	0.324089	0.539692	rGBM_pGBM_up
GCLC	0.487064	0.376605	rGBM_pGBM_up
PDLIM3	0.380257	0.481827	rGBM_pGBM_up
FAM184B	0.570251	0.291768	rGBM_pGBM_up
OSBPL10	0.4924	0.369182	rGBM_pGBM_up
MKRN3	0.295004	0.566554	rGBM_pGBM_up
COL19A1	0.502246	0.358655	rGBM_pGBM_up
PEBP1	0.446015	0.414751	rGBM_pGBM_up
ZNF804A	0.00155792	0.85907	rGBM_up
GLDC	0.469894	0.390652	rGBM_pGBM_up
SLC7A2	0.441508	0.417919	rGBM_pGBM_up
LINC00511	0.411645	0.446158	rGBM_pGBM_up
LRRC6	0.393349	0.464438	rGBM_pGBM_up
CENPK	0.437199	0.419843	rGBM_pGBM_up
AP000462.2	0.381222	0.475443	rGBM_pGBM_up
CFAP70	0.391625	0.464853	rGBM_pGBM_up
CALU	0.341571	0.51464	rGBM_pGBM_up
BRAF	0.462084	0.393089	rGBM_pGBM_up
C7orf50	0.486384	0.368674	rGBM_pGBM_up
NELL2	0.592456	0.262323	rGBM_pGBM_up
RP11-1102P16.1	0.618365	0.236142	pGBM_up
HRASLS	0.368388	0.485513	rGBM_pGBM_up
SARAF	0.437516	0.416333	rGBM_pGBM_up
ENTPD1	0.412345	0.441301	rGBM_pGBM_up
VSIG10	0.39088	0.462601	rGBM_pGBM_up
CEP170	0.343549	0.509666	rGBM_pGBM_up
MARVELD3	0.39687	0.456291	rGBM_pGBM_up
URI1	0.372449	0.480373	rGBM_pGBM_up
RP11-507B12.2	0.431473	0.42094	rGBM_pGBM_up
INTU	0.510565	0.341566	rGBM_pGBM_up
FTX	0.372819	0.479012	rGBM_pGBM_up
MIR222HG	0.448625	0.403187	rGBM_pGBM_up
ADK	0.528578	0.323124	rGBM_pGBM_up
EXOC2	0.33921	0.512137	rGBM_pGBM_up
ARFGEF2	0.375997	0.475123	rGBM_pGBM_up
LDLRAD4	0.62842	0.222403	pGBM_up
ETS1	0.410686	0.440033	rGBM_pGBM_up
MT-ND3	0.274141	0.576116	rGBM_pGBM_up
PTMA	0.305658	0.544494	rGBM_pGBM_up
TRIP4	0.4492	0.400778	rGBM_pGBM_up
GJC1	0.431878	0.416426	rGBM_pGBM_up
DDR1	0.419358	0.428727	rGBM_pGBM_up
N4BP2	0.437607	0.410237	rGBM_pGBM_up
ZSCAN5A	0.424998	0.422611	rGBM_pGBM_up
R3HDM1	0.376234	0.470694	rGBM_pGBM_up
RFWD2	0.358666	0.488167	rGBM_pGBM_up
COL24A1	0.588473	0.258294	rGBM_pGBM_up
TBCD	0.352067	0.493706	rGBM_pGBM_up
SNX13	0.443327	0.40235	rGBM_pGBM_up
RNF144A	0.120865	0.724405	rGBM_up
STK3	0.259175	0.585741	rGBM_pGBM_up
LMNB1	0.412453	0.43168	rGBM_pGBM_up
OTUD7A	0.432955	0.410428	rGBM_pGBM_up
ATP13A3	0.430492	0.411904	rGBM_pGBM_up
HS6ST3	0.548384	0.29396	rGBM_pGBM_up
ZNF462	0.292724	0.549555	rGBM_pGBM_up
SLC16A10	0.234082	0.607917	rGBM_up
C14orf132	0.453287	0.388509	rGBM_pGBM_up
METTL7A	0.38581	0.455781	rGBM_pGBM_up
PHACTR2	0.454902	0.386329	rGBM_pGBM_up
AP3D1	0.417399	0.423539	rGBM_pGBM_up
SSBP4	0.445237	0.395336	rGBM_pGBM_up
ZBED3-AS1	0.406491	0.433977	rGBM_pGBM_up
PDE1A	0.45648	0.383911	rGBM_pGBM_up
TMC6	0.427307	0.411692	rGBM_pGBM_up
AC007193.10	0.397204	0.44174	rGBM_pGBM_up
CNNM2	0.485327	0.352882	rGBM_pGBM_up
SLC6A6	0.556068	0.281858	rGBM_pGBM_up
ALDH2	0.420979	0.416372	rGBM_pGBM_up
AP000487.6	0.307991	0.529353	rGBM_pGBM_up
CNTNAP2	0.42675	0.410396	rGBM_pGBM_up
AGFG2	0.359135	0.477439	rGBM_pGBM_up
PDLIM5	0.348198	0.48835	rGBM_pGBM_up
TCF20	0.400147	0.434803	rGBM_pGBM_up
CSNK2A1	0.396548	0.438351	rGBM_pGBM_up
CSNK1A1	0.438611	0.396274	rGBM_pGBM_up
RP11-624L4.1	0.414227	0.420646	rGBM_pGBM_up
TTPA	0.412063	0.422655	rGBM_pGBM_up
WDR60	0.451882	0.38272	rGBM_pGBM_up
NWD1	0.426539	0.407673	rGBM_pGBM_up
BNIP3L	0.57398	0.259794	rGBM_pGBM_up
SAE1	0.38848	0.445243	rGBM_pGBM_up
AVL9	0.422493	0.410699	rGBM_pGBM_up
RBM39	0.381833	0.447863	rGBM_pGBM_up
MACROD2	0.580271	0.249283	pGBM_up
SLIT3	0.0309522	0.797873	rGBM_up
RP4-639F20.1	0.399037	0.429785	rGBM_pGBM_up
MIRLET7BHG	0.376739	0.45194	rGBM_pGBM_up
FANCI	0.411219	0.416776	rGBM_pGBM_up
MYT1	0.339953	0.487988	rGBM_pGBM_up
RP11-665G4.1	0.38887	0.438514	rGBM_pGBM_up
GRIK5	0.350163	0.477096	rGBM_pGBM_up
PRELID2	0.46395	0.362769	rGBM_pGBM_up
TYW1	0.451036	0.375334	rGBM_pGBM_up
GRM8	0.444197	0.381223	rGBM_pGBM_up
CDK18	0.508082	0.317028	rGBM_pGBM_up
ITGBL1	0.0863805	0.737712	rGBM_up
STAT1	0.4584	0.364917	rGBM_pGBM_up
DHX34	0.406328	0.416678	rGBM_pGBM_up
ELOVL2	0.649462	0.173481	pGBM_up
KBTBD2	0.469305	0.35315	rGBM_pGBM_up
PPFIA1	0.343886	0.478495	rGBM_pGBM_up
EEF2K	0.384439	0.436838	rGBM_pGBM_up
TWIST1	0.173971	0.647068	rGBM_up
CBFA2T2	0.367786	0.453077	rGBM_pGBM_up
PMM2	0.393964	0.425606	rGBM_pGBM_up
STAT5B	0.432178	0.38711	rGBM_pGBM_up
MEGF9	0.443589	0.375447	rGBM_pGBM_up
SMG6	0.349634	0.469044	rGBM_pGBM_up
PDGFRB	0.475894	0.342486	rGBM_pGBM_up
HEY1	0.420367	0.397882	rGBM_pGBM_up
EPB42	0.415041	0.403136	rGBM_pGBM_up
AAK1	0.468671	0.349441	rGBM_pGBM_up
NDRG4	0.417169	0.400509	rGBM_pGBM_up
ADGRL3	0.379382	0.438069	rGBM_pGBM_up
ABI2	0.42019	0.396297	rGBM_pGBM_up
SORBS2	0.355228	0.461182	rGBM_pGBM_up
ZNF804B	0.22872	0.587149	rGBM_up
FADS3	0.353428	0.461612	rGBM_pGBM_up
PACS1	0.347336	0.467581	rGBM_pGBM_up
BACE2	0.399582	0.41463	rGBM_pGBM_up
WASF3	0.331993	0.481693	rGBM_pGBM_up
DIAPH3	0.390419	0.423151	rGBM_pGBM_up
GALNT15	0.286293	0.527178	rGBM_pGBM_up
GNAS	0.275636	0.537698	rGBM_pGBM_up
INSIG2	0.49438	0.318732	rGBM_pGBM_up
ZNF439	0.454785	0.357771	rGBM_pGBM_up
PPARA	0.413231	0.39931	rGBM_pGBM_up
SMCHD1	0.358001	0.454515	rGBM_pGBM_up
RIC3	0.629863	0.182574	pGBM_up
RAPGEF1	0.342734	0.469241	rGBM_pGBM_up
EEFSEC	0.38995	0.421874	rGBM_pGBM_up
ZHX3	0.290089	0.521613	rGBM_pGBM_up
ZMYM4	0.38237	0.429231	rGBM_pGBM_up
POLA1	0.412384	0.397708	rGBM_pGBM_up
CHN1	0.384622	0.425396	rGBM_pGBM_up
TESK2	0.4556	0.354065	rGBM_pGBM_up
TTTY14	0.493059	0.316028	rGBM_pGBM_up
AFF3	0.528852	0.27993	rGBM_pGBM_up
UBE2O	0.376364	0.431962	rGBM_pGBM_up
APPL2	0.457151	0.350663	rGBM_pGBM_up
DPY19L2	0.517417	0.290311	rGBM_pGBM_up
UNK	0.438131	0.368678	rGBM_pGBM_up
ARID3A	0.43544	0.371262	rGBM_pGBM_up
PDS5A	0.436776	0.369532	rGBM_pGBM_up
GPATCH2L	0.355039	0.451229	rGBM_pGBM_up
IGFBP3	0.342857	0.462525	rGBM_pGBM_up
ALDH6A1	0.389817	0.415147	rGBM_pGBM_up
PLD3	0.412526	0.392279	rGBM_pGBM_up
CLVS1	0.47691	0.327744	rGBM_pGBM_up
CCDC146	0.403788	0.400845	rGBM_pGBM_up
CTD-2537O9.1	0.388288	0.415668	rGBM_pGBM_up
TRIM56	0.450866	0.352947	rGBM_pGBM_up
CAPRIN1	0.404848	0.398442	rGBM_pGBM_up
POMZP3	0.447361	0.355718	rGBM_pGBM_up
EIF2B3	0.417616	0.385198	rGBM_pGBM_up
KCNQ3	0.216492	0.586241	rGBM_up
ARHGAP20	0.360263	0.442306	rGBM_pGBM_up
CCDC80	0.403025	0.397918	rGBM_pGBM_up
ST3GAL3	0.340201	0.460416	rGBM_pGBM_up
ARHGEF2	0.365873	0.433516	rGBM_pGBM_up
FKBP10	0.296491	0.502823	rGBM_pGBM_up
TMEM120B	0.399858	0.39935	rGBM_pGBM_up
MT-CYB	0.191066	0.607775	rGBM_up
SYNPO2	0.704607	0.0941691	pGBM_up
GLS	0.290284	0.508022	rGBM_pGBM_up
RP11-799O21.2	0.403939	0.394154	rGBM_pGBM_up
RBM5	0.281309	0.516285	rGBM_pGBM_up
LENG8	0.310716	0.48564	rGBM_pGBM_up
CDC27	0.37972	0.416087	rGBM_pGBM_up
DIAPH2-AS1	0.350245	0.445464	rGBM_pGBM_up
TRIM73	0.488867	0.306793	rGBM_pGBM_up
SEC62	0.361894	0.433584	rGBM_pGBM_up
MLLT3	0.162022	0.633435	rGBM_up
PCED1B	0.394137	0.401174	rGBM_pGBM_up
SP3	0.359195	0.434749	rGBM_pGBM_up
MCF2L	0.410866	0.382981	rGBM_pGBM_up
CTD-2587M2.1	0.41949	0.373871	rGBM_pGBM_up
ABR	0.405129	0.387698	rGBM_pGBM_up
NTSR2	0.395089	0.39773	rGBM_pGBM_up
POT1-AS1	0.288512	0.503112	rGBM_pGBM_up
ANO8	0.382853	0.408561	rGBM_pGBM_up
CXADR	0.436111	0.354815	rGBM_pGBM_up
RABGAP1	0.448156	0.342612	rGBM_pGBM_up
RP11-296K13.4	0.363896	0.426755	rGBM_pGBM_up
ST6GAL1	0.34919	0.441218	rGBM_pGBM_up
ZFHX4	0.336225	0.453789	rGBM_pGBM_up
NAIP	0.44573	0.343674	rGBM_pGBM_up
ADAMTS3	0.316659	0.472557	rGBM_pGBM_up
MOK	0.345909	0.443006	rGBM_pGBM_up
DNAJC27-AS1	0.367713	0.421171	rGBM_pGBM_up
NCOA3	0.440333	0.34855	rGBM_pGBM_up
AC003006.7	0.377609	0.411261	rGBM_pGBM_up
ENKUR	0.368069	0.420442	rGBM_pGBM_up
DTX4	0.402629	0.385848	rGBM_pGBM_up
CP	0.407422	0.380439	rGBM_pGBM_up
FRMD6	0.52239	0.265144	rGBM_pGBM_up
SGMS1	0.529094	0.257904	rGBM_pGBM_up
USP9X	0.367436	0.419474	rGBM_pGBM_up
RP11-268G12.1	0.452636	0.334129	rGBM_pGBM_up
SLC4A8	0.456335	0.330315	rGBM_pGBM_up
STK10	0.42911	0.35725	rGBM_pGBM_up
IARS	0.364544	0.421716	rGBM_pGBM_up
TMEM132C	0.43325	0.352218	rGBM_pGBM_up
SEC63	0.32522	0.459997	rGBM_pGBM_up
JUNB	0.536849	0.24836	pGBM_up
CDCA7L	0.449333	0.335819	rGBM_pGBM_up
JADE1	0.368698	0.416112	rGBM_pGBM_up
CORO1C	0.375581	0.407785	rGBM_pGBM_up
PRKCE	0.279078	0.503837	rGBM_pGBM_up
DNAJB6	0.416212	0.366439	rGBM_pGBM_up
GTDC1	0.299054	0.483466	rGBM_pGBM_up
DCUN1D1	0.373102	0.408944	rGBM_pGBM_up
FBXW8	0.324183	0.457723	rGBM_pGBM_up
SETBP1	0.326542	0.455309	rGBM_pGBM_up
C15orf41	0.384562	0.397014	rGBM_pGBM_up
AC009120.4	0.375498	0.40592	rGBM_pGBM_up
TMBIM6	0.357394	0.423285	rGBM_pGBM_up
AP000304.12	0.361981	0.418114	rGBM_pGBM_up
FAM114A1	0.229011	0.551076	rGBM_up
RP11-268P4.5	0.387494	0.392508	rGBM_pGBM_up
FAM120B	0.350159	0.429716	rGBM_pGBM_up
ZNF292	0.399429	0.37946	rGBM_pGBM_up
LARP1	0.390178	0.387922	rGBM_pGBM_up
FAM193A	0.375142	0.402705	rGBM_pGBM_up
GRB2	0.375541	0.402301	rGBM_pGBM_up
LINC01138	0.208535	0.568854	rGBM_up
ATP10A	0.258595	0.518768	rGBM_pGBM_up
COL9A3	0.358057	0.418785	rGBM_pGBM_up
SPG7	0.39232	0.384199	rGBM_pGBM_up
WDR45	0.380546	0.395357	rGBM_pGBM_up
STAU2	0.385051	0.390671	rGBM_pGBM_up
STK32A	0.370434	0.405235	rGBM_pGBM_up
GPATCH2	0.374736	0.400262	rGBM_pGBM_up
ERGIC1	0.447869	0.326815	rGBM_pGBM_up
BBS9	0.418924	0.355741	rGBM_pGBM_up
KLHDC10	0.423683	0.350793	rGBM_pGBM_up
TMEM241	0.426537	0.347926	rGBM_pGBM_up
EGR1	0.348741	0.425523	rGBM_pGBM_up
CBFB	0.451294	0.322277	rGBM_pGBM_up
RAB27B	0.23476	0.53875	rGBM_up
CARS	0.434888	0.338083	rGBM_pGBM_up
ARHGAP5	0.474916	0.297831	rGBM_pGBM_up
CCDC160	0.391114	0.381284	rGBM_pGBM_up
SLC25A27	0.342062	0.430113	rGBM_pGBM_up
TMEM117	0.303227	0.46886	rGBM_pGBM_up
GATSL2	0.461191	0.310748	rGBM_pGBM_up
SLC27A6	0.0963056	0.675087	rGBM_up
USP42	0.387545	0.383541	rGBM_pGBM_up
FRMPD2	0.385501	0.385514	rGBM_pGBM_up
STARD9	0.381464	0.389388	rGBM_pGBM_up
ENHO	0.409132	0.36168	rGBM_pGBM_up
CHSY1	0.420292	0.350031	rGBM_pGBM_up
EPB41L4A	0.346682	0.423101	rGBM_pGBM_up
CDK14	0.522507	0.246442	pGBM_up
CHCHD6	0.365934	0.402552	rGBM_pGBM_up
NDUFAF6	0.380526	0.387525	rGBM_pGBM_up
C20orf194	0.410165	0.357176	rGBM_pGBM_up
RBL1	0.436753	0.329957	rGBM_pGBM_up
PHKG1	0.42372	0.342758	rGBM_pGBM_up
SMOC2	0.328167	0.438222	rGBM_pGBM_up
RP13-188A5.1	0.364976	0.401406	rGBM_pGBM_up
ZNF254	0.343002	0.423046	rGBM_pGBM_up
KCTD8	0.640876	0.124957	pGBM_up
TRA2B	0.318158	0.447297	rGBM_pGBM_up
EBF4	0.399984	0.365334	rGBM_pGBM_up
ARID1B	0.365988	0.398641	rGBM_pGBM_up
TNKS2	0.450594	0.313693	rGBM_pGBM_up
PDSS2	0.408863	0.354727	rGBM_pGBM_up
PCMTD2	0.377145	0.386276	rGBM_pGBM_up
CHPT1	0.232247	0.53112	rGBM_up
F3	0.329581	0.433661	rGBM_pGBM_up
HIC2	0.316699	0.446165	rGBM_pGBM_up
TIMP2	0.359005	0.403819	rGBM_pGBM_up
INTS7	0.370924	0.391513	rGBM_pGBM_up
DYRK1A	0.324395	0.437766	rGBM_pGBM_up
CRTC1	0.377546	0.384474	rGBM_pGBM_up
PRKRIP1	0.427491	0.334423	rGBM_pGBM_up
PAPD7	0.362257	0.39952	rGBM_pGBM_up
TOX	0.480567	0.281043	rGBM_pGBM_up
AC017101.10	0.319103	0.442056	rGBM_pGBM_up
SLC29A4	0.427445	0.333448	rGBM_pGBM_up
AFF1	0.2798	0.480626	rGBM_pGBM_up
ATN1	0.447426	0.312941	rGBM_pGBM_up
SAMD4B	0.324547	0.435464	rGBM_pGBM_up
GPT2	0.392354	0.367626	rGBM_pGBM_up
PTPRK	0.0493308	0.710572	rGBM_up
RP11-157I4.4	0.230347	0.529423	rGBM_up
MOB3B	0.329902	0.429571	rGBM_pGBM_up
MAU2	0.352805	0.406146	rGBM_pGBM_up
ANAPC7	0.394974	0.363875	rGBM_pGBM_up
GNA14	0.209565	0.5492	rGBM_up
CCDC7.1	0.459719	0.297933	rGBM_pGBM_up
RP11-444D3.1	0.23777	0.519875	rGBM_up
RBM6	0.420345	0.337253	rGBM_pGBM_up
DIXDC1	0.374485	0.38289	rGBM_pGBM_up
ARHGAP39	0.386882	0.370405	rGBM_pGBM_up
ABLIM3	0.428844	0.327556	rGBM_pGBM_up
USP2	0.383498	0.372557	rGBM_pGBM_up
RP11-384C4.7	0.365607	0.390249	rGBM_pGBM_up
FLNB	0.573458	0.182264	pGBM_up
CASC2	0.363494	0.392125	rGBM_pGBM_up
CNOT4	0.409406	0.345868	rGBM_pGBM_up
NDUFAF2	0.349518	0.405703	rGBM_pGBM_up
RP11-370I10.6	0.378355	0.376792	rGBM_pGBM_up
LSAMP	0.503129	0.251424	rGBM_pGBM_up
GNG4	0.358851	0.395658	rGBM_pGBM_up
DUSP16	0.38669	0.367633	rGBM_pGBM_up
ZFP64	0.352832	0.401463	rGBM_pGBM_up
WASF1	0.28361	0.470537	rGBM_pGBM_up
BICC1	0.0241295	0.729636	rGBM_up
TRIM36	0.404692	0.348978	rGBM_pGBM_up
RALA	0.361183	0.392139	rGBM_pGBM_up
CNOT6	0.369461	0.383782	rGBM_pGBM_up
KDM1A	0.300598	0.452194	rGBM_pGBM_up
CTD-3252C9.4	0.361115	0.391648	rGBM_pGBM_up
MEGF10	0.346828	0.405825	rGBM_pGBM_up
ZNF160	0.351235	0.401321	rGBM_pGBM_up
COMMD10	0.364175	0.387781	rGBM_pGBM_up
PHF20	0.383294	0.368614	rGBM_pGBM_up
QSER1	0.324002	0.427434	rGBM_pGBM_up
EIF3H	0.291126	0.460129	rGBM_pGBM_up
NFIX	0.255586	0.495629	rGBM_pGBM_up
BZW2	0.341766	0.409043	rGBM_pGBM_up
AGFG1	0.36339	0.386972	rGBM_pGBM_up
WDFY2	0.288338	0.461886	rGBM_pGBM_up
PLD1	0.275546	0.474568	rGBM_pGBM_up
HRSP12	0.352101	0.397618	rGBM_pGBM_up
UBA6-AS1	0.392307	0.357145	rGBM_pGBM_up
PCOLCE2	0.589882	0.159535	pGBM_up
SLC12A2	0.227994	0.521059	rGBM_up
SNTB2	0.393495	0.354988	rGBM_pGBM_up
OLIG1	0.141032	0.607171	rGBM_up
KIF21B	0.447564	0.300258	rGBM_pGBM_up
LARP1B	0.371425	0.376321	rGBM_pGBM_up
ZNF124	0.301157	0.44631	rGBM_pGBM_up
GARNL3	0.375625	0.371839	rGBM_pGBM_up
ZNF438	0.463451	0.283852	rGBM_pGBM_up
ZNF789	0.408822	0.338324	rGBM_pGBM_up
IFIT3	0.360797	0.386275	rGBM_pGBM_up
DDB2	0.435753	0.310806	rGBM_pGBM_up
SOX9	0.312702	0.433505	rGBM_pGBM_up
LRP2BP	0.36429	0.381886	rGBM_pGBM_up
EFR3B	0.24767	0.497934	rGBM_up
PRKACB	0.321024	0.424483	rGBM_pGBM_up
S1PR1	0.374713	0.370579	rGBM_pGBM_up
CELF5	0.339474	0.405375	rGBM_pGBM_up
AATF	0.367303	0.377533	rGBM_pGBM_up
TTLL11	0.376367	0.368121	rGBM_pGBM_up
ANKRD36	0.253198	0.490733	rGBM_pGBM_up
ARHGEF7	0.520973	0.222852	pGBM_up
TSPAN7	0.381364	0.361403	rGBM_pGBM_up
CAPS2	0.362355	0.380386	rGBM_pGBM_up
LPL	0.204446	0.537818	rGBM_up
CHD1	0.45765	0.284575	rGBM_pGBM_up
ACACB	0.359216	0.382638	rGBM_pGBM_up
MT-CO2	0.693868	0.0472906	pGBM_up
CEP126	0.401305	0.339711	rGBM_pGBM_up
RUNX1T1	0.405141	0.335583	rGBM_pGBM_up
ELF2	0.459811	0.280109	rGBM_pGBM_up
ADGRA3	0.464782	0.275092	rGBM_pGBM_up
RP11-156L14.1	0.42892	0.310909	rGBM_pGBM_up
LINC00298	0.339304	0.400364	rGBM_pGBM_up
KLHDC1	0.407293	0.33212	rGBM_pGBM_up
COL4A2	0.56117	0.178187	pGBM_up
RHBDL2	0.324345	0.41429	rGBM_pGBM_up
RP11-561I11.4	0.23556	0.502905	rGBM_up
C2CD5	0.461905	0.276459	rGBM_pGBM_up
BCAR3	0.349221	0.388906	rGBM_pGBM_up
NFKBIA	0.365141	0.372758	rGBM_pGBM_up
ZMAT1	0.389356	0.348412	rGBM_pGBM_up
CSPG4	0.309118	0.428184	rGBM_pGBM_up
DTNB	0.357014	0.379522	rGBM_pGBM_up
MFAP3L	0.281749	0.454474	rGBM_pGBM_up
RNGTT	0.332303	0.403819	rGBM_pGBM_up
TCF3	0.358195	0.377705	rGBM_pGBM_up
PROM1	0.496845	0.238974	pGBM_up
HNRNPD	0.352218	0.383409	rGBM_pGBM_up
RAB6B	0.366805	0.36864	rGBM_pGBM_up
CTD-2058B24.2	0.406566	0.328219	rGBM_pGBM_up
ABCC8	0.345294	0.389189	rGBM_pGBM_up
UBAP2	0.426685	0.307778	rGBM_pGBM_up
NSMF	0.435983	0.297575	rGBM_pGBM_up
BAG3	0.364545	0.3687	rGBM_pGBM_up
VIPR2	0.195973	0.537036	rGBM_up
ADAMTS10	0.306133	0.426784	rGBM_pGBM_up
SUMF1	0.382929	0.349912	rGBM_pGBM_up
NFATC3	0.394581	0.337896	rGBM_pGBM_up
RP11-138I17.1	0.0252589	0.70676	rGBM_up
SEC24B	0.346987	0.384984	rGBM_pGBM_up
RSBN1L	0.410604	0.320532	rGBM_pGBM_up
RP11-282I1.1	0.438323	0.292216	rGBM_pGBM_up
NID1	0.431603	0.298891	rGBM_pGBM_up
SNTA1	0.335041	0.395227	rGBM_pGBM_up
RAVER2	0.387691	0.342292	rGBM_pGBM_up
ZNF235	0.345591	0.383939	rGBM_pGBM_up
ARL4A	0.352434	0.376255	rGBM_pGBM_up
ASB3	0.365364	0.363106	rGBM_pGBM_up
ZNF800	0.362291	0.365765	rGBM_pGBM_up
CCBL1	0.327915	0.400024	rGBM_pGBM_up
TAF2	0.294752	0.432904	rGBM_pGBM_up
RNF4	0.325698	0.400886	rGBM_pGBM_up
RP11-421L21.3	0.347063	0.379192	rGBM_pGBM_up
TP53BP2	0.364894	0.361244	rGBM_pGBM_up
ZNF207	0.332981	0.392988	rGBM_pGBM_up
ESYT2	0.338385	0.386636	rGBM_pGBM_up
RAB11FIP2	0.397217	0.32766	rGBM_pGBM_up
SCAF8	0.374891	0.349983	rGBM_pGBM_up
RP11-154H12.3	0.234189	0.489965	rGBM_up
GPATCH8	0.40078	0.323324	rGBM_pGBM_up
LRP1B	0.371107	0.352746	rGBM_pGBM_up
TAF1	0.329562	0.393239	rGBM_pGBM_up
RALGPS2	0.440343	0.28239	rGBM_pGBM_up
BCKDHB	0.268418	0.454101	rGBM_pGBM_up
MCTP2	0.0452585	0.676866	rGBM_up
LHFP	0.234617	0.487294	rGBM_up
ASXL1	0.373575	0.347594	rGBM_pGBM_up
EP400	0.316637	0.404361	rGBM_pGBM_up
PACRG	0.22974	0.491228	rGBM_up
AC007319.1	0.576886	0.144041	pGBM_up
RP11-57H12.3	0.350751	0.369942	rGBM_pGBM_up
C4orf19	0.302243	0.417853	rGBM_pGBM_up
RP11-499P20.2	0.419902	0.299802	rGBM_pGBM_up
STAC2	0.345958	0.373704	rGBM_pGBM_up
BBOF1	0.336157	0.382873	rGBM_pGBM_up
KATNAL2	0.472667	0.245909	pGBM_up
CAP2	0.411819	0.306722	rGBM_pGBM_up
DIP2A	0.365305	0.353202	rGBM_pGBM_up
BCAS3	0.322624	0.395773	rGBM_pGBM_up
ZNF611	0.353163	0.364884	rGBM_pGBM_up
NOX4	0.0854285	0.632594	rGBM_up
PLPPR5	0.418108	0.299871	rGBM_pGBM_up
NOL10	0.32811	0.389594	rGBM_pGBM_up
RPL10	0.328704	0.38897	rGBM_pGBM_up
FHIT	0.438633	0.278956	rGBM_pGBM_up
GLCE	0.366187	0.351398	rGBM_pGBM_up
PMEPA1	0.265708	0.451031	rGBM_pGBM_up
RPS6KA5	0.472219	0.243973	pGBM_up
2023-09-09	0.349077	0.367028	rGBM_pGBM_up
STRN3	0.267443	0.447764	rGBM_pGBM_up
RAB7A	0.302688	0.41204	rGBM_pGBM_up
TNFRSF19	0.368025	0.346318	rGBM_pGBM_up
LIPA	0.425978	0.288038	rGBM_pGBM_up
PLCL1	0.168475	0.544921	rGBM_up
FAM168B	0.337739	0.375526	rGBM_pGBM_up
HN1	0.331638	0.381549	rGBM_pGBM_up
RP11-544M22.13	0.30397	0.408899	rGBM_pGBM_up
DOCK9	0.196198	0.516365	rGBM_up
COPG2	0.38625	0.325721	rGBM_pGBM_up
PRKAG2	0.311978	0.399927	rGBM_pGBM_up
RP11-513G19.1	0.354238	0.356987	rGBM_pGBM_up
SPRY4	0.432764	0.278157	rGBM_pGBM_up
FBXO11	0.310801	0.399139	rGBM_pGBM_up
PGF	0.391388	0.318484	rGBM_pGBM_up
ITGB5	0.410553	0.299232	rGBM_pGBM_up
HELZ	0.339214	0.37029	rGBM_pGBM_up
TSHZ3	0.255068	0.454269	rGBM_pGBM_up
LINC01481	0.496872	0.21233	pGBM_up
NCLN	0.316738	0.39185	rGBM_pGBM_up
ABL2	0.309269	0.399284	rGBM_pGBM_up
GGT7	0.401354	0.307094	rGBM_pGBM_up
SGPL1	0.40144	0.306916	rGBM_pGBM_up
MYO16	0.321249	0.386987	rGBM_pGBM_up
HDLBP	0.278088	0.429695	rGBM_pGBM_up
HNMT	0.362462	0.345032	rGBM_pGBM_up
GOLGA3	0.286717	0.420594	rGBM_pGBM_up
RALGAPB	0.32545	0.381563	rGBM_pGBM_up
SPC25	0.34884	0.357789	rGBM_pGBM_up
CDK8	0.393703	0.312477	rGBM_pGBM_up
KLHL13	0.269787	0.436289	rGBM_pGBM_up
AZIN1	0.393872	0.312019	rGBM_pGBM_up
DDHD1	0.446897	0.258967	rGBM_pGBM_up
NPAS2	0.463199	0.242525	pGBM_up
ARHGAP24	0.459098	0.246557	pGBM_up
PHYKPL	0.354371	0.351258	rGBM_pGBM_up
TNPO3	0.406746	0.298843	rGBM_pGBM_up
ELAVL3	0.360164	0.345415	rGBM_pGBM_up
DDX1	0.348269	0.356639	rGBM_pGBM_up
VAPB	0.319914	0.384777	rGBM_pGBM_up
COL22A1	0.353971	0.350135	rGBM_pGBM_up
RASA2	0.277345	0.426363	rGBM_pGBM_up
ARMC9	0.303088	0.400321	rGBM_pGBM_up
NRIP1	0.35781	0.344018	rGBM_pGBM_up
FYN	0.312264	0.389506	rGBM_pGBM_up
MAST4	0.307731	0.394032	rGBM_pGBM_up
FOXN2	0.294953	0.406769	rGBM_pGBM_up
VPS41	0.30753	0.393979	rGBM_pGBM_up
LRP1	0.30321	0.398108	rGBM_pGBM_up
RP11-398K22.12	0.360248	0.340861	rGBM_pGBM_up
COL12A1	0.0459826	0.655085	rGBM_up
CACUL1	0.441748	0.258344	rGBM_pGBM_up
NUPR1	0.386459	0.313627	rGBM_pGBM_up
PRNP	0.375073	0.324439	rGBM_pGBM_up
TET1	0.314834	0.384665	rGBM_pGBM_up
ERICH1	0.348905	0.349498	rGBM_pGBM_up
WNK3	0.362267	0.335678	rGBM_pGBM_up
ZNF565	0.400816	0.296841	rGBM_pGBM_up
CAMK2A	0.495368	0.202089	pGBM_up
LUC7L	0.299736	0.397631	rGBM_pGBM_up
PROX1	0.355811	0.341496	rGBM_pGBM_up
CTH	0.320737	0.375767	rGBM_pGBM_up
KPNB1	0.338426	0.357906	rGBM_pGBM_up
SSH1	0.313128	0.382872	rGBM_pGBM_up
TPM1	0.408696	0.287303	rGBM_pGBM_up
KLHL22	0.324922	0.370784	rGBM_pGBM_up
LRRFIP2	0.397838	0.297123	rGBM_pGBM_up
ZIC1	0.406543	0.287248	rGBM_pGBM_up
RTN4	0.269633	0.424036	rGBM_pGBM_up
TMCC1	0.230447	0.463146	rGBM_up
MAP1LC3B2	0.361847	0.331708	rGBM_pGBM_up
GRM7	0.498405	0.194359	pGBM_up
MYO1B	0.196654	0.496052	rGBM_up
C14orf37	0.338633	0.353352	rGBM_pGBM_up
BTBD9	0.310096	0.381667	rGBM_pGBM_up
SLC20A2	0.279714	0.41201	rGBM_pGBM_up
PRDM16	0.241337	0.450009	rGBM_up
DOCK7	0.280641	0.410408	rGBM_pGBM_up
RP1-167F1.2	0.339782	0.35122	rGBM_pGBM_up
KAT2B	0.408058	0.282537	rGBM_pGBM_up
ZNF431	0.331826	0.358365	rGBM_pGBM_up
ADGRE5	0.386163	0.303821	rGBM_pGBM_up
NLRP1	0.333663	0.356265	rGBM_pGBM_up
ARMC8	0.325205	0.364486	rGBM_pGBM_up
DTX2	0.371213	0.318261	rGBM_pGBM_up
RBM47	0.478221	0.211128	pGBM_up
C2orf88	0.32198	0.367098	rGBM_pGBM_up
PTCHD4	0.370019	0.318804	rGBM_pGBM_up
RP5-864K19.4	0.272624	0.416087	rGBM_pGBM_up
GUCY1A2	0.482355	0.206286	pGBM_up
RFTN2	0.473369	0.215268	pGBM_up
FBXL18	0.386732	0.30109	rGBM_pGBM_up
FUS	0.307399	0.380186	rGBM_pGBM_up
CHIC2	0.421397	0.266173	rGBM_pGBM_up
DCXR	0.32067	0.36684	rGBM_pGBM_up
SRSF5	0.418098	0.269032	rGBM_pGBM_up
EXOC7	0.289747	0.397316	rGBM_pGBM_up
FNBP4	0.36508	0.321956	rGBM_pGBM_up
AFAP1	0.331452	0.355372	rGBM_pGBM_up
CHD1L	0.451064	0.235688	pGBM_up
SPECC1	0.452933	0.2335	pGBM_up
GRID2	0.510275	0.175941	pGBM_up
DCBLD2	0.277192	0.40896	rGBM_pGBM_up
RNF182	0.322948	0.363202	rGBM_pGBM_up
ERC1	0.399147	0.286565	rGBM_pGBM_up
ROBO3	0.322708	0.362795	rGBM_pGBM_up
RCOR1	0.321947	0.363347	rGBM_pGBM_up
NOM1	0.310793	0.374481	rGBM_pGBM_up
P2RY14	0.310743	0.37451	rGBM_pGBM_up
MEIS3	0.236317	0.448822	rGBM_up
DDX59	0.307204	0.377734	rGBM_pGBM_up
RAD18	0.366702	0.318079	rGBM_pGBM_up
SNRPN	0.314087	0.370266	rGBM_pGBM_up
LPGAT1	0.315622	0.368344	rGBM_pGBM_up
CRK	0.35129	0.332335	rGBM_pGBM_up
MYO5B	0.395441	0.287508	rGBM_pGBM_up
HIF1A	0.430013	0.252687	rGBM_pGBM_up
DAAM1	0.389663	0.292405	rGBM_pGBM_up
GTF3C1	0.329081	0.352792	rGBM_pGBM_up
NMNAT3	0.457417	0.224376	pGBM_up
TMEM87B	0.303538	0.378249	rGBM_pGBM_up
SECISBP2	0.275913	0.405507	rGBM_pGBM_up
HS3ST1	0.249861	0.431405	rGBM_up
2023-09-04	0.337265	0.343615	rGBM_pGBM_up
MLC1	0.297509	0.38309	rGBM_pGBM_up
CYSTM1	0.284412	0.396046	rGBM_pGBM_up
ENC1	0.265925	0.414506	rGBM_pGBM_up
SCAI	0.265068	0.415139	rGBM_pGBM_up
TLK2	0.295736	0.38414	rGBM_pGBM_up
CCND2-AS1	0.311378	0.368044	rGBM_pGBM_up
NHS	0.340909	0.338165	rGBM_pGBM_up
DTD1	0.304472	0.374368	rGBM_pGBM_up
CPNE5	0.123344	0.55547	rGBM_up
CCDC102B	0.376932	0.301692	rGBM_pGBM_up
IPO9	0.334974	0.342598	rGBM_pGBM_up
TGFBR1	0.256372	0.4209	rGBM_pGBM_up
DYNC1I2	0.366666	0.310397	rGBM_pGBM_up
CUEDC1	0.346224	0.330587	rGBM_pGBM_up
LCAT	0.405108	0.270942	rGBM_pGBM_up
CSE1L	0.318467	0.356961	rGBM_pGBM_up
DIO2	0.642717	0.032691	pGBM_up
PLXNA4	0.567339	0.108035	pGBM_up
PCDH9	0.181358	0.493217	rGBM_up
PAK1	0.374481	0.300037	rGBM_pGBM_up
MAPK6	0.382006	0.291803	rGBM_pGBM_up
AES	0.322827	0.350779	rGBM_pGBM_up
VWCE	0.359472	0.313522	rGBM_pGBM_up
DOK5	0.395997	0.276828	rGBM_pGBM_up
VPS54	0.295078	0.3767	rGBM_pGBM_up
CPEB4	0.21843	0.45333	rGBM_up
UBE2E3	0.202054	0.469159	rGBM_up
CTNNBL1	0.344196	0.326331	rGBM_pGBM_up
PTPN14	0.202465	0.467726	rGBM_up
DCN	0.120368	0.549512	rGBM_up
TMPO	0.352607	0.316982	rGBM_pGBM_up
TWSG1	0.387492	0.282053	rGBM_pGBM_up
FHL1	0.322183	0.347094	rGBM_pGBM_up
CTCF	0.301055	0.36806	rGBM_pGBM_up
RP11-508N12.2	0.337919	0.331147	rGBM_pGBM_up
AMBRA1	0.318973	0.349911	rGBM_pGBM_up
CCDC125	0.34948	0.31934	rGBM_pGBM_up
INPP5F	0.333684	0.334614	rGBM_pGBM_up
ARL17B	0.351446	0.316789	rGBM_pGBM_up
CSPG5	0.292815	0.375253	rGBM_pGBM_up
NETO1	0.216874	0.450941	rGBM_up
MAPRE2	0.37204	0.295661	rGBM_pGBM_up
KLHL8	0.315388	0.352287	rGBM_pGBM_up
C5AR1	0.235888	0.431031	rGBM_up
ZNF69	0.340174	0.326644	rGBM_pGBM_up
LRRC1	0.370181	0.296473	rGBM_pGBM_up
TRAP1	0.314323	0.351825	rGBM_pGBM_up
[truncated: 1,301 more rows]
