# Supplementary material for: Decoding key cell sub-populations and molecular alterations in glioblastoma at recurrence by single-cell analysis
Source: Acta Neuropathol Commun. 2023 Jul 31;11:125. doi: 10.1186/s40478-023-01613-x (PMC10391841; doi:10.1186/s40478-023-01613-x)
Supplement: Supplementary file 8 — Additional file 8. Table S3. DEG list between pGBM cells and rGBM cells. [file 40478_2023_1613_MOESM8_ESM.xlsx]

## Sheet: Sheet1
Gene	Cluster	p_val	avg_log2FC	pct.1	pct.2	pval_adj
NFASC	Primary	0	1.43053	0.313	0.176	0
MDM4	Primary	0	1.37737	0.539	0.388	0
IGFBP2	Primary	0	1.01933	0.409	0.239	0
CHI3L1	Primary	0	0.976736	0.225	0.097	0
PLCG2	Primary	0	0.953678	0.354	0.196	0
RBBP5	Primary	0	0.918617	0.205	0.073	0
GAPDH	Primary	0	0.895762	0.446	0.255	0
KCNIP4	Primary	0	0.889462	0.572	0.327	0
GBAS	Primary	0	0.844638	0.448	0.269	0
DSTYK	Primary	0	0.828125	0.245	0.108	0
ABCC3	Primary	0	0.806412	0.208	0.083	0
GAB1	Primary	0	0.78666	0.518	0.322	0
HIVEP3	Primary	0	0.777308	0.463	0.265	0
SUMF2	Primary	0	0.769217	0.269	0.143	0
PHKG1	Primary	0	0.766478	0.196	0.087	0
LRRN2	Primary	0	0.703334	0.221	0.11	0
GPC5	Primary	0	0.687597	0.211	0.074	0
PCDH9	Primary	0	0.674575	0.82	0.599	0
CREBZF	Primary	0	0.647642	0.302	0.16	0
KLHDC8A	Primary	0	0.647023	0.338	0.141	0
HLA-B	Primary	0	0.635529	0.213	0.084	0
SLC4A4	Primary	0	0.634123	0.558	0.304	0
LHFPL3	Primary	0	0.632382	0.641	0.425	0
SFMBT2	Primary	0	0.62543	0.249	0.121	0
NPNT	Primary	0	0.604426	0.183	0.064	0
MT3	Primary	0	0.601303	0.325	0.159	0
MALAT1	Primary	0	0.589869	0.998	0.998	0
B2M	Primary	0	0.576745	0.273	0.143	0
DENND2A	Primary	0	0.56556	0.656	0.489	0
PTPRZ1	Primary	0	0.553924	0.913	0.723	0
CLU	Primary	0	0.552934	0.515	0.307	0
PTN	Primary	0	0.542981	0.68	0.479	0
RP11-320P7.2	Primary	0	0.538849	0.146	0.038	0
SLC1A3	Primary	0	0.528806	0.675	0.474	0
KCTD8	Primary	0	0.515919	0.221	0.089	0
SLC6A11	Primary	0	0.515532	0.149	0.051	0
RNF180	Primary	0	0.513234	0.455	0.276	0
DTNA	Primary	0	0.508719	0.737	0.565	0
KCNIP1	Primary	0	0.506457	0.412	0.26	0
HLA-C	Primary	0	0.500545	0.167	0.06	0
GPR75-ASB3	Primary	0	0.498176	0.333	0.164	0
CHRM3	Primary	0	0.494444	0.265	0.135	0
NEAT1	Primary	0	0.494417	0.796	0.654	0
LIFR	Primary	0	0.488419	0.418	0.257	0
THSD7A	Primary	0	0.487987	0.508	0.287	0
GRIK1	Primary	0	0.479603	0.26	0.124	0
ELOVL2	Primary	0	0.475981	0.296	0.14	0
RGS6	Primary	0	0.46943	0.507	0.34	0
HOPX	Primary	0	0.467037	0.186	0.055	0
CLIP2	Primary	0	0.465913	0.597	0.428	0
GNG7	Primary	0	0.464649	0.352	0.197	0
RP11-436D23.1	Primary	0	0.458599	0.502	0.331	0
RIC3	Primary	0	0.447288	0.314	0.161	0
CHL1	Primary	0	0.445287	0.441	0.257	0
SHISA6	Primary	0	0.440647	0.209	0.089	0
TENM1	Primary	0	0.438496	0.487	0.273	0
CDH6	Primary	0	0.435291	0.184	0.075	0
ADGRB3	Primary	0	0.426765	0.791	0.593	0
RP5-921G16.1	Primary	0	0.425585	0.115	0.026	0
KLHL4	Primary	0	0.422816	0.383	0.213	0
PCDH9-AS2	Primary	0	0.421543	0.177	0.068	0
NAV2	Primary	0	0.415468	0.771	0.581	0
MAP3K5	Primary	0	0.414496	0.303	0.158	0
C1orf61	Primary	0	0.406779	0.55	0.359	0
MUM1	Primary	0	0.403758	0.442	0.272	0
SOD2	Primary	0	0.40272	0.408	0.251	0
SNX10	Primary	0	0.398089	0.108	0.027	0
STK17A	Primary	0	0.397781	0.329	0.167	0
CADPS2	Primary	0	0.396977	0.23	0.089	0
IL1RAP	Primary	0	0.388518	0.29	0.154	0
FOXO1	Primary	0	0.386283	0.428	0.268	0
GLIS3	Primary	0	0.383457	0.586	0.371	0
SPDYE2	Primary	0	0.382903	0.226	0.103	0
LAMA1	Primary	0	0.382389	0.174	0.071	0
ALDH1L1	Primary	0	0.377215	0.234	0.107	0
RP11-745C15.2	Primary	0	0.375238	0.138	0.046	0
NMT1	Primary	0	0.372286	0.378	0.209	0
LINC01138	Primary	0	0.360319	0.374	0.213	0
2023-09-07	Primary	0	0.359227	0.605	0.436	0
GPM6A	Primary	0	0.347996	0.75	0.552	0
GSAP	Primary	0	0.347912	0.259	0.111	0
TMEM178B	Primary	0	0.347779	0.631	0.451	0
PRMT2	Primary	0	0.339934	0.468	0.305	0
RBMX	Primary	0	0.337485	0.528	0.343	0
DPY19L1	Primary	0	0.325163	0.345	0.194	0
SPARCL1	Primary	0	0.322163	0.416	0.252	0
PTPRA	Primary	0	0.311966	0.62	0.439	0
SEC61G	Primary	0	0.309671	0.424	0.234	0
CTNND2	Primary	0	0.305975	0.814	0.63	0
PDZD2	Primary	0	0.285052	0.497	0.326	0
DGKG	Primary	0	0.284643	0.549	0.318	0
CST3	Primary	0	0.278564	0.477	0.273	0
RP11-403A3.3	Primary	0	0.276452	0.246	0.119	0
SLCO1C1	Primary	0	0.274129	0.135	0.039	0
ZBTB16	Primary	0	0.259099	0.429	0.265	0
DGKZ	Primary	5.23098e-307	0.389103	0.244	0.123	1.46075e-302
MIR3681HG	Primary	1.54339e-305	1.09273	0.184	0.082	4.30991e-301
SORL1	Primary	3.15835e-304	0.315596	0.21	0.097	8.8197e-300
NR3C2	Primary	9.94351e-304	0.290277	0.252	0.127	2.77673e-299
TNIK	Primary	2.75863e-303	0.317992	0.651	0.471	7.70347e-299
CPNE5	Primary	5.87603e-303	0.432126	0.154	0.06	1.64088e-298
EVA1C	Primary	1.25648e-301	0.295156	0.292	0.158	3.50872e-297
CTD-2282P23.2	Primary	3.97951e-301	0.301897	0.171	0.071	1.11128e-296
ATP1B2	Primary	4.34172e-301	0.492381	0.218	0.106	1.21243e-296
SFXN5	Primary	1.17204e-300	0.311496	0.358	0.211	3.27292e-296
ECHDC2	Primary	1.83834e-300	0.283717	0.226	0.109	5.13357e-296
DPYSL2	Primary	3.89897e-300	0.310478	0.511	0.348	1.08879e-295
PTPN13	Primary	4.61114e-300	0.297508	0.43	0.269	1.28766e-295
SSBP2	Primary	4.69445e-300	0.272575	0.621	0.426	1.31093e-295
WIPF3	Primary	3.17662e-299	0.273537	0.186	0.08	8.87071e-295
SCN3A	Primary	4.76313e-298	0.596137	0.336	0.202	1.3301e-293
ARAP2	Primary	1.32749e-297	0.267045	0.412	0.251	3.707e-293
PGM2L1	Primary	1.87678e-297	0.52525	0.252	0.136	5.2409e-293
KCNE4	Primary	8.07412e-296	0.543965	0.17	0.071	2.2547e-291
SDK1	Primary	9.75553e-295	0.595715	0.309	0.182	2.72423e-290
MAPK4	Primary	3.50256e-294	0.430468	0.206	0.098	9.78091e-290
SPATA6	Primary	7.69035e-292	0.280716	0.579	0.413	2.14753e-287
ACSS3	Primary	1.96901e-291	0.299731	0.372	0.22	5.49847e-287
RIT2	Primary	9.19898e-291	0.414354	0.141	0.052	2.56881e-286
RP4-668E10.4	Primary	4.57076e-288	0.523889	0.353	0.214	1.27639e-283
SLC35F1	Primary	2.52533e-283	0.262667	0.565	0.397	7.05198e-279
ORMDL1	Primary	1.39357e-280	0.363863	0.269	0.149	3.89155e-276
VAV3	Primary	1.52404e-280	0.377703	0.326	0.191	4.25587e-276
ZFPM2	Primary	1.77871e-280	0.373425	0.341	0.213	4.96704e-276
LYST	Primary	1.06558e-279	0.313294	0.396	0.25	2.97563e-275
PPP1R15B	Primary	1.31201e-276	0.489742	0.11	0.035	3.66379e-272
RFX4	Primary	7.41195e-276	0.39125	0.42	0.279	2.06979e-271
EYA2	Primary	9.71837e-275	0.305625	0.358	0.21	2.71386e-270
NELL2	Primary	3.22329e-274	0.330133	0.212	0.105	9.00105e-270
DPYSL5	Primary	7.84475e-272	0.315224	0.263	0.143	2.19065e-267
SHISA9	Primary	1.8501e-270	0.425654	0.187	0.087	5.16642e-266
JAKMIP2	Primary	1.10349e-267	0.26522	0.474	0.323	3.0815e-263
IRS2	Primary	5.18828e-265	0.427433	0.281	0.164	1.44883e-260
PLXNA4	Primary	7.71949e-265	0.459303	0.249	0.137	2.15567e-260
RP11-444D3.1	Primary	3.00009e-264	0.282106	0.397	0.252	8.37775e-260
WLS	Primary	6.83872e-264	0.385133	0.402	0.261	1.90971e-259
LFNG	Primary	7.49964e-264	0.333634	0.165	0.071	2.09427e-259
SORBS1	Primary	2.14972e-263	0.336095	0.535	0.384	6.00308e-259
CDH4	Primary	4.85626e-263	0.321457	0.359	0.221	1.35611e-258
GABRB1	Primary	6.5567e-263	0.501552	0.13	0.049	1.83096e-258
CHCHD2	Primary	3.07679e-262	0.491195	0.169	0.077	8.59194e-258
BLM	Primary	1.16671e-261	0.258336	0.193	0.092	3.25803e-257
FGD4	Primary	8.45942e-261	0.354467	0.228	0.12	2.36229e-256
MMD2	Primary	1.33131e-260	0.44272	0.152	0.065	3.71768e-256
C11orf49	Primary	2.17402e-259	0.269176	0.54	0.382	6.07094e-255
SEC14L1	Primary	4.97619e-257	0.348774	0.355	0.223	1.3896e-252
PITPNC1	Primary	1.25734e-256	0.35354	0.535	0.384	3.51113e-252
NHSL1	Primary	3.45615e-256	0.313357	0.449	0.3	9.65129e-252
RP11-76I14.1	Primary	1.70777e-251	0.297695	0.13	0.05	4.76895e-247
CLDN12	Primary	5.70042e-251	0.260415	0.202	0.101	1.59184e-246
EFEMP1	Primary	8.84841e-251	0.41699	0.127	0.048	2.47092e-246
FAM19A1	Primary	4.72119e-250	0.864308	0.139	0.058	1.31839e-245
MEF2C	Primary	1.25843e-246	0.318923	0.22	0.116	3.51418e-242
COL4A2	Primary	1.64903e-245	0.382982	0.284	0.166	4.60492e-241
CTNNA2	Primary	3.5268e-245	0.502544	0.57	0.441	9.84859e-241
CHFR	Primary	8.01399e-245	0.554345	0.31	0.19	2.23791e-240
FREM2	Primary	1.28484e-244	0.301717	0.228	0.122	3.58791e-240
HLA-A	Primary	3.58119e-244	0.396966	0.223	0.12	1.00005e-239
AGBL4	Primary	1.74269e-243	0.557642	0.225	0.124	4.86645e-239
CNR1	Primary	2.09129e-243	0.304619	0.196	0.097	5.83993e-239
CHPT1	Primary	9.46516e-242	0.298873	0.339	0.211	2.64315e-237
LIMK1	Primary	1.0212e-241	0.253733	0.181	0.087	2.8517e-237
FAM184B	Primary	2.14836e-238	0.278483	0.174	0.083	5.99929e-234
LONRF2	Primary	5.24392e-237	0.340429	0.251	0.142	1.46436e-232
UNC5D	Primary	2.61797e-236	0.399428	0.173	0.084	7.31068e-232
RPS6KA2	Primary	2.9421e-234	0.313874	0.438	0.299	8.21581e-230
HILPDA	Primary	9.05506e-233	0.463192	0.151	0.068	2.52862e-228
RFX2	Primary	1.68761e-232	0.268112	0.3	0.179	4.71264e-228
DLG2	Primary	3.41577e-232	0.310326	0.602	0.46	9.53855e-228
MED12L	Primary	4.87529e-232	0.444978	0.434	0.3	1.36143e-227
PRUNE2	Primary	3.56018e-231	0.286867	0.378	0.249	9.94179e-227
OSBPL3	Primary	2.26226e-230	0.260406	0.347	0.217	6.31737e-226
ZDHHC14	Primary	4.15669e-230	0.28836	0.405	0.269	1.16075e-225
ACSL3	Primary	3.20967e-228	0.649386	0.369	0.258	8.96301e-224
AC016831.7	Primary	1.05426e-227	0.3326	0.247	0.14	2.94403e-223
ELMOD1	Primary	5.56441e-227	0.378918	0.163	0.077	1.55386e-222
PSPH	Primary	1.02989e-225	0.311801	0.148	0.066	2.87596e-221
COL24A1	Primary	1.25067e-224	0.330179	0.121	0.048	3.49249e-220
RP11-561I11.4	Primary	6.54787e-224	0.267345	0.12	0.047	1.82849e-219
ATP1A2	Primary	6.91165e-224	0.308037	0.239	0.135	1.93008e-219
SATB2	Primary	3.52094e-223	0.294447	0.403	0.268	9.83224e-219
TMOD1	Primary	1.48341e-222	0.306258	0.201	0.106	4.14243e-218
TCAF2	Primary	9.72387e-221	0.365564	0.157	0.073	2.71539e-216
PPM1E	Primary	1.31021e-219	0.305867	0.327	0.208	3.65876e-215
GNA14	Primary	1.12455e-218	0.339635	0.129	0.054	3.1403e-214
EEPD1	Primary	2.06833e-218	0.426492	0.256	0.149	5.77582e-214
SYT17	Primary	4.24696e-218	0.282672	0.319	0.203	1.18596e-213
PLEKHA6	Primary	3.44714e-217	0.420721	0.16	0.077	9.62613e-213
SKIV2L2	Primary	1.25277e-216	0.263382	0.349	0.226	3.49836e-212
P2RY14	Primary	6.31143e-216	0.685253	0.122	0.051	1.76247e-211
ERBB4	Primary	5.5861e-215	0.528293	0.525	0.418	1.55992e-210
LANCL2	Primary	3.23989e-212	1.10172	0.266	0.165	9.0474e-208
SPDYE3	Primary	4.40781e-212	0.256791	0.232	0.132	1.23088e-207
PACRG	Primary	8.25641e-212	0.261489	0.224	0.125	2.3056e-207
TMEM161B-AS1	Primary	1.21065e-211	0.281565	0.542	0.401	3.38073e-207
LINC00486	Primary	1.54158e-210	0.270757	0.716	0.569	4.30487e-206
PLD5	Primary	1.6739e-208	0.358304	0.221	0.125	4.67435e-204
CCDC109B	Primary	2.2824e-207	0.283701	0.178	0.09	6.37359e-203
OXR1	Primary	4.1668e-206	0.303814	0.407	0.285	1.16358e-201
CBR1	Primary	5.79832e-205	0.27167	0.117	0.048	1.61918e-200
PABPC1	Primary	7.43535e-204	0.300073	0.397	0.273	2.07632e-199
EFR3B	Primary	2.10583e-203	0.250265	0.18	0.093	5.88052e-199
U91319.1	Primary	2.53487e-202	0.259556	0.111	0.044	7.07864e-198
PBX3	Primary	3.53137e-202	0.258891	0.344	0.222	9.86135e-198
RBM47	Primary	7.72718e-201	0.267093	0.119	0.05	2.15782e-196
LHFP	Primary	4.52697e-200	0.252677	0.536	0.39	1.26416e-195
USP39	Primary	1.29083e-199	0.270156	0.338	0.221	3.60463e-195
SLC8A1-AS1	Primary	1.23848e-198	0.384651	0.161	0.081	3.45846e-194
APOE	Primary	2.24924e-198	0.485324	0.323	0.214	6.28101e-194
LINC-PINT	Primary	3.50271e-198	0.313696	0.606	0.47	9.78131e-194
GNG12-AS1	Primary	1.24399e-197	0.268955	0.172	0.089	3.47383e-193
MT2A	Primary	3.15451e-195	0.50852	0.338	0.224	8.80897e-191
SIMC1	Primary	2.49696e-190	0.272706	0.183	0.098	6.97277e-186
RP11-384F7.2	Primary	3.16417e-190	0.312873	0.461	0.337	8.83593e-186
DPF3	Primary	1.38976e-189	0.30129	0.449	0.325	3.88089e-185
CDK14	Primary	5.3216e-188	0.276065	0.711	0.588	1.48606e-183
PIK3C2B	Primary	5.66528e-188	0.403328	0.166	0.087	1.58203e-183
NCAN	Primary	6.68531e-188	0.258098	0.162	0.084	1.86687e-183
SPP1	Primary	1.82791e-186	0.364132	0.144	0.07	5.10443e-182
SOCS2	Primary	2.08421e-186	0.262547	0.106	0.042	5.82015e-182
RP11-71N10.1	Primary	3.31028e-185	0.341611	0.204	0.115	9.24396e-181
COL28A1	Primary	6.4731e-185	0.420617	0.131	0.061	1.80761e-180
PMP2	Primary	2.27637e-183	0.324233	0.226	0.136	6.35677e-179
FAM182B	Primary	3.1109e-179	0.316529	0.332	0.222	8.68718e-175
SLC22A23	Primary	8.11469e-179	0.271974	0.286	0.184	2.26603e-174
MSI2	Primary	1.33389e-178	0.274248	0.766	0.679	3.72488e-174
CD9	Primary	7.68642e-178	0.361711	0.143	0.071	2.14643e-173
RBFOX1	Primary	1.2146e-175	0.492753	0.189	0.108	3.39178e-171
ANKRA2	Primary	1.04186e-174	0.264978	0.143	0.072	2.90941e-170
LINC01481	Primary	2.91163e-174	0.284542	0.383	0.267	8.13073e-170
PGK1	Primary	3.27999e-171	0.278704	0.152	0.079	9.15937e-167
FKBP9	Primary	7.79129e-171	0.311347	0.174	0.095	2.17572e-166
WBSCR17	Primary	5.67532e-170	0.371562	0.108	0.047	1.58483e-165
PABPC4	Primary	3.73653e-169	0.284775	0.173	0.096	1.04343e-164
SRGAP2	Primary	4.6524e-166	0.342032	0.348	0.24	1.29918e-161
RORB	Primary	2.14694e-165	0.265506	0.19	0.109	5.99532e-161
CDK4	Primary	3.29392e-165	1.04672	0.101	0.045	9.19828e-161
CCND3	Primary	1.10534e-159	0.312567	0.213	0.129	3.08666e-155
PLOD2	Primary	2.3707e-159	0.333339	0.201	0.12	6.62019e-155
GRIA1	Primary	6.14846e-159	0.638683	0.273	0.191	1.71696e-154
AC007319.1	Primary	8.64292e-157	0.432846	0.194	0.118	2.41354e-152
CAMK2D	Primary	9.50833e-157	0.275537	0.633	0.514	2.6552e-152
ALK	Primary	1.22566e-156	0.507827	0.251	0.165	3.42267e-152
MT-CYB	Primary	6.75811e-154	0.79884	0.227	0.152	1.8872e-149
SQSTM1	Primary	1.73001e-153	0.27151	0.258	0.167	4.83105e-149
APOLD1	Primary	7.65392e-152	0.265919	0.181	0.104	2.13736e-147
CSGALNACT1	Primary	1.05368e-150	0.353266	0.298	0.202	2.94239e-146
RP11-197K3.1	Primary	5.83504e-150	0.283456	0.19	0.113	1.62944e-145
ZFP36L2	Primary	1.22301e-149	0.389278	0.247	0.161	3.41526e-145
FAT3	Primary	2.19267e-147	0.258537	0.332	0.231	6.12304e-143
LPL	Primary	2.67576e-146	0.333372	0.109	0.052	7.47205e-142
SPRY1	Primary	9.47383e-143	0.277506	0.129	0.067	2.64557e-138
GFAP	Primary	4.87352e-142	0.371407	0.439	0.329	1.36093e-137
CAMK2A	Primary	5.93865e-142	0.293279	0.101	0.047	1.65837e-137
FTH1	Primary	1.49166e-137	0.469348	0.268	0.188	4.16546e-133
SOX13	Primary	1.63256e-134	0.587458	0.168	0.103	4.55894e-130
RFC3	Primary	7.60285e-134	0.254121	0.188	0.115	2.1231e-129
GLUL	Primary	1.37178e-133	0.276355	0.156	0.09	3.83068e-129
ATP2B4	Primary	2.1346e-131	0.562936	0.352	0.257	5.96087e-127
GRIK3	Primary	3.61712e-131	0.391362	0.348	0.26	1.01008e-126
CEBPD	Primary	3.65251e-130	0.372905	0.224	0.146	1.01996e-125
SMARCA5	Primary	9.56572e-130	0.261995	0.218	0.141	2.67123e-125
MT-CO1	Primary	9.40409e-126	0.874091	0.355	0.289	2.62609e-121
NTRK2	Primary	6.16507e-125	0.389876	0.314	0.228	1.7216e-120
S100B	Primary	7.13782e-120	0.259474	0.163	0.1	1.99324e-115
GUCY1A2	Primary	1.11874e-119	0.276069	0.198	0.129	3.12408e-115
CCT6A	Primary	5.19323e-117	0.251175	0.19	0.121	1.45021e-112
DGKB	Primary	4.01255e-116	0.316019	0.392	0.304	1.1205e-111
ZNF711	Primary	5.19814e-115	0.258456	0.152	0.092	1.45158e-110
GPR158	Primary	2.11023e-114	0.256089	0.232	0.156	5.89282e-110
SLC37A3	Primary	5.53602e-112	0.413378	0.218	0.145	1.54593e-107
CMB9-22P13.1	Primary	6.55232e-109	0.280988	0.122	0.07	1.82974e-104
BNIP3L	Primary	5.95576e-108	0.314186	0.257	0.181	1.66315e-103
ZC3H11A	Primary	6.07244e-105	0.482887	0.315	0.236	1.69573e-100
MT-CO2	Primary	1.33002e-102	0.741159	0.28	0.219	3.71409e-98
CLOCK	Primary	5.50838e-102	0.346697	0.296	0.215	1.53821e-97
SGCZ	Primary	3.28258e-99	0.459507	0.157	0.102	9.16659e-95
PICALM	Primary	3.30313e-99	0.392764	0.433	0.345	9.224e-95
TMEM165	Primary	8.15501e-94	0.338525	0.368	0.277	2.27729e-89
CRYAB	Primary	4.0192e-91	0.291136	0.15	0.097	1.12236e-86
TRIO	Primary	4.25867e-88	0.271324	0.84	0.794	1.18923e-83
MT-ND4	Primary	3.31644e-84	0.567936	0.25	0.193	9.26117e-80
SLC24A2	Primary	5.27984e-81	0.370776	0.106	0.064	1.47439e-76
UHRF1	Primary	4.60924e-78	0.30279	0.155	0.104	1.28713e-73
HIF3A	Primary	1.0786e-75	0.338793	0.179	0.125	3.012e-71
CHST11	Primary	2.08785e-73	0.256337	0.504	0.42	5.83031e-69
ADGRV1	Primary	6.86711e-72	0.280986	0.289	0.222	1.91764e-67
IGFBP5	Primary	4.1658e-69	0.450164	0.257	0.194	1.1633e-64
RTN1	Primary	5.38163e-65	0.294073	0.166	0.121	1.50282e-60
AKAP12	Primary	1.55211e-59	0.375589	0.304	0.241	4.33426e-55
FLNB	Primary	1.58584e-47	0.391194	0.113	0.08	4.42845e-43
MT-ND3	Primary	4.25498e-46	0.301975	0.17	0.131	1.1882e-41
MT-ND5	Primary	3.51323e-42	0.378568	0.137	0.105	9.81068e-38
FAM19A2	Primary	4.95869e-39	0.264414	0.136	0.103	1.38472e-34
MT-CO3	Primary	1.8477e-32	0.306214	0.254	0.22	5.1597e-28
MT-ATP6	Primary	4.20736e-32	0.301828	0.193	0.161	1.17491e-27
DHFR	Primary	6.28097e-28	0.276823	0.122	0.096	1.75396e-23
SCFD2	Primary	1.2309e-26	0.475997	0.467	0.396	3.43729e-22
PCDH11X	Primary	3.47925e-18	0.349176	0.142	0.121	9.71582e-14
PVT1	Primary	2.48944e-05	0.838875	0.454	0.403	0.695175
SLC44A5	Primary	0.00579422	0.295676	0.173	0.185	1
DHRS3	Recurrent	0	2.55865	0.136	0.047	0
COL3A1	Recurrent	0	2.06254	0.148	0.002	0
COL1A1	Recurrent	0	2.03722	0.151	0.003	0
COL1A2	Recurrent	0	1.99556	0.16	0.021	0
CPED1	Recurrent	0	1.93804	0.17	0.059	0
FLRT2	Recurrent	0	1.9135	0.203	0.074	0
PCDH15	Recurrent	0	1.89536	0.261	0.167	0
GALNT13	Recurrent	0	1.76086	0.271	0.13	0
COL6A3	Recurrent	0	1.56142	0.126	0.003	0
MGP	Recurrent	0	1.4614	0.116	0.008	0
SULF1	Recurrent	0	1.3569	0.126	0.028	0
EDNRA	Recurrent	0	1.32141	0.127	0.017	0
TENM3	Recurrent	0	1.30243	0.313	0.161	0
BNC2	Recurrent	0	1.17408	0.172	0.08	0
PRKG1	Recurrent	0	1.1591	0.146	0.04	0
TENM2	Recurrent	0	1.06499	0.157	0.066	0
NEGR1	Recurrent	0	1.00206	0.183	0.053	0
PCDH7	Recurrent	0	0.976029	0.256	0.131	0
GULP1	Recurrent	0	0.974316	0.157	0.064	0
RUNX2	Recurrent	0	0.959352	0.123	0.044	0
SMOC1	Recurrent	0	0.91596	0.228	0.124	0
MEG3	Recurrent	0	0.912686	0.469	0.305	0
CACNA2D1	Recurrent	0	0.884553	0.28	0.157	0
EBF1	Recurrent	0	0.847058	0.11	0.02	0
C5orf17	Recurrent	0	0.827437	0.135	0.046	0
EGR1	Recurrent	0	0.774264	0.176	0.075	0
CALCRL	Recurrent	0	0.754885	0.24	0.118	0
FERMT1	Recurrent	0	0.744875	0.158	0.057	0
FOS	Recurrent	0	0.691205	0.162	0.073	0
COL5A1	Recurrent	0	0.678172	0.143	0.053	0
GNAI1	Recurrent	0	0.590327	0.148	0.055	0
DOK6	Recurrent	0	0.55153	0.158	0.064	0
ZBTB20	Recurrent	0	0.52466	0.895	0.883	0
GABRB3	Recurrent	0	0.442728	0.103	0.03	0
RANBP17	Recurrent	0	0.321824	0.106	0.033	0
LINGO1	Recurrent	8.92503e-308	0.660412	0.392	0.287	2.49231e-303
XIST	Recurrent	5.30169e-293	0.556203	0.539	0.431	1.4805e-288
PTGDS	Recurrent	2.95057e-279	0.452197	0.1	0.034	8.23948e-275
ZNF804A	Recurrent	2.65508e-277	0.860628	0.213	0.118	7.41432e-273
LEF1	Recurrent	3.32118e-277	0.808614	0.123	0.05	9.27441e-273
VCAN	Recurrent	5.36589e-274	0.907498	0.494	0.433	1.49842e-269
SGCD	Recurrent	1.64694e-272	0.440516	0.214	0.115	4.59907e-268
FAM155A	Recurrent	4.44694e-271	1.04781	0.384	0.282	1.24181e-266
TMEM108	Recurrent	5.49558e-271	0.473445	0.288	0.454	1.53464e-266
EYA1	Recurrent	4.24507e-253	0.566597	0.146	0.069	1.18543e-248
TOX	Recurrent	1.0816e-243	0.76161	0.318	0.226	3.02036e-239
TMEFF2	Recurrent	5.04728e-243	0.834304	0.178	0.095	1.40945e-238
EYS	Recurrent	2.79494e-233	1.08746	0.145	0.075	7.80488e-229
COL6A2	Recurrent	3.57462e-227	0.847102	0.173	0.098	9.98211e-223
RIMS2	Recurrent	9.69154e-218	0.479369	0.19	0.106	2.70636e-213
PRDM2	Recurrent	5.59473e-213	3.42823	0.288	0.214	1.56233e-208
KCNQ1OT1	Recurrent	2.65573e-208	0.570547	0.431	0.345	7.41612e-204
LINC00632	Recurrent	5.39352e-204	0.265718	0.102	0.043	1.50614e-199
SOX8	Recurrent	3.32288e-203	0.358875	0.107	0.047	9.27913e-199
FN1	Recurrent	7.19373e-199	1.07257	0.197	0.123	2.00885e-194
PTCH1	Recurrent	9.17688e-195	0.630903	0.199	0.124	2.56264e-190
MDGA2	Recurrent	3.32995e-191	1.03839	0.295	0.219	9.29889e-187
RBMS3	Recurrent	4.6242e-189	1.43027	0.292	0.226	1.29131e-184
APBB2	Recurrent	4.90776e-189	0.562874	0.488	0.435	1.37049e-184
RARB	Recurrent	2.32078e-183	0.62669	0.108	0.051	6.48078e-179
SNAP91	Recurrent	8.47333e-179	0.341524	0.133	0.068	2.36618e-174
CNTN1	Recurrent	5.76456e-178	0.783803	0.239	0.164	1.60975e-173
POSTN	Recurrent	2.81841e-175	1.06439	0.144	0.082	7.8704e-171
RUNX1T1	Recurrent	7.73765e-175	0.740723	0.224	0.151	2.16074e-170
DSCAML1	Recurrent	1.84547e-174	0.739732	0.254	0.178	5.15347e-170
MEG8	Recurrent	1.72177e-173	0.663521	0.241	0.168	4.80805e-169
TMEM132C	Recurrent	7.31524e-172	0.785468	0.165	0.097	2.04278e-167
COL11A1	Recurrent	1.94404e-170	0.434386	0.178	0.105	5.42874e-166
IER2	Recurrent	1.00554e-168	0.478751	0.116	0.059	2.80798e-164
CASC15	Recurrent	7.78274e-168	0.720488	0.385	0.322	2.17333e-163
JMJD1C	Recurrent	4.38602e-167	0.515096	0.63	0.649	1.2248e-162
COL8A1	Recurrent	1.12844e-164	0.631577	0.116	0.059	3.15116e-160
MSRB3	Recurrent	2.69301e-155	0.451595	0.102	0.051	7.52023e-151
FBN2	Recurrent	2.65044e-148	0.513786	0.142	0.083	7.40135e-144
DLC1	Recurrent	3.54941e-148	1.27544	0.249	0.192	9.91173e-144
HECW1	Recurrent	6.79612e-148	0.548617	0.149	0.088	1.89782e-143
PLPPR1	Recurrent	3.60187e-147	0.547907	0.151	0.089	1.00582e-142
RASGEF1B	Recurrent	3.43628e-144	0.407701	0.366	0.301	9.59582e-140
ITGA9	Recurrent	1.84629e-142	0.48469	0.123	0.069	5.15575e-138
BASP1	Recurrent	6.43346e-140	0.291624	0.12	0.065	1.79654e-135
TTC3	Recurrent	5.68126e-138	0.495974	0.558	0.556	1.58649e-133
TSHZ2	Recurrent	1.86977e-137	1.06514	0.302	0.238	5.22133e-133
NTN1	Recurrent	4.04428e-137	0.497503	0.324	0.257	1.12937e-132
COL6A1	Recurrent	1.27365e-136	0.560771	0.193	0.132	3.55668e-132
PPFIA2	Recurrent	2.0973e-134	0.341065	0.172	0.107	5.8567e-130
SLC26A3	Recurrent	2.55874e-129	0.357706	0.245	0.181	7.14527e-125
PTEN	Recurrent	8.32556e-129	0.505202	0.231	0.168	2.32491e-124
ANKH	Recurrent	1.84713e-126	0.576595	0.196	0.134	5.15811e-122
VIPR2	Recurrent	1.9003e-126	0.341064	0.108	0.058	5.30658e-122
DCC	Recurrent	5.64481e-120	0.593015	0.241	0.177	1.57631e-115
PLCB4	Recurrent	1.01714e-119	0.338909	0.173	0.112	2.84036e-115
SYNDIG1	Recurrent	1.22913e-119	0.493878	0.206	0.145	3.43233e-115
RNF144A	Recurrent	2.1765e-117	0.603539	0.259	0.203	6.07787e-113
DLL1	Recurrent	2.79326e-117	0.288303	0.1	0.055	7.80019e-113
CDH13	Recurrent	2.92435e-116	0.442752	0.199	0.137	8.16626e-112
2023-03-01	Recurrent	3.46287e-116	0.581516	0.277	0.211	9.67007e-112
OLIG1	Recurrent	2.19104e-115	0.466138	0.148	0.095	6.11847e-111
FAM110B	Recurrent	3.0196e-115	0.631333	0.383	0.342	8.43223e-111
ARPP21	Recurrent	3.84618e-113	0.666256	0.21	0.156	1.07404e-108
DLL3	Recurrent	9.08575e-112	0.459743	0.125	0.075	2.5372e-107
ZNF423	Recurrent	2.46036e-111	0.517027	0.163	0.11	6.87056e-107
PELI2	Recurrent	5.04368e-110	0.415617	0.246	0.186	1.40845e-105
MAP4K5	Recurrent	2.38484e-109	0.476811	0.374	0.329	6.65967e-105
TNR	Recurrent	3.16723e-109	0.957293	0.28	0.23	8.8445e-105
COL20A1	Recurrent	3.54105e-106	0.310168	0.106	0.061	9.88839e-102
PHACTR3	Recurrent	1.53559e-104	0.394314	0.159	0.105	4.28814e-100
TNS3	Recurrent	9.49791e-104	0.606583	0.211	0.155	2.65229e-99
PTPRK	Recurrent	1.30448e-102	0.661242	0.365	0.326	3.64277e-98
A2M	Recurrent	2.70272e-102	0.556982	0.122	0.076	7.54734e-98
MAML2	Recurrent	5.05293e-101	0.29001	0.786	0.818	1.41103e-96
CSMD3	Recurrent	5.72766e-101	0.84932	0.19	0.138	1.59945e-96
TCF12	Recurrent	1.36012e-100	0.287841	0.723	0.756	3.79814e-96
SHANK2	Recurrent	8.80841e-99	0.348388	0.118	0.072	2.45975e-94
PLCL1	Recurrent	4.09938e-98	0.376446	0.158	0.106	1.14475e-93
GHR	Recurrent	8.20157e-98	0.344678	0.104	0.061	2.29029e-93
RP11-649A16.1	Recurrent	4.93933e-96	0.525312	0.161	0.11	1.37931e-91
RAB27B	Recurrent	8.07291e-96	0.30399	0.1	0.058	2.25436e-91
MNAT1	Recurrent	3.10992e-94	0.476875	0.44	0.419	8.68444e-90
LAMB1	Recurrent	1.1864e-93	0.729552	0.181	0.134	3.31303e-89
JUN	Recurrent	1.83448e-93	0.499229	0.238	0.185	5.12277e-89
XKR4	Recurrent	4.53874e-93	0.542606	0.235	0.179	1.26744e-88
ATRNL1	Recurrent	1.06512e-92	0.560037	0.25	0.199	2.97435e-88
NKD1	Recurrent	2.60707e-92	0.285544	0.1	0.059	7.28025e-88
MIR4300HG	Recurrent	3.40664e-92	0.762786	0.231	0.183	9.51304e-88
ERC2	Recurrent	5.18872e-91	0.49861	0.253	0.2	1.44895e-86
DSCAM	Recurrent	2.46946e-90	1.26293	0.376	0.358	6.89596e-86
CADM2	Recurrent	2.90067e-90	1.335	0.513	0.684	8.10011e-86
DOCK10	Recurrent	6.68242e-87	0.411711	0.291	0.237	1.86607e-82
NFIA	Recurrent	1.97187e-81	0.38801	0.777	0.757	5.50644e-77
ROBO1	Recurrent	8.9592e-81	0.905419	0.416	0.406	2.50186e-76
TNK2	Recurrent	3.85978e-80	0.637758	0.218	0.175	1.07784e-75
GRM5	Recurrent	2.27462e-79	0.414293	0.112	0.072	6.35188e-75
NHS	Recurrent	7.24155e-79	0.679074	0.128	0.088	2.0222e-74
MEGF11	Recurrent	1.4722e-77	0.465603	0.228	0.178	4.11112e-73
MEST	Recurrent	2.03036e-76	0.331593	0.162	0.117	5.66978e-72
COLEC12	Recurrent	6.8803e-76	0.490025	0.115	0.077	1.92132e-71
CDH11	Recurrent	1.85593e-75	0.756547	0.338	0.308	5.18267e-71
KCNH8	Recurrent	4.55744e-75	0.278135	0.117	0.076	1.27266e-70
CERCAM	Recurrent	3.05324e-74	0.351148	0.1	0.065	8.52616e-70
ZEB1	Recurrent	7.69635e-68	0.395242	0.576	0.595	2.1492e-63
SH3D19	Recurrent	2.01103e-67	0.473965	0.438	0.423	5.6158e-63
CACNA1A	Recurrent	5.33076e-67	0.648604	0.255	0.212	1.48861e-62
AEBP1	Recurrent	1.40699e-66	0.693717	0.191	0.153	3.92902e-62
VPS13D	Recurrent	4.45354e-66	3.50418	0.38	0.371	1.24365e-61
PDPN	Recurrent	1.68074e-65	3.46848	0.161	0.131	4.69345e-61
BICC1	Recurrent	8.10733e-64	0.705506	0.14	0.106	2.26397e-59
TTC28	Recurrent	1.02084e-63	0.282207	0.64	0.646	2.85069e-59
EPHA3	Recurrent	6.98519e-61	0.415501	0.108	0.074	1.95062e-56
SOX6	Recurrent	7.29432e-61	0.454473	0.597	0.631	2.03694e-56
EPB41	Recurrent	7.13074e-60	0.280162	0.144	0.105	1.99126e-55
PARD3	Recurrent	1.71016e-58	0.346395	0.498	0.495	4.77562e-54
PCBP4	Recurrent	3.89017e-58	0.285159	0.105	0.072	1.08633e-53
LDLRAD4	Recurrent	5.19047e-58	0.406016	0.44	0.421	1.44944e-53
ANTXR1	Recurrent	2.59962e-57	0.602184	0.33	0.304	7.25943e-53
PAK3	Recurrent	5.69125e-57	0.314563	0.18	0.137	1.58928e-52
PTMS	Recurrent	1.46346e-56	0.293911	0.145	0.108	4.08672e-52
SERINC5	Recurrent	4.24164e-56	0.468629	0.344	0.319	1.18448e-51
PRICKLE1	Recurrent	4.65258e-56	0.410782	0.142	0.105	1.29923e-51
CNTNAP5	Recurrent	6.76711e-56	0.595199	0.1	0.069	1.88972e-51
CA10	Recurrent	1.52637e-55	0.825687	0.102	0.07	4.26238e-51
ASAP1	Recurrent	2.45454e-55	0.360463	0.632	0.655	6.8543e-51
NRG3	Recurrent	3.70803e-55	0.31639	0.15	0.11	1.03547e-50
IQCJ-SCHIP1	Recurrent	5.59366e-55	0.563637	0.119	0.086	1.56203e-50
SKIL	Recurrent	1.07347e-52	0.332793	0.161	0.125	2.99766e-48
RP11-553L6.5	Recurrent	7.46506e-52	0.279066	0.125	0.092	2.08462e-47
POLR2F	Recurrent	7.75336e-52	0.310458	0.164	0.128	2.16512e-47
PLEKHA5	Recurrent	1.11154e-51	0.529914	0.273	0.241	3.10397e-47
STAG1	Recurrent	1.29651e-51	0.369629	0.595	0.609	3.62052e-47
KCNQ3	Recurrent	7.46856e-51	0.369749	0.109	0.077	2.08559e-46
COL5A2	Recurrent	7.95234e-50	0.57951	0.152	0.12	2.22069e-45
EPB41L2	Recurrent	8.43376e-50	0.554033	0.371	0.355	2.35513e-45
CCDC91	Recurrent	9.35799e-50	0.395786	0.371	0.35	2.61322e-45
VPS13B	Recurrent	1.55599e-49	0.368838	0.554	0.576	4.3451e-45
LUZP2	Recurrent	8.65747e-49	0.597919	0.191	0.155	2.4176e-44
PTPRM	Recurrent	2.19042e-47	0.303049	0.12	0.088	6.11675e-43
ACVR1	Recurrent	7.47106e-47	0.289855	0.118	0.087	2.08629e-42
KCND2	Recurrent	1.38902e-46	0.576769	0.374	0.359	3.87885e-42
FCHSD2	Recurrent	1.57818e-46	0.432728	0.422	0.424	4.40707e-42
PHACTR1	Recurrent	1.19138e-45	0.385182	0.269	0.234	3.32692e-41
SDC2	Recurrent	1.27823e-45	0.4979	0.1	0.073	3.56947e-41
EEF2	Recurrent	1.14734e-44	0.311973	0.134	0.103	3.20396e-40
SESN3	Recurrent	1.32454e-44	0.501729	0.216	0.186	3.69879e-40
ARHGAP18	Recurrent	2.52407e-44	0.598401	0.129	0.101	7.04847e-40
FOXP1	Recurrent	7.64997e-44	0.497361	0.339	0.32	2.13625e-39
FRMD4B	Recurrent	2.1234e-43	0.75491	0.136	0.107	5.9296e-39
GRID2	Recurrent	3.4466e-43	0.334334	0.33	0.294	9.62463e-39
ALCAM	Recurrent	6.78814e-43	0.449306	0.333	0.31	1.89559e-38
CADM1	Recurrent	3.21082e-42	0.368187	0.495	0.49	8.96621e-38
LSAMP	Recurrent	3.94553e-42	0.251705	0.723	0.826	1.10179e-37
EEF1A1	Recurrent	7.8687e-42	0.472353	0.2	0.171	2.19734e-37
EPHB1	Recurrent	1.87156e-41	0.592885	0.215	0.182	5.22632e-37
GALNT10	Recurrent	2.80906e-41	0.390899	0.239	0.208	7.8443e-37
RPL13	Recurrent	3.82796e-41	0.355928	0.203	0.171	1.06896e-36
AUTS2	Recurrent	7.72048e-41	0.254574	0.769	0.768	2.15594e-36
SOX4	Recurrent	8.5586e-41	0.442058	0.339	0.318	2.38999e-36
PDE4D	Recurrent	1.83969e-40	0.542095	0.536	0.562	5.13734e-36
GRID1	Recurrent	2.65488e-40	0.419179	0.31	0.289	7.41376e-36
FRMD6	Recurrent	2.92792e-40	0.257246	0.127	0.097	8.17621e-36
SEZ6L	Recurrent	3.38167e-40	0.401304	0.261	0.23	9.4433e-36
CALD1	Recurrent	1.54211e-39	0.728679	0.549	0.603	4.30635e-35
SPON1	Recurrent	1.06761e-38	0.309409	0.119	0.091	2.98131e-34
CLSTN2	Recurrent	2.26482e-38	0.740768	0.175	0.145	6.32451e-34
RIMS1	Recurrent	3.48045e-38	0.467334	0.2	0.171	9.71916e-34
CADPS	Recurrent	1.80372e-37	0.34025	0.192	0.156	5.03688e-33
MECOM	Recurrent	7.50339e-36	0.357692	0.151	0.121	2.09532e-31
EPC1	Recurrent	1.23146e-35	0.362176	0.317	0.301	3.43885e-31
CCSER2	Recurrent	9.03928e-35	0.415093	0.287	0.27	2.52422e-30
ARFGAP1	Recurrent	1.0777e-34	0.3749	0.129	0.104	3.00948e-30
ACAP3	Recurrent	3.30936e-34	0.42614	0.277	0.255	9.24139e-30
CH507-513H4.1	Recurrent	3.80153e-34	0.789425	0.373	0.348	1.06158e-29
TBL1XR1	Recurrent	1.8924e-33	0.345512	0.489	0.501	5.28451e-29
CTTNBP2	Recurrent	2.09769e-33	0.412536	0.303	0.286	5.85781e-29
CBLB	Recurrent	5.41462e-33	0.367568	0.273	0.251	1.51203e-28
FNDC3B	Recurrent	1.08945e-32	0.414166	0.513	0.542	3.0423e-28
MLLT3	Recurrent	1.31938e-32	0.471414	0.29	0.271	3.68438e-28
PTPRD	Recurrent	2.26713e-32	0.401546	0.405	0.402	6.33095e-28
ADAM12	Recurrent	8.29443e-32	0.468338	0.216	0.192	2.31622e-27
ACTG1	Recurrent	1.05824e-30	0.377044	0.24	0.216	2.95513e-26
RNF150	Recurrent	1.52158e-30	0.363643	0.235	0.208	4.24902e-26
NXN	Recurrent	2.12584e-30	0.307774	0.152	0.124	5.93641e-26
PHLDB1	Recurrent	1.39281e-29	0.366464	0.18	0.156	3.88942e-25
CPQ	Recurrent	7.98152e-29	0.280854	0.188	0.245	2.22884e-24
EVL	Recurrent	2.36307e-28	0.325838	0.323	0.307	6.59887e-24
FGF12	Recurrent	2.92758e-28	1.09804	0.242	0.225	8.17527e-24
MBNL1	Recurrent	8.43205e-28	0.399386	0.469	0.488	2.35465e-23
IL1RAPL1	Recurrent	1.02094e-27	0.41726	0.36	0.346	2.85098e-23
RAB2A	Recurrent	1.16392e-27	0.353637	0.372	0.371	3.25024e-23
YAP1	Recurrent	1.93092e-27	0.385697	0.22	0.201	5.39209e-23
IGFBP7	Recurrent	4.47389e-27	0.404999	0.168	0.145	1.24933e-22
BCAN	Recurrent	5.52014e-27	0.453906	0.291	0.277	1.5415e-22
DDX17	Recurrent	6.682e-27	0.308859	0.503	0.511	1.86595e-22
ANKS1B	Recurrent	7.68314e-27	0.394088	0.237	0.214	2.14552e-22
DOCK9	Recurrent	1.77377e-25	0.320166	0.107	0.087	4.95326e-21
SNHG23	Recurrent	2.86682e-25	0.30598	0.108	0.088	8.0056e-21
GRIA4	Recurrent	5.24599e-25	0.274622	0.397	0.495	1.46494e-20
KHDRBS3	Recurrent	6.10884e-25	0.543054	0.264	0.25	1.70589e-20
CACNA1C	Recurrent	6.47597e-25	0.324088	0.254	0.232	1.80841e-20
OPCML	Recurrent	8.83549e-25	1.26018	0.319	0.32	2.46731e-20
KIAA1217	Recurrent	1.77033e-24	0.393142	0.217	0.199	4.94365e-20
ZMYND11	Recurrent	3.06458e-24	0.281571	0.216	0.195	8.55784e-20
CYTH3	Recurrent	1.77053e-23	0.476918	0.198	0.181	4.94421e-19
KLHL29	Recurrent	2.33261e-23	0.770358	0.168	0.148	6.5138e-19
TMEM163	Recurrent	7.74112e-23	0.251393	0.125	0.158	2.16171e-18
TLE4	Recurrent	8.90055e-23	0.370792	0.208	0.188	2.48548e-18
MICU1	Recurrent	1.03017e-22	0.255591	0.214	0.193	2.87674e-18
KIAA1755	Recurrent	3.77913e-22	0.272285	0.101	0.083	1.05532e-17
WAC	Recurrent	1.34745e-21	0.297935	0.314	0.306	3.76276e-17
SLC44A1	Recurrent	1.27286e-20	0.398241	0.352	0.351	3.55447e-16
BMP1	Recurrent	2.48487e-20	0.256983	0.112	0.093	6.939e-16
MACROD2	Recurrent	3.17798e-20	0.330988	0.227	0.203	8.87452e-16
RIN2	Recurrent	3.84354e-20	0.347451	0.226	0.21	1.07331e-15
TMTC2	Recurrent	9.38464e-20	0.619031	0.384	0.387	2.62066e-15
TMTC1	Recurrent	1.36807e-19	0.303673	0.105	0.087	3.82034e-15
NCALD	Recurrent	5.05091e-19	0.344721	0.265	0.249	1.41047e-14
DIP2C	Recurrent	1.00961e-18	0.25324	0.431	0.449	2.81935e-14
CDKL1	Recurrent	2.14787e-18	0.269281	0.151	0.132	5.99793e-14
TFDP2	Recurrent	4.13672e-18	0.345313	0.31	0.302	1.15518e-13
ZHX2	Recurrent	4.34153e-18	0.292047	0.412	0.418	1.21237e-13
RICTOR	Recurrent	4.71143e-18	0.296262	0.287	0.28	1.31567e-13
FREM1	Recurrent	4.71664e-18	0.517084	0.131	0.117	1.31712e-13
PALLD	Recurrent	1.67868e-17	0.303241	0.409	0.414	4.68771e-13
NREP	Recurrent	3.01274e-16	0.465173	0.24	0.233	8.41306e-12
CPE	Recurrent	3.45589e-16	0.315074	0.241	0.228	9.65056e-12
MAPK8	Recurrent	8.3414e-16	0.29899	0.291	0.284	2.32934e-11
GBF1	Recurrent	8.47091e-16	0.307511	0.245	0.234	2.3655e-11
SGMS1	Recurrent	2.74339e-15	0.27119	0.192	0.177	7.66092e-11
MIR325HG	Recurrent	3.81526e-15	0.337744	0.206	0.191	1.06541e-10
ANKRD36C	Recurrent	4.38363e-15	0.280578	0.333	0.331	1.22413e-10
PHYHIPL	Recurrent	6.21379e-15	0.330393	0.25	0.24	1.7352e-10
SFPQ	Recurrent	7.66252e-15	0.294492	0.426	0.445	2.13976e-10
MIR100HG	Recurrent	2.69342e-14	0.416104	0.134	0.122	7.52137e-10
XYLT1	Recurrent	3.25596e-14	0.332146	0.305	0.291	9.09227e-10
TPM4	Recurrent	1.52992e-13	0.331142	0.215	0.204	4.2723e-09
RBM25	Recurrent	4.33996e-13	0.287548	0.346	0.347	1.21193e-08
SEC24D	Recurrent	4.73224e-13	0.295769	0.134	0.121	1.32148e-08
FSTL1	Recurrent	1.91021e-12	0.297301	0.114	0.102	5.33425e-08
PKP4	Recurrent	2.6761e-12	0.475483	0.292	0.289	7.47301e-08
ADGRL2	Recurrent	8.98649e-12	0.458465	0.205	0.198	2.50948e-07
MTSS1	Recurrent	1.07049e-11	0.324334	0.29	0.284	2.98934e-07
PSD3	Recurrent	1.26278e-11	0.30771	0.585	0.619	3.52631e-07
KIF13A	Recurrent	1.42156e-11	0.372363	0.375	0.395	3.96969e-07
TRPS1	Recurrent	1.83963e-11	0.576603	0.522	0.586	5.13716e-07
SNCAIP	Recurrent	4.15101e-11	0.321484	0.232	0.225	1.15917e-06
GRIK2	Recurrent	6.20156e-11	0.455956	0.396	0.422	1.73178e-06
TCF7L2	Recurrent	1.76962e-10	0.414153	0.332	0.336	4.94166e-06
SLC12A2	Recurrent	2.04473e-10	0.293066	0.147	0.136	5.70992e-06
UBE2E3	Recurrent	2.16658e-10	0.267104	0.299	0.299	6.05018e-06
ARHGAP10	Recurrent	3.13985e-10	0.262483	0.153	0.142	8.76803e-06
DDR2	Recurrent	4.59711e-10	0.262525	0.129	0.118	1.28374e-05
FOCAD	Recurrent	6.576e-10	0.312874	0.229	0.225	1.83635e-05
LARGE	Recurrent	6.66261e-10	0.317026	0.357	0.365	1.86053e-05
ZNF462	Recurrent	7.09725e-10	0.25683	0.421	0.442	1.98191e-05
LINC00609	Recurrent	4.78282e-09	0.446734	0.198	0.192	0.00013356
ATE1	Recurrent	5.32387e-09	0.279547	0.223	0.218	0.000148669
ADAMTS9-AS2	Recurrent	5.64199e-09	0.256174	0.23	0.267	0.000157553
ROR1	Recurrent	1.01294e-08	0.356531	0.178	0.172	0.000282863
RFTN2	Recurrent	2.77385e-08	0.258101	0.316	0.319	0.000774597
PDE5A	Recurrent	4.04408e-08	0.335895	0.138	0.129	0.00112931
KAT6B	Recurrent	8.89142e-08	0.264633	0.282	0.285	0.00248293
LIMA1	Recurrent	1.18655e-07	0.277611	0.321	0.327	0.00331344
PDE3A	Recurrent	1.28557e-07	0.477271	0.141	0.169	0.00358997
CASK	Recurrent	1.50399e-07	0.272679	0.489	0.534	0.0041999
RP11-219A15.1	Recurrent	2.52117e-07	0.315969	0.185	0.181	0.00704036
EXT1	Recurrent	3.25758e-07	0.286807	0.412	0.432	0.00909679
CHD7	Recurrent	4.20584e-07	0.303591	0.412	0.443	0.0117448
2023-09-11	Recurrent	1.47336e-06	0.258518	0.3	0.348	0.0411436
SOS2	Recurrent	2.01432e-06	0.253147	0.28	0.282	0.05625
PPP3CA	Recurrent	3.69228e-06	0.400204	0.468	0.515	0.103107
RBPMS	Recurrent	4.00157e-06	0.34362	0.141	0.166	0.111744
CCAR1	Recurrent	4.37782e-06	0.252532	0.21	0.207	0.122251
DPYSL3	Recurrent	5.99626e-06	0.26535	0.379	0.394	0.167446
PRICKLE2	Recurrent	7.52222e-06	0.321225	0.249	0.285	0.210058
ZCCHC11	Recurrent	1.21789e-05	0.263311	0.48	0.522	0.340097
TMEM132B	Recurrent	1.48185e-05	0.301955	0.217	0.211	0.413806
WIPF1	Recurrent	2.4625e-05	0.298415	0.257	0.261	0.687652
CIRBP	Recurrent	5.95055e-05	0.281802	0.314	0.328	1
ATRX	Recurrent	6.17805e-05	0.250835	0.477	0.518	1
DDX5	Recurrent	7.62234e-05	0.290935	0.335	0.352	1
RP11-176N18.2	Recurrent	0.000107398	0.250505	0.165	0.185	1
ADAMTS9	Recurrent	0.000129783	0.358502	0.283	0.324	1
MKRN3	Recurrent	0.000205365	0.27155	0.357	0.377	1
WDR6	Recurrent	0.000307722	0.266172	0.18	0.18	1
LRP6	Recurrent	0.000515358	0.264931	0.286	0.298	1
P3H2	Recurrent	0.00060641	0.253746	0.102	0.097	1
SHROOM4	Recurrent	0.00100762	0.390673	0.169	0.169	1
CTDSPL	Recurrent	0.00117987	0.272895	0.201	0.202	1
ARHGAP35	Recurrent	0.00121211	0.259321	0.249	0.253	1
TGFB2	Recurrent	0.00163917	0.308257	0.169	0.169	1
LAMA4	Recurrent	0.00168938	0.275352	0.195	0.218	1
PLPP3	Recurrent	0.00219208	0.25682	0.256	0.283	1
FRMD4A	Recurrent	0.00220022	0.956813	0.309	0.332	1
GALR1	Recurrent	0.00311738	0.277992	0.121	0.118	1
SLC4A7	Recurrent	0.00330877	0.265611	0.287	0.298	1
RASAL2	Recurrent	0.00407757	0.258324	0.277	0.286	1
CDH20	Recurrent	0.00534977	0.302568	0.297	0.313	1
RBMS1	Recurrent	0.00697905	0.358636	0.278	0.319	1
RAI14	Recurrent	0.0177771	0.350377	0.17	0.173	1
PTPN14	Recurrent	0.0228849	0.265261	0.174	0.193	1
FGFR1	Recurrent	0.0262415	0.26173	0.244	0.256	1
KIF26B	Recurrent	0.0377545	0.387432	0.228	0.236	1
NISCH	Recurrent	0.038213	0.260077	0.157	0.159	1
ANK3	Recurrent	0.0432338	0.440459	0.241	0.255	1
GRB10	Recurrent	0.0445555	0.573356	0.252	0.28	1
