# Supplementary material for: Decoding key cell sub-populations and molecular alterations in glioblastoma at recurrence by single-cell analysis
Source: Acta Neuropathol Commun. 2023 Jul 31;11:125. doi: 10.1186/s40478-023-01613-x (PMC10391841; doi:10.1186/s40478-023-01613-x)
Supplement: Supplementary file 9 — Additional file 9. Table S4. Enriched GO terms for DEGs between pGBM cells and pGBM cells. [file 40478_2023_1613_MOESM9_ESM.xlsx]

## Sheet: Sheet1
ID	Description	GeneRatio	BgRatio	pvalue	p.adjust	qvalue	geneID	Count	ONTOLOGY	Group
GO:1902003	regulation of amyloid-beta formation	7/243	48/18862	2.54e-06	0.00361419	0.00316826	CLU/GSAP/SORL1/APOE/NTRK2/PICALM/RTN1	7	BP	Primary
GO:0050804	modulation of chemical synaptic transmission	18/243	405/18862	5.6e-06	0.00361419	0.00316826	PTN/GRIK1/SHISA6/PTPRA/DGKZ/SHISA9/MEF2C/CNR1/ATP1A2/APOE/GRIA1/SQSTM1/CAMK2A/GRIK3/NTRK2/DGKB/SLC24A2/AKAP12	18	BP	Primary
GO:0099177	regulation of trans-synaptic signaling	18/243	406/18862	5.79e-06	0.00361419	0.00316826	PTN/GRIK1/SHISA6/PTPRA/DGKZ/SHISA9/MEF2C/CNR1/ATP1A2/APOE/GRIA1/SQSTM1/CAMK2A/GRIK3/NTRK2/DGKB/SLC24A2/AKAP12	18	BP	Primary
GO:1902991	regulation of amyloid precursor protein catabolic process	7/243	55/18862	6.48e-06	0.00361419	0.00316826	CLU/GSAP/SORL1/APOE/NTRK2/PICALM/RTN1	7	BP	Primary
GO:0034205	amyloid-beta formation	7/243	57/18862	8.25e-06	0.00394876	0.00346155	CLU/GSAP/SORL1/APOE/NTRK2/PICALM/RTN1	7	BP	Primary
GO:0016358	dendrite development	13/243	234/18862	1.14e-05	0.00443656	0.00388916	PTN/ADGRB3/CTNND2/DGKG/TNIK/SDK1/MEF2C/CTNNA2/APOE/SRGAP2/ALK/CAMK2A/PICALM	13	BP	Primary
GO:0150104	transport across blood-brain barrier	8/243	87/18862	1.64e-05	0.0054483	0.00477607	ABCC3/SLC4A4/SLC1A3/SLCO1C1/ATP1B2/ATP1A2/APOE/ATP2B4	8	BP	Primary
GO:0010232	vascular transport	8/243	88/18862	1.79e-05	0.0054483	0.00477607	ABCC3/SLC4A4/SLC1A3/SLCO1C1/ATP1B2/ATP1A2/APOE/ATP2B4	8	BP	Primary
GO:0010975	regulation of neuron projection development	17/243	428/18862	4.28e-05	0.00956696	0.00838656	MT3/B2M/PTN/ADGRB3/DGKG/TNIK/ATP1B2/RIT2/PLXNA4/CDH4/CTNNA2/CNR1/LIMK1/APOE/SPP1/ALK/NTRK2	17	BP	Primary
GO:0048638	regulation of developmental growth	14/243	319/18862	7.17e-05	0.0126316	0.0110731	MT3/CPNE5/DPYSL2/ZFPM2/PLXNA4/CDH4/MEF2C/LIMK1/SYT17/ERBB4/APOE/SPP1/SOCS2/CDK4	14	BP	Primary
GO:0030198	extracellular matrix organization	34/312	393/18862	2.93e-15	4.04e-12	3.38e-12	COL3A1/COL1A1/COL1A2/FLRT2/COL6A3/SULF1/SMOC1/FERMT1/COL5A1/VCAN/COL6A2/FN1/POSTN/COL11A1/COL8A1/FBN2/ITGA9/COL6A1/TNR/A2M/LAMB1/AEBP1/PDPN/ANTXR1/COL5A2/ADAM12/PHLDB1/BCAN/BMP1/DDR2/EXT1/ADAMTS9/TGFB2/LAMA4	34	BP	Recurrent
GO:0043062	extracellular structure organization	34/312	394/18862	3.16e-15	4.04e-12	3.38e-12	COL3A1/COL1A1/COL1A2/FLRT2/COL6A3/SULF1/SMOC1/FERMT1/COL5A1/VCAN/COL6A2/FN1/POSTN/COL11A1/COL8A1/FBN2/ITGA9/COL6A1/TNR/A2M/LAMB1/AEBP1/PDPN/ANTXR1/COL5A2/ADAM12/PHLDB1/BCAN/BMP1/DDR2/EXT1/ADAMTS9/TGFB2/LAMA4	34	BP	Recurrent
GO:0045229	external encapsulating structure organization	34/312	396/18862	3.67e-15	4.04e-12	3.38e-12	COL3A1/COL1A1/COL1A2/FLRT2/COL6A3/SULF1/SMOC1/FERMT1/COL5A1/VCAN/COL6A2/FN1/POSTN/COL11A1/COL8A1/FBN2/ITGA9/COL6A1/TNR/A2M/LAMB1/AEBP1/PDPN/ANTXR1/COL5A2/ADAM12/PHLDB1/BCAN/BMP1/DDR2/EXT1/ADAMTS9/TGFB2/LAMA4	34	BP	Recurrent
GO:0001501	skeletal system development	31/312	486/18862	1.45e-10	1.2e-07	1e-07	DHRS3/COL3A1/COL1A1/COL1A2/MGP/SULF1/RUNX2/VCAN/RARB/DSCAML1/COL11A1/FBN2/ANKH/DLL3/CDH11/SOX6/COL5A2/FOXP1/RPL13/SOX4/BCAN/KIAA1217/BMP1/FREM1/XYLT1/TRPS1/EXT1/CHD7/LRP6/TGFB2/FGFR1	31	BP	Recurrent
GO:0060485	mesenchyme development	23/312	287/18862	4.95e-10	3.27e-07	2.74e-07	COL1A1/EDNRA/BNC2/LEF1/SOX8/FN1/BASP1/PTEN/DLL3/ROBO1/PDPN/EPHA3/LDLRAD4/ACVR1/PHLDB1/YAP1/DDX17/TCF7L2/EXT1/DDX5/LRP6/TGFB2/FGFR1	23	BP	Recurrent
GO:0050808	synapse organization	27/312	412/18862	1.32e-09	6.25e-07	5.23e-07	FLRT2/GABRB3/ZNF804A/TMEM108/APBB2/NTN1/PPFIA2/PTEN/SYNDIG1/TNR/SHANK2/ERC2/DSCAM/DOCK10/NFIA/GRM5/PAK3/GRID2/EPHB1/CLSTN2/CTTNBP2/PTPRD/ACTG1/IL1RAPL1/BCAN/ADGRL2/ANK3	27	BP	Recurrent
GO:0051960	regulation of nervous system development	26/312	422/18862	9.75e-09	3.58e-06	3e-06	FLRT2/LINGO1/SOX8/FN1/RARB/NTN1/PTEN/DCC/SYNDIG1/DLL1/DLL3/TNR/DSCAM/ROBO1/PARD3/PAK3/SKIL/GRID2/EPHB1/CLSTN2/PTPRD/IL1RAPL1/YAP1/ADGRL2/CHD7/PPP3CA	26	BP	Recurrent
GO:0030199	collagen fibril organization	10/312	54/18862	1.67e-08	4.88e-06	4.08e-06	COL3A1/COL1A1/COL1A2/COL5A1/COL11A1/AEBP1/COL5A2/DDR2/EXT1/TGFB2	10	BP	Recurrent
GO:0098742	cell-cell adhesion via plasma-membrane adhesion molecules	20/312	273/18862	3.14e-08	7.41e-06	6.2e-06	PCDH15/TENM3/TENM2/PCDH7/DSCAML1/CDH13/DSCAM/ROBO1/CDH11/PTPRM/ACVR1/GRID2/ALCAM/CADM1/CLSTN2/PTPRD/IL1RAPL1/PALLD/TGFB2/CDH20	20	BP	Recurrent
GO:0001837	epithelial to mesenchymal transition	14/312	153/18862	2.61e-07	4.11e-05	3.43e-05	COL1A1/LEF1/PTEN/PDPN/EPHA3/LDLRAD4/ACVR1/PHLDB1/DDX17/TCF7L2/DDX5/LRP6/TGFB2/FGFR1	14	BP	Recurrent
