# Supplementary material for: Decoding key cell sub-populations and molecular alterations in glioblastoma at recurrence by single-cell analysis
Source: Acta Neuropathol Commun. 2023 Jul 31;11:125. doi: 10.1186/s40478-023-01613-x (PMC10391841; doi:10.1186/s40478-023-01613-x)
Supplement: Supplementary file 10 — Additional file 10. Table S5. Enriched GO terms for identified rGBM GS genes. [file 40478_2023_1613_MOESM10_ESM.xlsx]

## Sheet: Sheet1
ID	Description	GeneRatio	BgRatio	pvalue	p.adjust	qvalue	geneID	Count	ONTOLOGY
GO:0098742	cell-cell adhesion via plasma-membrane adhesion molecules	9/35	273/18862	1.24e-09	1.19e-06	8e-07	ALCAM/CDH11/CDH20/DSCAM/DSCAML1/GRID2/IL1RAPL1/PALLD/ROBO1	9	BP
GO:0007409	axonogenesis	9/35	460/18862	1.13e-07	5.45e-05	3.65e-05	ALCAM/CDH11/DSCAM/DSCAML1/EVL/LINGO1/NTN1/PALLD/ROBO1	9	BP
GO:0007156	homophilic cell adhesion via plasma membrane adhesion molecules	6/35	167/18862	5.78e-07	0.000127194	8.53e-05	CDH11/CDH20/DSCAM/DSCAML1/PALLD/ROBO1	6	BP
GO:0007411	axon guidance	7/35	277/18862	6.46e-07	0.000127194	8.53e-05	ALCAM/DSCAM/DSCAML1/EVL/NTN1/PALLD/ROBO1	7	BP
GO:0097485	neuron projection guidance	7/35	278/18862	6.62e-07	0.000127194	8.53e-05	ALCAM/DSCAM/DSCAML1/EVL/NTN1/PALLD/ROBO1	7	BP
GO:0008038	neuron recognition	4/35	46/18862	1.53e-06	0.000245614	0.000164648	DSCAM/DSCAML1/PALLD/ROBO1	4	BP
GO:0070593	dendrite self-avoidance	3/35	17/18862	3.91e-06	0.000536736	0.000359803	DSCAM/DSCAML1/PALLD	3	BP
GO:0060078	regulation of postsynaptic membrane potential	5/35	136/18862	4.94e-06	0.000548094	0.000367417	GRID1/GRID2/GRIK2/KCND2/PPP3CA	5	BP
GO:0030166	proteoglycan biosynthetic process	4/35	62/18862	5.13e-06	0.000548094	0.000367417	BCAN/VCAN/TCF7L2/XYLT1	4	BP
GO:0051960	regulation of nervous system development	7/35	422/18862	1.04e-05	0.000885435	0.000593555	DSCAM/GRID2/IL1RAPL1/LINGO1/NTN1/ROBO1/PPP3CA	7	BP
GO:0034329	cell junction assembly	7/35	425/18862	1.09e-05	0.000885435	0.000593555	CDH11/CDH20/DSCAM/GRID2/IL1RAPL1/NTN1/PKP4	7	BP
GO:0010975	regulation of neuron projection development	7/35	428/18862	1.14e-05	0.000885435	0.000593555	DSCAM/GRID2/IL1RAPL1/LINGO1/NTN1/ROBO1/PPP3CA	7	BP
GO:0042391	regulation of membrane potential	7/35	431/18862	1.2e-05	0.000885435	0.000593555	CACNA1A/CACNA2D1/GRID1/GRID2/GRIK2/KCND2/PPP3CA	7	BP
GO:0030206	chondroitin sulfate biosynthetic process	3/35	25/18862	1.31e-05	0.000898522	0.000602328	BCAN/VCAN/XYLT1	3	BP
GO:0035235	ionotropic glutamate receptor signaling pathway	3/35	27/18862	1.66e-05	0.0010638	0.00071312	GRID1/GRID2/GRIK2	3	BP
