# Supplementary material for: Decoding key cell sub-populations and molecular alterations in glioblastoma at recurrence by single-cell analysis
Source: Acta Neuropathol Commun. 2023 Jul 31;11:125. doi: 10.1186/s40478-023-01613-x (PMC10391841; doi:10.1186/s40478-023-01613-x)
Supplement: Supplementary file 11 — Additional file 11. Table S6. The inferred TFs in GBM cells from primary and recurrent samples respectively by RABIT. [file 40478_2023_1613_MOESM11_ESM.xlsx]

## Sheet: Sheet1
TF regulatory activity for GBM cells in recurrent samples								TF regulatory activity for GBM cells in primary samples
Gene	Profile	Cp	Estimate	Std.Error	t-value	Pr(>|t|)		Gene	Profile	Cp	Estimate	Std.Error	t-value	Pr(>|t|)
SMARCA4	6597.SMARCA4@bipolarspindleneuron	836.235	0.177688	0.0232962	7.62734	2.54639e-14		INO80	54617.INO80@69522	2442.87	359.96	18.4778	19.4806	3.36278e-83
SIN3A	25942.SIN3A@SK-N-SH	594.771	0.280852	0.0426709	6.58181	4.80847e-11		ZNF614	80110.ZNF614@77076	3030.06	225.267	12.1584	18.5277	1.49901e-75
ZNF384	171017.ZNF384@HEK293T	761.924	0.119992	0.0234812	5.11013	3.26056e-07		TFCP2	7024.TFCP2@83662	1971.55	131.623	8.70398	15.1222	3.53784e-51
NR3C1	2908.NR3C1@A549	254.962	0.218257	0.0441439	4.94422	7.7313e-07		MED1	5469.MED1@58343	1690.98	31.1822	2.07393	15.0353	1.2858e-50
CHD1	1105.CHD1@A549	555.486	0.114279	0.024907	4.58821	4.50832e-06		HSF1	3297.HSF1@35060	1412.29	73.8107	6.96868	10.5918	4.27701e-26
ZNF740	283337.eGFP-ZNF740@K562	452.396	0.189529	0.0413454	4.58405	4.59896e-06		GRHL2	79977.GRHL2@87110	1544.08	18.3233	1.74603	10.4943	1.19473e-25
ZNF18	7566.eGFP-ZNF18@HEK293	330.776	0.10959	0.025291	4.33317	1.47978e-05		PRDM11	56981.PRDM11@52171	1179.98	26.4294	2.81206	9.3986	6.55738e-21
PKNOX1	5316.PKNOX1@HEK293T	425.681	0.103251	0.0238392	4.33115	1.49341e-05		BACH1	571.BACH1@45900	1284.72	14.2648	1.6735	8.52396	1.73155e-17
KMT2B	9757.FLAG-KMT2B@HepG2	486.627	0.133257	0.031861	4.18245	2.90092e-05		MYB	4602.MYB@58806	1088.02	9.1325	1.18023	7.7379	1.09411e-14
MAZ	4150.eGFP-MAZ@HEK293	401.549	0.184624	0.0441623	4.18059	2.92477e-05		SOX11	6664.SOX11@47711	893.758	33.2107	4.39178	7.56201	4.26694e-14
NR2C2	7182.NR2C2@K562	240.626	0.432624	0.106176	4.07458	4.63448e-05		TAL1	6886.TAL1@4615	956.488	14.9062	2.02757	7.35178	2.0869e-13
PRDM1	639.eGFP-PRDM1@HEK293	934.384	0.103715	0.0260248	3.98523	6.77481e-05		KLF4	9314.KLF4@63140	789.048	16.9932	2.34326	7.25196	4.3684e-13
UBTF	7343.UBTF@K562	155.593	0.223095	0.0612676	3.64132	0.000272195		PPARG	5468.PPARG@55134	738.1	50.2353	7.00178	7.17465	7.68955e-13
BHLHE40	8553.BHLHE40@IMR-90	171.936	0.0864332	0.0242154	3.56935	0.000359037		JUN	3725.JUN@45685	1020.32	13.8163	2.02628	6.81853	9.65237e-12
BRD4	23476.BRD4@H1-hESC	206.235	0.184099	0.0552982	3.3292	0.000873146		CDK7	1022.CDK7@43739	423.704	25.3217	3.78338	6.69289	2.28851e-11
TBL1XR1	79718.TBL1XR1@GM12878	310.199	0.218334	0.0677251	3.22383	0.00126769		BRD4	23476.BRD4@44587	661.092	22.0108	3.30767	6.65446	2.97092e-11
ZSCAN16	80345.eGFP-ZSCAN16@HEK293	215.689	0.0876756	0.0272577	3.21654	0.00130032		STAT6	6778.STAT6@4598	840.215	36.2814	5.72009	6.3428	2.33992e-10
JUND	3727.JUND@SK-N-SH	692.438	0.106353	0.0334931	3.17537	0.0014996		CTCF	10664.CTCF@62707	341.48	2.31278	0.395344	5.85004	5.04692e-09
HOMEZ	57594.FLAG-HOMEZ@HepG2	180.155	0.0810686	0.0287324	2.8215	0.00478653		FOXO3	2309.FOXO3@34350	698.986	14.4767	2.52822	5.72606	1.05334e-08
CHAMP1	283489.CHAMP1@K562	274.208	0.0777969	0.0281734	2.76136	0.00576336		EP300	2033.EP300@63649	534.469	62.8044	13.5156	4.64682	3.40792e-06
MAFK	7975.MAFK@IMR-90	52.8916	0.0998636	0.0364165	2.74226	0.00610938		VEZF1	7716.VEZF1@8533	473.922	38.4818	8.28869	4.64269	3.47669e-06
ZNF639	51193.eGFP-ZNF639@K562	105.27	0.0670088	0.0258194	2.59529	0.00946064		AR	367.AR@69278	306.037	3.32574	0.74007	4.49382	7.06308e-06
WT1	7490.eGFP-WT1@HEK293	96.5675	0.0670162	0.0263864	2.5398	0.011102		STAT5	6776.STAT5@44084	290.856	6.05972	1.3607	4.4534	8.53102e-06
FEZF1	389549.eGFP-FEZF1@HEK293	518.3	0.0611272	0.0248543	2.45942	0.013928		CDK8	1024.CDK8@43095	584.368	6.23088	1.4012	4.4468	8.79648e-06
FOXA1	3169.FOXA1@HEK293T	109.797	0.19323	0.0807706	2.39234	0.0167543		PRDM1	639.PRDM1@45747	458.873	2.76484	0.636304	4.34515	1.40364e-05
SP3	6670.eGFP-SP3@HEK293	73.9863	0.0834856	0.0369351	2.26033	0.0238154		IKZF1	10320.IKZF1@73237	370.304	5.05294	1.22905	4.11125	3.96231e-05
PRDM12	59335.eGFP-PRDM12@HEK293	36.1686	0.0970266	0.0438192	2.21425	0.0268273		TET2	54790.TET2@81543	557.952	2.5635	0.630503	4.06579	4.81841e-05
KAT8	84148.KAT8@K562	38.927	0.0803399	0.0365094	2.20052	0.0277856		GATA3	2625.GATA3@46033	276.959	5.33515	1.32624	4.02277	5.78803e-05
YBX1	4904.YBX1@HepG2	25.4918	0.123088	0.058994	2.08644	0.0369562		NOTCH1	4851.NOTCH1@43104	321.414	3.34792	0.850661	3.93567	8.34476e-05
GATAD2A	54815.FLAG-GATAD2A@HepG2	226.466	0.0751032	0.0366153	2.05114	0.0402714		RUNX1	861.RUNX1@384	492.467	6.23899	1.64145	3.80091	0.000144902
ZNF843	283933.eGFP-ZNF843@HEK293	40.341	0.0577072	0.0282741	2.04099	0.0412696		MYCN	4613.MYCN@85291	356.1	14.258	3.77009	3.78187	0.000156436
ZBTB10	65986.eGFP-ZBTB10@HEK293	48.1047	0.0499884	0.0246081	2.03138	0.0422348		ZNF236	7776.ZNF236@38642	244.901	9.82893	2.66258	3.69151	0.000223946
ZNF202	7753.eGFP-ZNF202@HEK293	187.935	0.069594	0.0351029	1.98257	0.0474344		TP53	7157.TP53@43998	265.219	15.8779	4.37011	3.63331	0.000281018
ZNF146	7705.eGFP-ZNF146@HEK293	32.9362	0.0494553	0.025236	1.95972	0.0500483		RARA	5914.RARA@49621	217.588	17.3776	4.88099	3.56027	0.000371949
HMBOX1	79618.HMBOX1@K562	37.5957	0.0481927	0.0250309	1.92533	0.0542076		ELK4	2005.ELK4@1214	188.384	3.34907	0.966808	3.46405	0.000534023
ZNF83	55769.eGFP-ZNF83@K562	163.376	0.0538608	0.0284094	1.89588	0.0579961		STAT3	6774.STAT3@88680	161.12	5.67358	1.77668	3.19336	0.00141001
POU5F1	5460.POU5F1@inducedpluripotentstemcell	63.364	0.0679595	0.0365109	1.86135	0.0627156		KDM1A	23028.KDM1A@68121	226.447	9.30202	2.93322	3.17127	0.00152167
MIER2	54531.FLAG-MIER2@HepG2	34.6651	0.0505846	0.0273709	1.84812	0.064606		SMARCB1	6598.SMARCB1@45940	168.047	5.55075	1.81584	3.05685	0.00224186
YY1	7528.YY1@liver	87.1834	0.0533995	0.029632	1.80209	0.0715527		MYOD1	4654.MYOD1@36075	254.356	1.53923	0.53418	2.88148	0.00396534
ZBTB26	57684.eGFP-ZBTB26@HEK293	25.92	0.0781379	0.0433742	1.80148	0.0716476		CBX3	11335.CBX3@9231	127.268	33.956	11.8544	2.86442	0.00418523
FOXJ2	55810.eGFP-FOXJ2@K562	32.0178	0.0433752	0.02518	1.72261	0.084981		BHLHE40	8553.BHLHE40@45557	195.242	1.61525	0.573368	2.81713	0.00485362
KAT2B	8850.KAT2B@HepG2	33.7021	0.0829465	0.0491182	1.68871	0.0912967		ELL2	22936.ELL2@49007	136.85	3.2695	1.34399	2.43268	0.0150023
TBX21	30009.TBX21@GM12878	100.781	0.0390152	0.0243169	1.60445	0.108636		H2AZ	3015.H2AZ@45339	84.7393	1.23997	0.517646	2.3954	0.0166181
ATF3	467.eGFP-ATF3@K562	71.4323	0.0404053	0.0253837	1.59178	0.111456		AFF4	27125.AFF4@48997	86.4155	4.15707	1.77924	2.33643	0.0194858
CEBPA	1050.FLAG-CEBPA@HepG2	25.4272	0.0482771	0.0314422	1.53542	0.124702		MYNN	55892.MYNN@64295	209.914	2.30204	1.0215	2.25358	0.0242413
SMAD4_isoform1	4089.FLAG-SMAD4_isoform1@HepG2	24.5335	0.0493538	0.0336907	1.46491	0.142968		HMGN3	9324.HMGN3@45920	109.137	1.50921	0.702463	2.14845	0.0316986
ZBTB49	166793.eGFP-ZBTB49@HEK293	25.4815	0.0964358	0.0661269	1.45834	0.144768		CTCFL	140690.CTCFL@55779	119.619	0.593657	0.281365	2.10992	0.0348867
TCF7	6932.TCF7@GM12878	25.5118	0.046006	0.0323592	1.42173	0.155127		ZNF281	23528.ZNF281@65127	99.4669	6.97208	3.31222	2.10496	0.0353165
HLF	3131.FLAG-HLF@HepG2	114.262	0.0332389	0.0276366	1.20271	0.229107		RELA	5970.RELA@4969	143.348	8.40713	4.0063	2.09847	0.0358847
HDAC8	55869.eGFP-HDAC8@K562	31.1242	-0.083522	0.0607745	-1.37429	0.169373		PATZ1	23598.PATZ1@65119	181.006	5.1003	2.46286	2.07088	0.038392
MYC	4609.MYC@K562	25.6466	-0.0588502	0.0425874	-1.38187	0.167034		LHX2	9355.LHX2@50899	101.578	2.85566	1.40693	2.02972	0.0424082
ZNF101	94039.eGFP-ZNF101@HEK293	24.7539	-0.0405562	0.028045	-1.44611	0.148167		TCF7L1	83439.TCF7L1@69437	104.186	5.22857	2.60336	2.00839	0.0446245
TFAP4	7023.TFAP4@HepG2	25.5725	-0.0384441	0.0254301	-1.51175	0.130618		CBFB	865.CBFB@64691	92.5676	2.14081	1.09348	1.95779	0.0502781
PLRG1	5356.PLRG1@HepG2	24.82	-0.155756	0.102486	-1.51978	0.128589		CEBPB	1051.CEBPB@62929	97.4061	6.45298	3.29667	1.95742	0.0503218
TSC22D4	81628.eGFP-TSC22D4@K562	24.9719	-0.0959696	0.0604493	-1.5876	0.112398		EGR1	1958.EGR1@46319	89.1962	0.802819	0.425159	1.88828	0.0590132
NR2F6	2063.FLAG-NR2F6@HepG2	24.6697	-0.0565039	0.0326533	-1.73042	0.0835766		NCAPG	64151.NCAPG@54629	83.8275	11.0751	5.89711	1.87806	0.060398
SIN3B	23309.SIN3B@HepG2	28.679	-0.0473579	0.0272164	-1.74005	0.0818713		CDK9	1025.CDK9@69880	79.8306	2.67608	1.48889	1.79737	0.0723021
KLF4	9314.eGFP-KLF4@MCF-7	27.9081	-0.0447748	0.0257104	-1.7415	0.081617		LARP7	51574.LARP7@63202	80.5081	3.84273	2.25047	1.70752	0.0877513
TSHZ1	10194.eGFP-TSHZ1@HEK293	30.2783	-0.0526136	0.0294222	-1.78823	0.0737599		CEBPD	1052.CEBPD@85611	202.536	0.97313	0.586274	1.65985	0.0969707
MXI1	4601.MXI1@HepG2	132.178	-0.0812242	0.0452723	-1.79413	0.072814		BATF	10538.BATF@48621	90.266	2.8212	1.70044	1.6591	0.0971222
ELF1	1997.ELF1@K562	42.7841	-0.0471572	0.0260221	-1.8122	0.0699763		MEF2A	4205.MEF2A@46123	115.736	1.05605	0.664412	1.58945	0.111985
ZMYM3	9203.ZMYM3@K562	29.5384	-0.0431907	0.0234	-1.84576	0.0649481		MITF	4286.MITF@42176	82.2317	1.14894	0.732974	1.56751	0.117024
ELK4	2005.ELK4@HeLa-S3	289.789	-0.104439	0.0562897	-1.85538	0.063563		PGR	5241.PGR@54240	79.5966	1.98925	1.31882	1.50836	0.13149
NFYB	4801.NFYB@K562	46.4026	-0.0576858	0.0302358	-1.90786	0.0564286		GTF2B	2959.GTF2B@71922	80.1724	1.72347	1.15325	1.49445	0.135086
ZBTB8A	653121.eGFP-ZBTB8A@HEK293	27.3719	-0.0643284	0.0325708	-1.97504	0.0482833		TEAD4	7004.TEAD4@46075	81.0584	0.643041	0.432129	1.48808	0.136758
SP7	121340.eGFP-SP7@HEK293	58.8217	-0.0740563	0.037006	-2.0012	0.0453897		ETV1	2115.ETV1@39372	79.4729	0.760077	0.519304	1.46365	0.143318
RCOR1	23186.RCOR1@HeLa-S3	125.578	-0.1288	0.0638619	-2.01686	0.043729		CDK6	1021.CDK6@43305	79.4025	-1.20444	0.836713	-1.43949	0.15004
ZNF501	115560.eGFP-ZNF501@HEK293	41.5645	-0.0589954	0.0286016	-2.06266	0.0391629		STAT5B	6777.STAT5B@53631	79.7349	-1.47616	0.961383	-1.53546	0.124699
NFIA_isoform1	4774.FLAG-NFIA_isoform1@HepG2	44.4795	-0.0586189	0.0273847	-2.14057	0.0323254		DCP1A	55802.DCP1A@36231	81.579	-1.89811	1.21937	-1.55664	0.119584
ZNF658	26149.eGFP-ZNF658@HEK293	54.5482	-0.134935	0.0629217	-2.1445	0.0320098		CCNT1	904.CCNT1@76477	82.9344	-14.4817	9.25495	-1.56475	0.11767
SP1	6667.SP1@K562	76.7548	-0.0556406	0.0254811	-2.1836	0.0290077		NFE2L2	4780.NFE2L2@64298	93.9209	-1.5197	0.932089	-1.63042	0.10304
ZFP64	55734.FLAG-ZFP64@HepG2	56.5657	-0.0563128	0.0255668	-2.20257	0.0276405		MBD2	8932.MBD2@48826	88.1768	-1.66407	0.975901	-1.70516	0.0881908
BDP1	55814.BDP1@K562	61.0298	-0.2671	0.117182	-2.27936	0.02266		GTF2F1	2962.GTF2F1@45878	631.68	-2.10703	1.11818	-1.88434	0.0595439
JUN	3725.JUN@endothelialcellofumbilicalvein	68.3987	-0.122967	0.0534099	-2.30232	0.0213314		CHRM2	1129.CHRM2@43234	91.289	-1.13181	0.50306	-2.24985	0.0244769
THRB	7068.FLAG-THRB@HepG2	119.78	-0.0669062	0.0276382	-2.42079	0.0154992		ZNF445	353274.ZNF445@77117	95.4618	-5.32928	2.36836	-2.2502	0.0244547
PRDM2	7799.eGFP-PRDM2@HEK293	83.3774	-0.0758475	0.0312455	-2.42747	0.0152168		BACH2	60468.BACH2@39577	123.292	-1.48247	0.620355	-2.38971	0.0168776
NCOA1	8648.NCOA1@K562	65.67	-0.0658508	0.0270815	-2.43158	0.0150454		TCF12	6938.TCF12@46321	106.763	-2.02669	0.843191	-2.40359	0.0162504
PAF1_isoform1	54623.FLAG-PAF1_isoform1@HepG2	195.84	-0.0878305	0.0354645	-2.47657	0.0132765		FOXD2	2306.FOXD2@38635	132.148	-4.4384	1.71566	-2.58699	0.00969399
MAFF	23764.MAFF@HeLa-S3	49.8201	-0.0756695	0.0301205	-2.51223	0.0120081		KLF1	10661.KLF1@63870	112.983	-2.48188	0.883933	-2.80776	0.00499697
ZXDB	158586.eGFP-ZXDB@HEK293	92.1687	-0.0905856	0.034894	-2.59602	0.00944064		NR3C1	2908.NR3C1@63196	149.354	-28.5744	9.02477	-3.16622	0.00154832
REST	5978.REST@K562	79.7368	-0.0766351	0.0283769	-2.70061	0.0069293		BCL3	602.BCL3@7461	175.061	-7.48827	2.11068	-3.5478	0.000389988
ZNF687	57592.ZNF687@MCF-7	352.283	-0.0705312	0.0237833	-2.96557	0.00302618		TAF7	6879.TAF7@46289	155.13	-3.27234	0.899141	-3.6394	0.000274455
BCLAF1	9774.BCLAF1@K562	146.947	-0.273181	0.0858022	-3.18385	0.00145642		MAFB	9935.MAFB@50112	443.3	-2.92938	0.802848	-3.64874	0.000264687
MGA	23269.MGA@K562	138.831	-0.0848884	0.025827	-3.2868	0.00101574		ZNF597	146434.ZNF597@77261	235.65	-5.56523	1.1566	-4.81174	1.51504e-06
CTCF	10664.CTCF@H1-hESC	1060.43	-0.17506	0.0390773	-4.47984	7.52733e-06		ZNF287	57336.ZNF287@77144	511.852	-20.5471	4.20865	-4.8821	1.06356e-06
EZH2	2146.EZH2@hepatocyte	377.17	-0.132772	0.0256933	-5.16758	2.40322e-07		PALB2	79728.PALB2@44029	385.135	-42.8125	6.12509	-6.98969	2.90548e-12
E2F4	1874.E2F4@GM12878	644.858	-0.237067	0.0427022	-5.55164	2.88021e-08
