# Supplementary material for: Decoding key cell sub-populations and molecular alterations in glioblastoma at recurrence by single-cell analysis
Source: Acta Neuropathol Commun. 2023 Jul 31;11:125. doi: 10.1186/s40478-023-01613-x (PMC10391841; doi:10.1186/s40478-023-01613-x)
Supplement: Supplementary file 12 — Additional file 12. Table S7. The intersection of rGBM GS genes and MAFK targets from ChIP-Atlas. [file 40478_2023_1613_MOESM12_ESM.xlsx]

## Sheet: Sheet1
Gene
PDE4D
ANTXR1
TCF7L2
PPP3CA
ROBO1
LINGO1
PALLD
TBL1XR1
TTC3
GRID1
TFDP2
CALD1
CDH20
ALCAM
DSCAM
EVL
SOX4
GRIK2
ZEB1
CACNA1A
PKP4
ADAMTS9
MDGA2
NTN1
