# Supplementary material for: Decoding key cell sub-populations and molecular alterations in glioblastoma at recurrence by single-cell analysis
Source: Acta Neuropathol Commun. 2023 Jul 31;11:125. doi: 10.1186/s40478-023-01613-x (PMC10391841; doi:10.1186/s40478-023-01613-x)
Supplement: Supplementary file 13 — Additional file 13. Table S8. The deconvolution results for bulk RNA-seq in GLASS and CGGA. [file 40478_2023_1613_MOESM13_ESM.xlsx]

## Sheet: Sheet1
Deconvolution for GLASS bulk RNA-seq										Deconvolution for CGGA bulk RNA-seq
Mixture	Cluster	C1	C2	C3	C4	C5	C6	C7		Mixture	Cluster	C1	C2	C3	C4	C5	C6	C7
GLSS_19_0266_TP_01R_RNA_W25W4J	Primary	0.0796093	0	0.200197	0.0724522	0.546021	0.0522973	0.0494237		CGGA_1001	Primary	0.119282	0	0.584532	0.0748343	0.102654	0.0712022	0.0474958
GLSS_19_0271_TP_01R_RNA_UD7X6J	Primary	0.283045	0	0.155339	0.326732	0.125544	0.0512012	0.0581389		CGGA_1007	Primary	0.242559	0.0343781	0.441977	0.131024	0.0911958	0.0388971	0.019969
GLSS_19_0272_TP_01R_RNA_SJ0YBY	Primary	0	0	0.510091	0	0.0948958	0.13313	0.261882		CGGA_1011	Primary	0.1921	0.0281033	0.513341	0.156935	0.040765	0.0352481	0.0335078
GLSS_19_0273_TP_01R_RNA_89TZ9X	Primary	0	0.0138965	0.251391	0.1939	0.390721	0.0314125	0.118678		CGGA_1019	Recurrent	0.155578	0	0.55684	0.0861352	0.0867216	0.0754949	0.0392298
GLSS_19_0277_TP_01R_RNA_7PUAB6	Primary	0	0.02237	0.534942	0.0973321	0.261493	0.00354863	0.0803149		CGGA_1023	Primary	0.170275	0.0406469	0.491353	0.103088	0.117474	0.0718074	0.00535624
GLSS_CU_P003_TP_01R_RNA_QNW0T1	Primary	0.0757323	0	0.637826	0	0.183439	0.0137923	0.0892096		CGGA_1024	Primary	0.206256	0.0471545	0.498207	0.126708	0.0533158	0.0370903	0.0312687
GLSS_CU_P046_TP_01R_RNA_OGSYJ8	Primary	0.0190751	0.0576554	0.212582	0.137694	0.350801	0.10594	0.116252		CGGA_1026	Primary	0.41733	0.0197988	0.384525	0.0943731	0.015883	0.0402822	0.0278078
GLSS_CU_P055_TP_01R_RNA_1XD78B	Primary	0	0	0.411821	0.0325796	0.462327	0.0335527	0.0597201		CGGA_1041	Primary	0.322661	0.161574	0.220184	0.117697	0.0623324	0.115551	0
GLSS_CU_P069_TP_01R_RNA_CVOV9T	Primary	0.0682733	0.12662	0.516315	0.0899201	0.0388745	0.0918905	0.0681069		CGGA_1045	Primary	0.122497	0	0.625842	0.106532	0.103258	0	0.0418711
GLSS_CU_P102_TP_01R_RNA_8PXZZ1	Primary	0.111673	0.0233379	0.233458	0.320452	0.148701	0.139741	0.0226373		CGGA_1049	Primary	0.156271	0	0.51245	0.183351	0.119113	0	0.0288145
GLSS_CU_R001_TP_01R_RNA_YFIDWZ	Primary	0.244721	0	0.235972	0.248371	0.0575758	0.170376	0.0429845		CGGA_1072	Primary	0.255809	0.0974471	0.363309	0.165651	0	0.101489	0.0162953
GLSS_CU_R002_TP_01R_RNA_7CO09H	Primary	0.158854	0	0.434923	0	0.131398	0.143849	0.130976		CGGA_1075	Primary	0.145508	0	0.362597	0.224502	0.103094	0.10263	0.0616694
GLSS_CU_R003_TP_01R_RNA_690QLH	Primary	0.215373	0	0.360543	0.235574	0.0602891	0.0604902	0.0677315		CGGA_1077	Primary	0.135454	0	0.604077	0.103799	0.08511	0.048478	0.0230825
GLSS_CU_R004_TP_01R_RNA_U0DEP1	Primary	0.054869	0	0.262404	0.148131	0.239498	0.115996	0.179102		CGGA_1078	Recurrent	0.40414	0.00924644	0.186468	0.25146	0.106248	0.0424377	0
GLSS_CU_R005_TP_01R_RNA_LOURPF	Primary	0.466586	0	0.084288	0.126725	0.112152	0.165653	0.0445959		CGGA_1083	Primary	0.218161	0.00983419	0.47406	0.188237	0.0593162	0	0.0503924
GLSS_CU_R006_TP_01R_RNA_VRCJGW	Primary	0.475716	0	0.251316	0.0832266	0.0986192	0.0534395	0.0376818		CGGA_1091	Primary	0.340321	0.0614048	0.413129	0.0506959	0.0472198	0.064635	0.0225945
GLSS_CU_R007_TP_01R_RNA_P6YJGF	Primary	0.312437	0.0023848	0.146036	0.250151	0.131667	0.0790751	0.0782478		CGGA_1106	Primary	0.208012	0	0.599939	0.0314023	0.127626	0	0.0330213
GLSS_CU_R008_TP_01R_RNA_YR7H68	Primary	0.398742	0.111119	0	0.24741	0.0867615	0.132653	0.0233143		CGGA_1109	Primary	0.410644	0	0.28524	0.135821	0.124457	0.0438382	0
GLSS_CU_R010_TP_01R_RNA_SURYRR	Primary	0.11983	0.132438	0.0874559	0.175179	0.0414371	0.206622	0.237038		CGGA_1135	Primary	0.204406	0	0.390653	0.0846005	0.196189	0.0623453	0.0618055
GLSS_CU_R019_TP_01R_RNA_S5OA7D	Primary	0.0775909	0.0401673	0.189655	0.239278	0.335625	0.0707564	0.0469277		CGGA_1138	Primary	0.0679529	0.0326136	0.396614	0.250528	0.139173	0.113118	0
GLSS_HF_1DDC_TP_01R_RNA_9YZGBJ	Primary	0.490935	0	0.0736559	0.217933	0.128441	0.0821633	0.00687197		CGGA_1139	Primary	0.263088	0.0277541	0.342453	0.304573	0.0369965	0.00336687	0.0217686
GLSS_HF_2548_TP_01R_RNA_4R6KR6	Primary	0.0105767	0	0.14981	0.0764427	0.625561	0.0543492	0.0832612		CGGA_1142	Primary	0.422328	0.0156484	0.371265	0.0636852	0.026282	0.0957442	0.00504702
GLSS_HF_2829_TP_01R_RNA_90I02Y	Primary	0.531195	0	0.267627	0.0455022	0.0655583	0.0880453	0.00207242		CGGA_1177	Recurrent	0.116453	0	0.677046	0.0720391	0.0903841	0	0.0440779
GLSS_HF_2919_TP_01R_RNA_3AV46F	Primary	0.0394537	0.00919883	0.686345	0	0.207766	0.00840464	0.0488318		CGGA_1180	Primary	0	0.0758885	0.512004	0.163953	0.082393	0.0996368	0.066125
GLSS_HF_2934_TP_01R_RNA_WUQKHB	Primary	0.302781	0	0.325213	0	0.238011	0.0746188	0.0593771		CGGA_120	Recurrent	0.378378	0.00908277	0.440519	0.104841	0.0261872	0.0284956	0.0124966
GLSS_HF_2998_TP_01R_RNA_5H7ODC	Primary	0	0	0.658225	0.00227545	0.145434	0.0664726	0.127593		CGGA_1208	Recurrent	0.137775	0	0.652585	0.0532724	0.107196	0	0.0491717
GLSS_HF_3050_TP_01R_RNA_DR0HT8	Primary	0.31137	0	0.18814	0	0.349788	0.0654402	0.0852608		CGGA_1216	Primary	0.149896	0.00134385	0.332816	0.313742	0.136142	0.0309405	0.035121
GLSS_HF_3162_TP_01R_RNA_K5P3FT	Primary	0.22208	0	0.328106	0	0.351252	0.0311417	0.0674201		CGGA_1227	Recurrent	0.460412	0	0.276664	0.0681018	0.125841	0.0514787	0.0175024
GLSS_HF_4D9A_TP_01R_RNA_C8NU0J	Primary	0.314207	0.0199055	0.188045	0	0.414575	0.0431277	0.0201398		CGGA_1234	Primary	0.291515	0	0.420452	0.0877622	0.0903654	0.0436637	0.0662413
GLSS_HF_57AE_TP_01R_RNA_D8DT15	Primary	0.0808231	0.037354	0.0417192	0.161818	0.505295	0.098361	0.0746296		CGGA_1236	Primary	0.295077	0.0616786	0.302016	0.283204	0.0496842	0	0.00834052
GLSS_HF_6504_TP_01R_RNA_5OSIEV	Primary	0	0	0.202768	0.0984882	0.451	0.109297	0.138446		CGGA_1237	Primary	0.320284	0.0579004	0.307014	0.0458107	0.130308	0.106679	0.0320044
GLSS_HF_6658_TP_01R_RNA_QK2ECG	Primary	0.254582	0.0703787	0.15333	0.200444	0.0684545	0.199454	0.0533575		CGGA_1240	Primary	0.163362	0	0.641958	0.0678187	0.0588683	0.00137141	0.0666213
GLSS_HF_8FCD_TP_01R_RNA_NI3IMQ	Primary	0.468577	0.0280491	0.225195	0.165063	0.0652916	0.047825	0		CGGA_1248	Recurrent	0.227021	0.00846574	0.348237	0.196894	0.0650799	0.130667	0.0236358
GLSS_HF_9A7A_TP_01R_RNA_KGGESL	Primary	0.0256585	0.0502061	0.423217	0.208655	0.21568	0.0326675	0.0439162		CGGA_1251	Primary	0.20412	0.135068	0.301685	0.128727	0.0808576	0.149542	0
GLSS_HF_B972_TP_01R_RNA_4B7AA8	Primary	0.305041	0	0.333261	0	0.344647	0	0.0170502		CGGA_1255	Recurrent	0	0	0.801083	0.0733293	0.062065	0.0263567	0.037166
GLSS_HF_DE05_TP_01R_RNA_XEMNN8	Primary	0.687614	0	0.173932	0	0.0210471	0.107803	0.0096036		CGGA_1257	Recurrent	0.19312	0.0596012	0.496666	0.229329	0.00814246	0.0131417	0
GLSS_HF_DF35_TP_01R_RNA_IH1LVD	Primary	0.30924	0.020888	0.156693	0.203729	0.10603	0.185878	0.0175423		CGGA_1258	Primary	0.163486	0.0756618	0.36647	0.175591	0.144016	0.0366071	0.0381689
GLSS_HF_EE74_TP_01R_RNA_7O75ZV	Primary	0	0.2879	0.240188	0.144066	0.0838299	0.186397	0.0576199		CGGA_1260	Recurrent	0.0336876	0.0817579	0.502245	0.112547	0.0648474	0.132153	0.0727617
GLSS_LU_00B9_TP_01R_RNA_S9XA8D	Primary	0.130676	0.0208251	0.473241	0.117523	0.135557	0.0365657	0.0856123		CGGA_1262	Recurrent	0.201636	0	0.581265	0.0945144	0.066116	0	0.0564684
GLSS_LU_00C1_TP_01R_RNA_7FZMWR	Primary	0.297546	0	0.38374	0.174808	0.0868487	0.0351342	0.0219228		CGGA_1271	Recurrent	0.277809	0	0.316689	0.10604	0.108217	0.0607212	0.130524
GLSS_LU_00C2_TP_01R_RNA_2QRUOC	Primary	0	0.138072	0.186751	0.453878	0.0657045	0.104703	0.0508912		CGGA_1275	Primary	0.0342853	0.0781164	0.695019	0.0404273	0.0643907	0.0256337	0.062128
GLSS_LU_00C4_TP_01R_RNA_55QVRE	Primary	0.140969	0.063073	0.299843	0.323453	0.0292853	0.10133	0.0420465		CGGA_1282	Primary	0.367871	0.0455348	0.335497	0	0.0931047	0.114086	0.0439067
GLSS_LU_00C7_TP_01R_RNA_7QCLSN	Primary	0.232573	0.163272	0.251308	0.046195	0	0.279658	0.0269935		CGGA_1285	Recurrent	0.0768333	0.00836979	0.445898	0.214908	0.137793	0.0844975	0.0317005
GLSS_LU_0B10_TP_01R_RNA_LNPBXB	Primary	0.459184	0.0271178	0.137875	0.229622	0.0507869	0.0954136	0		CGGA_1299	Primary	0.225794	0.0521112	0.361095	0.150365	0.117979	0.0400131	0.052642
GLSS_LU_0B12_TP_01R_RNA_KNI3OS	Primary	0	0.00260785	0.382406	0.0506439	0.226594	0.174459	0.163289		CGGA_1325	Recurrent	0.0957764	0.191925	0.453571	0.17196	0.020011	0.0431615	0.0235943
GLSS_LU_0B13_TP_01R_RNA_96LHFD	Primary	0	0	0.159403	0.517275	0.182048	0.0710291	0.070246		CGGA_1342	Primary	0	0	0.663058	0.128856	0.120407	0.0189872	0.0686914
GLSS_MD_0020_TP_01R_RNA_NVJSCE	Primary	0.483863	0.22553	0.0176006	0.176525	0.00246183	0.0916858	0.00233273		CGGA_1343	Recurrent	0.16702	0.00983167	0.578972	0.0366519	0.0584014	0.0997987	0.0493241
GLSS_MD_0022_TP_01R_RNA_EDOJNO	Primary	0.109038	0.103302	0.291627	0.205276	0.00200929	0.20367	0.0850785		CGGA_1353	Primary	0.246349	0	0.413959	0.0938638	0.145593	0.0624993	0.0377359
GLSS_MD_0023_TP_01R_RNA_CQNX8Y	Primary	0.0418293	0.0486937	0.477218	0.157476	0.164889	0.0148716	0.0950217		CGGA_1370	Recurrent	0.367792	0.0384968	0.477555	0	0.00534892	0.0987622	0.012045
GLSS_MD_0026_TP_01R_RNA_7PF2HB	Primary	0.140219	0.18915	0.0837912	0.203346	0.106964	0.182443	0.0940872		CGGA_1387	Recurrent	0.318959	0.0631547	0.377345	0.0548006	0.0767818	0.0745181	0.0344401
GLSS_MD_0035_TP_01R_RNA_Z13ESW	Primary	0.333141	0	0.362953	0.0660967	0.114801	0.034217	0.0887908		CGGA_1402	Primary	0.183095	0.00435281	0.522361	0.0547425	0.105042	0.0472664	0.0831401
GLSS_MD_0042_TP_01R_RNA_D2P9XH	Primary	0.415445	0	0.343053	0.061656	0.0235058	0.068945	0.0873954		CGGA_1410	Primary	0.330278	0	0.350037	0.201764	0.032019	0.0854757	0.000425728
GLSS_MD_LP04_TP_01R_RNA_LTGS2F	Primary	0.352783	0	0.195624	0.341426	0.0471317	0.0339207	0.0291147		CGGA_1415	Recurrent	0.0962193	0.0320714	0.690261	0.0544213	0.0197953	0.0523255	0.0549063
GLSS_SM_R060_TP_01R_RNA_ZI9YVM	Primary	0.267743	0.000937774	0.455743	0.152382	0.073636	0.0459096	0.00364872		CGGA_1418	Primary	0.0337366	0.130689	0.578338	0.12764	0.045529	0.068009	0.0160583
GLSS_SM_R061_TP_01R_RNA_AZSPBW	Primary	0.282329	0	0.30243	0	0.363622	0.031184	0.0204352		CGGA_1419	Recurrent	0.341143	0	0.436805	0.149639	0.0507562	0.0216562	0
GLSS_SM_R063_TP_01R_RNA_WIVUSX	Primary	0.36126	0	0.241599	0.251117	0.0679628	0.0465344	0.0315269		CGGA_1425	Primary	0.207859	0.104469	0.41978	0.0253362	0.00816577	0.200547	0.0338433
GLSS_SM_R064_TP_01R_RNA_W6PIW2	Primary	0.479037	0	0.186532	0.149322	0.0982491	0.0868587	0		CGGA_1430	Recurrent	0.203334	0.0650546	0.583385	0	0	0.14561	0.00261631
GLSS_SM_R065_TP_01R_RNA_OM7S2C	Primary	0.244292	0	0.488573	0.0426316	0.162404	0.037483	0.0246164		CGGA_1444	Primary	0.114962	0.147651	0.405529	0.00910131	0.106146	0.121239	0.0953728
GLSS_SM_R066_TP_01R_RNA_G9A6CK	Primary	0.144937	0.0961572	0.305473	0.197908	0.0895516	0.119192	0.0467819		CGGA_1457	Primary	0.142928	0.0633261	0.582937	0.0592725	0.0741153	0.0465235	0.0308971
GLSS_SM_R067_TP_01R_RNA_JYXPKW	Primary	0.401371	0	0.234229	0.0666212	0.216922	0.0576974	0.0231591		CGGA_1480	Recurrent	0	0	0.561575	0.124238	0.198056	0.0457315	0.0703991
GLSS_SM_R068_TP_01R_RNA_0UPMYO	Primary	0.757431	0.0244343	0.0029958	0.0946554	0.00158079	0.0787828	0.04012		CGGA_1492	Recurrent	0.188438	0	0.612472	0.0540652	0.120923	0	0.0241012
GLSS_SM_R070_TP_01R_RNA_QWG60O	Primary	0.111658	0.0646313	0.500262	0	0.096891	0.163908	0.0626497		CGGA_1494	Primary	0.246547	0.0275441	0.418186	0.272622	0.00661813	0.0284816	0
GLSS_SM_R071_TP_01R_RNA_OAXGI8	Primary	0.257386	0	0.335573	0.118939	0.0529356	0.147079	0.088087		CGGA_1498	Primary	0.229303	0	0.574438	0.0903641	0.0705092	0.0169377	0.018448
GLSS_SM_R072_TP_01R_RNA_K18OXT	Primary	0.386854	0.0444552	0.396345	0.0618345	0.0329485	0.0457745	0.0317875		CGGA_1507	Recurrent	0.0873959	0.0123667	0.284638	0.32376	0.138416	0.0810745	0.0723495
GLSS_SM_R095_TP_01R_RNA_5T2HT4	Primary	0.0846548	0.00464454	0.474269	0	0.343992	0.00980119	0.0826387		CGGA_1520	Recurrent	0.357886	0.0873322	0.125178	0.209445	0.0874013	0.0408478	0.0919104
GLSS_SM_R099_TP_01R_RNA_YGXA72	Primary	0.0647889	0.146512	0.395122	0.167434	0.0612561	0.104885	0.0600023		CGGA_1521	Primary	0.336164	0.0148955	0.288709	0.139326	0.148548	0.0275972	0.0447607
GLSS_SM_R100_TP_01R_RNA_EUI7AZ	Primary	0.80163	0	0.00618465	0.149991	0.0119737	0.0234819	0.00673884		CGGA_1529	Primary	0.224811	0.179213	0.298194	0.122037	0.0416129	0.125945	0.00818674
GLSS_SM_R101_TP_01R_RNA_G7G4Q5	Primary	0.229989	0.0300288	0.407838	0.0327866	0.20835	0.0685698	0.0224378		CGGA_1537	Primary	0.24888	0.00752329	0.464311	0.0530224	0.179737	0.0309734	0.0155525
GLSS_SM_R103_TP_01R_RNA_7YEFHB	Primary	0.104727	0.198755	0.321137	0.178182	0.0285831	0.118304	0.0503108		CGGA_1538	Recurrent	0.234939	0	0.343934	0.141563	0.123263	0.0913533	0.0649482
GLSS_SM_R104_TP_01R_RNA_G52UET	Primary	0.267374	0	0.373477	0	0.317162	0.00748639	0.034501		CGGA_1541	Recurrent	0.257264	0.0778662	0.35066	0.13974	0.0378239	0.0937349	0.0429101
GLSS_SM_R106_TP_01R_RNA_P5JI35	Primary	0.384634	0	0.41063	0	0.139157	0.0384191	0.02716		CGGA_1558	Recurrent	0.145814	0.100848	0.394559	0.155884	0.0822348	0.0610309	0.0596295
GLSS_SM_R108_TP_01R_RNA_KUU8QP	Primary	0.2208	0	0.259758	0	0.302879	0.0332764	0.183287		CGGA_1572	Recurrent	0	0.146203	0.295232	0.290215	0.10453	0.107323	0.0564974
GLSS_SM_R109_TP_01R_RNA_I4HTPP	Primary	0.121077	0.0395827	0.520342	0.0114284	0.181024	0.0537101	0.0728352		CGGA_1586	Primary	0.0380531	0.0363043	0.619279	0.0799343	0.143524	0	0.082905
GLSS_SM_R110_TP_01R_RNA_RSRC7U	Primary	0.342185	0	0.371931	0.0758494	0.127209	0.0352724	0.0475523		CGGA_1596	Primary	0.153763	0.0922973	0.452438	0.176955	0.0750161	0.0303611	0.0191696
GLSS_SN_0001_TP_01R_RNA_TJEI6A	Primary	0.250268	0.167233	0.331358	0.0521421	0.051733	0.0675055	0.0797608		CGGA_1601	Primary	0.0481442	0.0694084	0.531255	0.121542	0.10727	0.0977732	0.0246068
GLSS_SN_0002_TP_01R_RNA_F7DBXG	Primary	0.336207	0	0.460104	0	0.0758314	0.0662677	0.0615899		CGGA_1603	Recurrent	0	0	0.50928	0.123017	0.150995	0.103338	0.113371
GLSS_SN_0003_TP_01R_RNA_QVRC11	Primary	0.025135	0	0.286256	0.120575	0.459426	0	0.108608		CGGA_1605	Recurrent	0.307191	0.126389	0.39436	0.0162334	0.0392907	0.116536	0
GLSS_SN_0004_TP_01R_RNA_4JGHFD	Primary	0	0	0.50102	0.0398927	0.284581	0.0254195	0.149087		CGGA_1613	Primary	0.101338	0	0.613397	0.0872648	0.0900405	0.0942128	0.0137462
GLSS_SN_0006_TP_01R_RNA_N5ULKZ	Primary	0.645826	0	0.187359	0.0658141	0.0801012	0	0.0208999		CGGA_1615	Recurrent	0.303023	0	0.161563	0.103352	0.113807	0.146377	0.171878
GLSS_SN_0008_TP_01R_RNA_RSO2L6	Primary	0.601368	0	0.111522	0.016225	0.170654	0.0847968	0.0154349		CGGA_1631	Recurrent	0.188981	0.0451733	0.321388	0.189411	0.114692	0.0533479	0.0870074
GLSS_SN_0009_TP_01R_RNA_1DY2G0	Primary	0.162828	0	0.509396	0	0.148728	0.068204	0.110843		CGGA_1634	Primary	0.130459	0.0822758	0.496469	0.0288874	0.111143	0.110588	0.0401765
GLSS_SN_0010_TP_01R_RNA_E97Z4T	Primary	0.383104	0.0581318	0.309159	0.0577186	0.109786	0.029064	0.0530368		CGGA_1635	Primary	0.352051	0.127995	0.241449	0.190041	0	0.0884646	0
GLSS_SN_0016_TP_01R_RNA_H317OA	Primary	0.348956	0.00551391	0.188337	0.252305	0.113949	0.0537646	0.0371733		CGGA_1641	Recurrent	0.129381	0.127177	0.485007	0	0.0708738	0.169517	0.0180444
TCGA_06_0125_TP_01R_RNA_RCQ5QS	Primary	0.414297	0	0.349062	0.0405776	0.139846	0.0370761	0.0191408		CGGA_1643	Primary	0.212142	0.106237	0.449319	0.110191	0.0633571	0	0.0587534
TCGA_06_0211_TP_01R_RNA_Y9DKHR	Primary	0.246498	0	0.394837	0.0964883	0.158595	0.0614821	0.0421007		CGGA_1656	Recurrent	0.296987	0.0354603	0.23462	0.200891	0.1154	0.0692422	0.0473989
TCGA_FG_5963_TP_11R_RNA_2Y6I4P	Primary	0.200052	0.0472856	0.339256	0	0.159738	0.185498	0.0681712		CGGA_1658	Recurrent	0.0127863	0	0.610865	0.212007	0.146484	0.0178565	0
GLSS_19_0266_R1_01R_RNA_FFKUM5	Recurrent	0	0.000115978	0.141788	0.260809	0.503865	0.0209038	0.0725183		CGGA_1659	Recurrent	0.222982	6.74934e-05	0.411775	0.100223	0.131876	0.0707296	0.0623474
GLSS_19_0271_R1_01R_RNA_ZGQFM3	Recurrent	0.414953	0	0.108209	0.202577	0.047452	0.18658	0.0402299		CGGA_1663	Recurrent	0	0.00715799	0.423857	0.276405	0.159535	0.0280502	0.104995
GLSS_19_0272_R1_01R_RNA_MW1TDZ	Recurrent	0	0.0822654	0.206347	0.344249	0.0346885	0.215697	0.116754		CGGA_1678	Primary	0.288777	0	0.460409	0.092101	0.128288	0.0198522	0.0105725
GLSS_19_0273_R1_01R_RNA_7LI1X7	Recurrent	0.0441989	0	0.109685	0.406899	0.0729612	0.334705	0.0315508		CGGA_1682	Recurrent	0.234049	0	0.44107	0.140707	0.132605	0.0416875	0.0098814
GLSS_19_0277_R1_01R_RNA_ZE7EG2	Recurrent	0.0183234	0	0.132271	0.420017	0.28476	0.0847328	0.0598961		CGGA_1684	Primary	0.0877582	0.0276762	0.306671	0.178881	0.132632	0.160805	0.105576
GLSS_CU_P003_R1_01R_RNA_2OJ4BA	Recurrent	0.036347	0	0.355805	0	0.370001	0	0.237847		CGGA_1687	Primary	0.130753	0	0.614445	0.0874285	0.107427	0.0457621	0.014183
GLSS_CU_P046_R1_01R_RNA_IQAYII	Recurrent	0	0	0.18874	0	0.652089	0.041107	0.118064		CGGA_1694	Primary	0.00418	0.0217739	0.456352	0.329494	0.0601158	0.103974	0.0241095
GLSS_CU_P055_R1_01R_RNA_NLRM27	Recurrent	0	0.00671673	0.509806	0.0760747	0.348723	0.000886402	0.0577932		CGGA_1697	Recurrent	0.289404	0.0836127	0.162155	0.167311	0.146742	0.120098	0.030678
GLSS_CU_P069_R1_01R_RNA_95RLAP	Recurrent	0	0.00641698	0.417426	0.202675	0.112787	0.0526386	0.208057		CGGA_1702	Recurrent	0.336359	0	0.431823	0.0992455	0.0126101	0.0940899	0.0258726
GLSS_CU_P102_R1_01R_RNA_QODUFA	Recurrent	0.0406447	0	0.449341	0	0.293828	0.0170348	0.199152		CGGA_1713	Primary	0.151942	0.195207	0.347574	0	0.0566562	0.172591	0.0760295
GLSS_CU_R001_R1_01R_RNA_SRFKW8	Recurrent	0.198651	0	0.285861	0.194112	0.246402	0.0495779	0.0253955		CGGA_1722	Primary	0.211344	0.0289547	0.582293	0.0665351	0.0496975	0.0384158	0.0227597
GLSS_CU_R002_R1_01R_RNA_MH7LMQ	Recurrent	0.333944	0	0.190225	0.225844	0.136422	0.0857451	0.0278201		CGGA_1729	Recurrent	0.157936	0.137526	0.266828	0.170746	0.10461	0.0828257	0.0795278
GLSS_CU_R003_R1_01R_RNA_TSQJII	Recurrent	0	0	0.192742	0.433842	0.0722701	0.23623	0.0649161		CGGA_1736	Primary	0.313539	0	0.307653	0.0896394	0.148668	0.0854139	0.0550863
GLSS_CU_R004_R1_01R_RNA_H8JS8M	Recurrent	0.12069	0	0.331074	0.0910699	0.305977	0.0327994	0.11839		CGGA_1740	Primary	0.259925	0.235704	0.212094	0.0185128	0.0985195	0.137996	0.0372476
GLSS_CU_R005_R1_01R_RNA_5O1VW3	Recurrent	0.271205	0.00153999	0.416888	0.0512935	0.0764216	0.150976	0.0316761		CGGA_1749	Primary	0.301258	0.0197021	0.347673	0.113683	0.060517	0.132202	0.0249652
GLSS_CU_R006_R1_01R_RNA_4EGGFS	Recurrent	0.224179	0	0.324407	0	0.405123	0	0.0462906		CGGA_1758	Primary	0.37696	0.0478215	0.343944	0.0339172	0.104148	0.0796987	0.0135112
GLSS_CU_R007_R1_01R_RNA_QIALTQ	Recurrent	0.0205487	0	0.388134	0.0448703	0.0667175	0.268259	0.21147		CGGA_1769	Primary	0.343161	0.101726	0.243363	0.271966	0.00663173	0.0304668	0.00268493
GLSS_CU_R008_R1_01R_RNA_1UZMY7	Recurrent	0.176828	0.127633	0.221361	0.128404	0.161784	0.144696	0.0392941		CGGA_1773	Recurrent	0.152876	0	0.578326	0.0616308	0.0948582	0.0684215	0.0438873
GLSS_CU_R010_R1_01R_RNA_7LMTWC	Recurrent	0.13553	0.120232	0.277894	0.0825051	0.0678435	0.259437	0.0565586		CGGA_1776	Recurrent	0.254389	0.0802077	0.43181	0.0586111	0.0567985	0.0914413	0.026742
GLSS_CU_R019_R1_01R_RNA_BGF7KM	Recurrent	0.138809	0.00207468	0.251444	0.0624355	0.418392	0.0623749	0.0644693		CGGA_1780	Primary	0.41983	0	0.381046	0.0763569	0.0889104	0.0338572	0
GLSS_HF_1DDC_R1_01R_RNA_BUA6E0	Recurrent	0	0	0.252722	0.160466	0.494094	0.0303524	0.0623661		CGGA_1807	Primary	0.153627	0.116545	0.472279	0	0.041959	0.169039	0.0465509
GLSS_HF_2548_R1_01R_RNA_F7XJ9B	Recurrent	0.11521	0	0.399945	0	0.424142	0.0298447	0.0308579		CGGA_1811	Recurrent	0.11533	0.0673566	0.333181	0.240817	0.0628161	0.122344	0.058156
GLSS_HF_2829_R1_01R_RNA_D71HI8	Recurrent	0.0772221	0	0.41343	0	0.331456	0.0306449	0.147246		CGGA_1812	Primary	0.29577	0.0691251	0.320574	0.159124	0.0554167	0.0471499	0.0528397
GLSS_HF_2919_R1_01R_RNA_R6L8SO	Recurrent	0.410037	0	0.354452	0	0.168786	0.0564361	0.0102882		CGGA_1814	Recurrent	0.203712	0	0.547156	0.11056	0.0958021	0.0053658	0.0374043
GLSS_HF_2934_R1_01R_RNA_IBE7TN	Recurrent	0	0.00225921	0.660188	0.000155627	0.216389	0.00800906	0.112999		CGGA_1815	Recurrent	0.223809	0.00508985	0.42867	0.117751	0.0887447	0.0894639	0.0464712
GLSS_HF_2998_R1_01R_RNA_2HE04E	Recurrent	0	0	0.435352	0.0134252	0.227629	0.0607288	0.262864		CGGA_1817	Primary	0.217579	0	0.215626	0.234982	0.179434	0.0689234	0.0834557
GLSS_HF_3050_R1_01R_RNA_7FET5L	Recurrent	0.0236237	0	0.456011	0	0.400079	0.0300398	0.0902468		CGGA_1820	Recurrent	0.393535	0.00991935	0.399885	0	0.110244	0.0864167	0
GLSS_HF_3162_R1_01R_RNA_JUILFB	Recurrent	0.132055	0	0.315181	0	0.418466	0.0214694	0.112829		CGGA_1826	Primary	0.40067	0.0461125	0.145875	0.123033	0.150794	0.0876668	0.0458486
GLSS_HF_4D9A_R1_01R_RNA_1NEQO3	Recurrent	0	0.00851136	0.224084	0.222342	0.0982632	0.114911	0.331888		CGGA_1833	Primary	0.30582	0.0406761	0.393702	0.066507	0.0889332	0.080581	0.023781
GLSS_HF_57AE_R1_01R_RNA_QYF4I1	Recurrent	0	0	0.171863	0.150343	0.524254	0.06715	0.0863897		CGGA_1840	Primary	0.204789	0.112763	0.273967	0.0917076	0.0959506	0.188832	0.0319905
GLSS_HF_6504_R1_01R_RNA_BSOQQB	Recurrent	0	0	0.181823	0.132526	0.561031	0.0483111	0.0763085		CGGA_1857	Recurrent	0.18228	0.0591558	0.394589	0.155584	0.123177	0.0325134	0.0527013
GLSS_HF_6658_R1_01R_RNA_6U0Z1B	Recurrent	0.150708	0.0500762	0.276622	0.345109	0.0835376	0.0610592	0.0328883		CGGA_1865	Recurrent	0.294553	0.0373483	0.28582	0.160901	0.186535	0.0348434	0
GLSS_HF_8FCD_R1_01R_RNA_TM9C6H	Recurrent	0	0.0242119	0.568094	0.150586	0.16636	0.0503001	0.0404481		CGGA_1866	Primary	0.154692	0	0.518937	0.126473	0.0961804	0.0823489	0.0213684
GLSS_HF_9A7A_R1_01R_RNA_RQWI9I	Recurrent	0.300285	0	0.45314	0	0.183221	0.0125674	0.0507876		CGGA_1886	Recurrent	0.354339	0.0730967	0.308749	0.0891676	0.0494573	0.0824874	0.042703
GLSS_HF_B972_R1_01R_RNA_JFLQPN	Recurrent	0.18552	0.0434741	0.109013	0.430233	0.150049	0.0497602	0.0319509		CGGA_1899	Recurrent	0.179163	0	0.318569	0.0461857	0.185156	0.187444	0.0834816
GLSS_HF_DE05_R1_01R_RNA_SCGI6P	Recurrent	0.519814	0	0.303149	0.105727	0.0219805	0.0388437	0.0104861		CGGA_1908	Recurrent	0.210504	0.126202	0.382291	0.0996823	0.014598	0.112765	0.0539572
GLSS_HF_DF35_R1_01R_RNA_KMLJLA	Recurrent	0	0.0185665	0.218635	0.227739	0.460977	0.00464236	0.0694399		CGGA_1911	Recurrent	0	0	0.712428	0.0732789	0.0725732	0.12194	0.0197803
GLSS_HF_EE74_R1_01R_RNA_0ZZ3C0	Recurrent	0.158304	0.133204	0.223791	0.221949	0.0430331	0.185334	0.0343841		CGGA_1946	Recurrent	0.109289	0	0.605572	0.0904545	0.0842534	0.0731103	0.0373204
GLSS_LU_00B9_R1_01R_RNA_1IVJNJ	Recurrent	0.162955	0.0219353	0.390755	0.141685	0.134021	0.0714183	0.07723		CGGA_1953	Recurrent	0.170974	0.025202	0.52429	0.101971	0.122693	0.0130453	0.0418252
GLSS_LU_00C1_R1_01R_RNA_0LP4B5	Recurrent	0.194703	0	0.352511	0.184116	0.0596941	0.130052	0.0789245		CGGA_1972	Recurrent	0.133858	0.0806212	0.440252	0.0886155	0.169801	0.0169241	0.0699288
GLSS_LU_00C2_R1_01R_RNA_OWC50D	Recurrent	0.0697196	0.0378268	0.283939	0.354969	0.0912116	0.109532	0.0528022		CGGA_1976	Recurrent	0.0329661	0.000845972	0.798167	0	0.0536498	0.00665545	0.107715
GLSS_LU_00C4_R1_01R_RNA_O1YTL6	Recurrent	0.0329876	0.0758453	0.12016	0.509927	0.108618	0.113121	0.0393413		CGGA_2008	Recurrent	0.24268	0.00792574	0.477615	0.157934	0.0471341	0	0.066711
GLSS_LU_00C7_R1_01R_RNA_898J17	Recurrent	0.243188	0.180649	0.307586	0.0236344	0.103618	0.129569	0.0117555		CGGA_2024	Recurrent	0.256109	0.0646844	0.480768	0.14895	0	0.0494896	0
GLSS_LU_0B10_R1_01R_RNA_L1NER4	Recurrent	0.096103	0.0302969	0.180928	0.448666	0.204809	0.0128239	0.0263735		CGGA_2039	Recurrent	0.213921	0.14142	0.308415	0.0923542	0.0523093	0.0949238	0.0966575
GLSS_LU_0B12_R1_01R_RNA_3P44CC	Recurrent	0.116148	0	0.452973	0.223691	0.147534	0.0333919	0.0262625		CGGA_2047	Recurrent	0.150058	0.196948	0.178195	0.237613	0.0832421	0.0961961	0.0577476
GLSS_LU_0B13_R1_01R_RNA_CZ1AHH	Recurrent	0	0.000628811	0.502442	0.132797	0.164106	0.144012	0.0560138		CGGA_2053	Recurrent	0.312784	0.0538904	0.516187	0.10524	0.011899	0	0
GLSS_MD_0020_R1_01R_RNA_T579O9	Recurrent	0.461051	0.12043	0.136373	0.0337926	0.00475655	0.215689	0.0279079		CGGA_2075	Recurrent	0.128369	0	0.505017	0.0755834	0.144058	0.059435	0.0875377
GLSS_MD_0022_R1_01R_RNA_WC0V3T	Recurrent	0	0.0150248	0.467139	0.332867	0.0493898	0.0240243	0.111555		CGGA_2078	Recurrent	0.116503	0	0.550264	0.118279	0.105761	0.090444	0.0187507
GLSS_MD_0023_R1_01R_RNA_KP9FST	Recurrent	0.0783823	0.317568	0.125728	0.125524	0.00804657	0.321404	0.0233474		CGGA_2082	Recurrent	0.263271	0.0553764	0.369011	0.0575791	0.1309	0.123863	0
GLSS_MD_0026_R1_01R_RNA_CSEWG6	Recurrent	0	0.0616487	0.459598	0.214934	0.0888277	0.0926632	0.082328		CGGA_2088	Recurrent	0.145871	0.0280266	0.496282	0.131703	0.0949951	0.0402046	0.0629179
GLSS_MD_0035_R1_01R_RNA_ZXNEZ3	Recurrent	0.172043	0.0536615	0.468956	0.0856832	0.0715133	0.112733	0.0354101		CGGA_2115	Recurrent	0.310238	0.108357	0.37501	0.0232782	0.0690068	0.0555412	0.0585683
GLSS_MD_0042_R1_01R_RNA_YL9QDQ	Recurrent	0.318669	0.00587088	0.264899	0.126543	0.0787555	0.176768	0.0284945		CGGA_274	Primary	0.230034	0.0496879	0.429665	0.0793618	0.081224	0.094663	0.0353639
GLSS_MD_LP04_R1_01R_RNA_TPSKGU	Recurrent	0.0786374	0	0.192018	0.419738	0.0672199	0.166583	0.0758038		CGGA_413	Primary	0.329064	0.030937	0.475305	0.047526	0.112226	0.000861839	0.00408007
GLSS_SM_R060_R1_01R_RNA_6SGM43	Recurrent	0.362944	0	0.32943	0.0984626	0.0496048	0.119478	0.0400806		CGGA_487	Recurrent	0.321278	0	0.419644	0.100442	0.0720949	0.0300439	0.0564975
GLSS_SM_R061_R1_01R_RNA_0NG539	Recurrent	0.189254	0	0.332173	0.0225122	0.412454	0	0.0436064		CGGA_494	Primary	0.327699	0.0774691	0.403703	0.151915	0.0114475	0.0277664	0
GLSS_SM_R063_R1_01R_RNA_YQOR0G	Recurrent	0.30276	0	0.27353	0.217401	0.137518	0.0364447	0.0323468		CGGA_509	Primary	0.0362849	0.0856047	0.485937	0.164288	0.0857073	0.0894635	0.0527137
GLSS_SM_R064_R1_01R_RNA_GLLBN3	Recurrent	0.0882474	0	0.596023	0.0574958	0.177162	0	0.0810722		CGGA_530	Recurrent	0.186738	0	0.509859	0.169602	0.0992889	0.0168293	0.0176822
GLSS_SM_R065_R1_01R_RNA_V35ETA	Recurrent	0.445949	0	0.26418	0.150902	0.0826564	0.0472708	0.00904086		CGGA_568	Recurrent	0.239019	0	0.568575	0.0949644	0.0598246	0.0372566	0.00035987
GLSS_SM_R066_R1_01R_RNA_MKHTJ4	Recurrent	0.154156	0.0477968	0.479363	0.107978	0.0718483	0.085273	0.0535854		CGGA_624	Recurrent	0.206454	0	0.550333	0.120419	0.0936803	0	0.0291139
GLSS_SM_R067_R1_01R_RNA_O82WJY	Recurrent	0.0948288	0	0.421086	0.104769	0.29826	0.0102968	0.0707596		CGGA_658	Primary	0.14722	0.127183	0.457675	0.133814	0.0620388	0.0517296	0.0203395
GLSS_SM_R068_R1_01R_RNA_7I5H9P	Recurrent	0.377294	0.0133749	0.197323	0.201949	0	0.173065	0.0369947		CGGA_669	Recurrent	0.326475	0.0593106	0.363027	0.196184	0	0.0550027	0
GLSS_SM_R070_R1_01R_RNA_PXOL5Z	Recurrent	0.327967	0.177846	0.254516	0	0.0416447	0.183906	0.0141213		CGGA_676	Primary	0.316568	0	0.400583	0.140226	0.0757313	0.0537097	0.0131823
GLSS_SM_R071_R1_01R_RNA_7AZ6G2	Recurrent	0.495462	0.0808743	0.0380811	0.115234	0	0.255411	0.0149374		CGGA_680	Primary	0.31355	0.229635	0.257216	0.0676929	0.0475036	0.084403	0
GLSS_SM_R072_R1_01R_RNA_1DQIND	Recurrent	0.144273	0	0.320637	0	0.258128	0.0742838	0.202678		CGGA_731	Primary	0.26713	0	0.390677	0.178108	0.110528	0.0185343	0.0350222
GLSS_SM_R095_R1_01R_RNA_BQ7VMI	Recurrent	0	0.00979638	0.274884	0.174967	0.100466	0	0.439886		CGGA_777	Recurrent	0.256654	0	0.555133	0.0789508	0.0859367	0	0.0233255
GLSS_SM_R099_R1_01R_RNA_MNTPMI	Recurrent	0.320234	0	0.260819	0.182777	0.159211	0.00598862	0.0709701		CGGA_782	Primary	0.162297	0.0728958	0.367688	0.109749	0.128807	0.103857	0.0547055
GLSS_SM_R100_R1_01R_RNA_46UW5U	Recurrent	0.148143	0.0202581	0.200614	0.313373	0.129596	0.0405629	0.147452		CGGA_804	Primary	0.247209	0.113177	0.476668	0.103505	0.00132391	0.0346343	0.0234827
GLSS_SM_R101_R1_01R_RNA_7ATA59	Recurrent	0.271795	0.0160038	0.471095	0.0348887	0.0719132	0.0122297	0.122075		CGGA_831	Primary	0.0447432	0.028917	0.572294	0.0902889	0.112741	0.0893986	0.0616176
GLSS_SM_R103_R1_01R_RNA_TSX1I7	Recurrent	0.31912	0	0.155741	0.32006	0.113185	0	0.0918938		CGGA_837	Primary	0.182372	0.0371421	0.504096	0.096347	0.128185	0.0199068	0.0319513
GLSS_SM_R104_R1_01R_RNA_YF3DT7	Recurrent	0.370879	0	0.222042	0.20731	0.0984748	0.0632284	0.0380659		CGGA_850	Primary	0.356849	0	0.375144	0.114023	0.0894992	0.0430214	0.0214627
GLSS_SM_R106_R1_01R_RNA_MFHIBQ	Recurrent	0	0	0.7042	0	0.0760417	0.0923194	0.127439		CGGA_869	Recurrent	0	0.00228228	0.710224	0.0753242	0.0573789	0.112331	0.0424592
GLSS_SM_R108_R1_01R_RNA_NICL65	Recurrent	0.331311	0	0.440171	0	0.0342139	0.0595249	0.134779		CGGA_878	Primary	0.548046	0	0.258868	0.0387736	0.0960182	0.0519309	0.00636406
GLSS_SM_R109_R1_01R_RNA_R5I1C7	Recurrent	0.12055	0.0213821	0.51077	0	0.288285	0.0306935	0.0283186		CGGA_902	Primary	0.0314848	0.00178769	0.714838	0.055636	0.0532402	0.124763	0.0182504
GLSS_SM_R110_R1_01R_RNA_F7JINL	Recurrent	0.53044	0	0.27276	0	0.0650528	0.0127022	0.119045		CGGA_D02	Recurrent	0.00135561	0	0.480699	0.356456	0.0883197	0.0480531	0.0251165
GLSS_SN_0001_R1_01R_RNA_PZAYRK	Recurrent	0.363822	0	0.318074	0.106615	0.0744834	0.107402	0.029605		CGGA_D03	Primary	0.355527	0	0.396672	0.0812538	0.100053	0.0498915	0.0166039
GLSS_SN_0002_R1_01R_RNA_1R2HV5	Recurrent	0.176591	0	0.361089	0.166492	0.0992467	0.133845	0.0627361		CGGA_D26	Recurrent	0.142467	0	0.637147	0.0591562	0.101832	0	0.0593985
GLSS_SN_0003_R1_01R_RNA_Y7F49T	Recurrent	0.181529	0	0.324577	0.0730123	0.16584	0.136146	0.118896		CGGA_D32	Recurrent	0.281232	0	0.435746	0.074642	0.0927582	0.0665586	0.0490633
GLSS_SN_0004_R1_01R_RNA_986YHA	Recurrent	0.461331	0	0.216408	0.0776948	0.148156	0.0824824	0.0139284		CGGA_D35	Primary	0.1422	0.0403888	0.563341	0.130862	0.0444257	0.0384786	0.040304
GLSS_SN_0006_R1_01R_RNA_EB8LM9	Recurrent	0.399687	0.0273712	0.212356	0.100389	0.0924049	0.125407	0.0423853		CGGA_D36	Recurrent	0.149869	0	0.712444	0.029274	0.0737492	0	0.0346644
GLSS_SN_0008_R1_01R_RNA_AK537W	Recurrent	0.287073	0	0.277864	0.0095301	0.396232	0	0.0293008		CGGA_D37	Primary	0.124458	0	0.60427	0.0969621	0.14439	0	0.0299209
GLSS_SN_0009_R1_01R_RNA_T7P20X	Recurrent	0.0612453	0	0.472989	0.087975	0.0966961	0.122662	0.158432		CGGA_D51	Recurrent	0	0.0222716	0.553189	0.274971	0.0652878	0	0.0842807
GLSS_SN_0010_R1_01R_RNA_8FJJ2W	Recurrent	0.380954	0	0.364683	0	0.0929891	0.0429701	0.118405		CGGA_D53	Recurrent	0.139603	0.0539605	0.67255	0.00688462	0.0370629	0.0802894	0.00964926
GLSS_SN_0016_R1_01R_RNA_J5JX7F	Recurrent	0.237157	0	0.275615	0.0401478	0.385108	0.0150141	0.0469581		CGGA_P100	Primary	0.163936	0.0769735	0.450563	0.133972	0.0527525	0.0945057	0.0272972
TCGA_06_0125_R1_11R_RNA_EKH06U	Recurrent	0	0.00463836	0.554825	0.091155	0.295733	0	0.0536479		CGGA_P106	Recurrent	0.18943	0.039829	0.650286	0.0256034	0.0345669	0.0332918	0.0269935
TCGA_06_0211_R1_02R_RNA_3YQ1G4	Recurrent	0.235388	0	0.306779	0	0.346775	0.0217969	0.0892615		CGGA_P136	Primary	0.422278	0.0297585	0.192515	0.261748	0.0626217	0.031078	0
TCGA_FG_5963_R1_12R_RNA_1EJ1SV	Recurrent	0.112947	0.067381	0.21617	0	0.0387688	0.285043	0.279691		CGGA_P160	Primary	0.21479	0	0.468101	0.156813	0.0921357	0	0.0681614
										CGGA_P164	Primary	0.313451	0	0.437432	0.152879	0.069673	0.0151059	0.011459
										CGGA_P175	Recurrent	0.247121	0.0205202	0.426036	0.165617	0.090445	0.0501237	0.000137844
										CGGA_P178	Primary	0.272071	0.0666339	0.38009	0.229989	0.0114045	0.0238837	0.0159271
										CGGA_P182	Recurrent	0.178122	0	0.592654	0.072341	0.0735037	0	0.0833801
										CGGA_P199	Recurrent	0.189605	0	0.540912	0.0604285	0.0985978	0.0596817	0.0507746
										CGGA_P205	Primary	0.199534	0	0.518414	0.158365	0.0814508	0.0283842	0.0138514
										CGGA_P25	Primary	0.0737676	0	0.638654	0.100418	0.145746	0.0119463	0.0294684
										CGGA_P28	Primary	0.189977	0.0814621	0.456258	0.11476	0.0519958	0.0744621	0.0310843
										CGGA_P280	Recurrent	0.350443	0.0348672	0.399502	0.131931	0.0681062	0.0151511	0
										CGGA_P283	Recurrent	0.32914	0	0.363317	0.0731384	0.141736	0.0926682	0
										CGGA_P295	Recurrent	0.19323	0.0843713	0.379205	0.16012	0.0718735	0.0693934	0.0418059
										CGGA_P385	Recurrent	0.265901	0.027849	0.46537	0.0453649	0.0446688	0.0869454	0.0639009
										CGGA_P415	Recurrent	0	0.0304998	0.537711	0.171324	0.0797621	0.123584	0.0571187
										CGGA_P499	Recurrent	0.0361735	0.0534511	0.570214	0.147689	0.0549687	0.071148	0.0663561
										CGGA_P512	Recurrent	0.291627	0	0.444757	0.0446337	0.0595773	0.139438	0.0199672
										CGGA_P585	Recurrent	0.0751114	0.0707988	0.553137	0.121807	0.0970785	0.00728567	0.0747818
										CGGA_P610	Recurrent	0.183914	0.0139076	0.668658	0.101872	0.00791208	0.013446	0.0102906
										CGGA_P619	Recurrent	0.169923	0.0404108	0.378763	0.21545	0.126033	0.0329893	0.0364304
										CGGA_P7	Recurrent	0.0206066	0.0214828	0.809242	0.0575416	0	0.0480796	0.0430479
										CGGA_P89	Recurrent	0.177797	0.0204722	0.452835	0.151649	0.151537	0	0.0457103
