# Supplementary material for: Decoding key cell sub-populations and molecular alterations in glioblastoma at recurrence by single-cell analysis
Source: Acta Neuropathol Commun. 2023 Jul 31;11:125. doi: 10.1186/s40478-023-01613-x (PMC10391841; doi:10.1186/s40478-023-01613-x)
Supplement: Supplementary file 14 — Additional file 14. Table S9. DEG list for each GBM cell subpopulation. [file 40478_2023_1613_MOESM14_ESM.xlsx]

## Sheet: Sheet1
Gene	Cluster	p_val	avg_log2FC	pct.1	pct.2	pval_adj
SLC4A4	C1	0	1.51218	0.658	0.375	0
RYR3	C1	0	1.086	0.355	0.183	0
DGKG	C1	0	1.07873	0.587	0.354	0
ALK	C1	0	1.03132	0.329	0.16	0
KLHL4	C1	0	1.02644	0.475	0.248	0
GRIA1	C1	0	1.01348	0.331	0.175	0
KCNIP1	C1	0	0.997332	0.494	0.27	0
KLHDC8A	C1	0	0.958578	0.391	0.184	0
CPNE4	C1	0	0.952101	0.328	0.15	0
ACSL3	C1	0	0.931443	0.445	0.297	0
SLC1A3	C1	0	0.93129	0.72	0.521	0
CST3	C1	0	0.920114	0.551	0.337	0
RGS6	C1	0	0.917923	0.596	0.4	0
TRPM3	C1	0	0.914084	0.393	0.181	0
SHROOM3	C1	0	0.904583	0.469	0.237	0
VAV3	C1	0	0.904211	0.413	0.206	0
WIPF3	C1	0	0.886179	0.275	0.097	0
DENND2A	C1	0	0.876985	0.714	0.531	0
ELOVL2	C1	0	0.845006	0.392	0.165	0
HIVEP3	C1	0	0.842366	0.469	0.305	0
TENM1	C1	0	0.836808	0.532	0.331	0
GNG7	C1	0	0.831643	0.416	0.217	0
ACSBG1	C1	0	0.831287	0.3	0.108	0
PLD5	C1	0	0.807695	0.29	0.15	0
RP11-436D23.1	C1	0	0.802433	0.552	0.374	0
ATP1A2	C1	0	0.794173	0.34	0.15	0
ADAM19	C1	0	0.75655	0.255	0.12	0
NPNT	C1	0	0.753883	0.25	0.1	0
DGKZ	C1	0	0.746693	0.304	0.129	0
MEIS1	C1	0	0.743581	0.388	0.235	0
PPP2R2B	C1	0	0.735253	0.702	0.566	0
PCDH9	C1	0	0.732162	0.839	0.668	0
MEOX2	C1	0	0.720757	0.383	0.193	0
SLC1A2	C1	0	0.713717	0.521	0.326	0
CREB5	C1	0	0.703957	0.626	0.498	0
AGMO	C1	0	0.689736	0.38	0.203	0
ACSS3	C1	0	0.682189	0.444	0.252	0
OSBPL6	C1	0	0.670111	0.491	0.323	0
EGFR	C1	0	0.636892	0.774	0.663	0
RHOJ	C1	0	0.632219	0.402	0.23	0
ATP13A4	C1	0	0.62823	0.509	0.335	0
GRIA3	C1	0	0.625692	0.532	0.384	0
ITGA7	C1	0	0.598485	0.3	0.145	0
PTN	C1	0	0.580196	0.72	0.571	0
SPATA6	C1	0	0.578347	0.611	0.456	0
C1orf61	C1	0	0.568987	0.597	0.437	0
PTPRZ1	C1	0	0.567477	0.898	0.802	0
CDH4	C1	0	0.561629	0.388	0.222	0
LRRC16A	C1	0	0.55958	0.438	0.27	0
ADAMTS9	C1	0	0.555232	0.407	0.245	0
NPAS3	C1	0	0.554118	0.922	0.836	0
CDK6	C1	0	0.535573	0.562	0.405	0
MSI2	C1	0	0.506232	0.772	0.698	0
ALDH1L1	C1	4.27591e-306	0.521382	0.27	0.14	1.19405e-301
SLC8A1	C1	9.17905e-301	0.575385	0.622	0.479	2.56325e-296
MED12L	C1	1.43867e-293	0.746121	0.471	0.328	4.01749e-289
RP11-71N10.1	C1	1.44104e-291	0.630988	0.259	0.137	4.02411e-287
SPRED2	C1	3.73655e-290	0.544051	0.468	0.325	1.04343e-285
ATP1B2	C1	9.79277e-288	0.578247	0.261	0.137	2.73463e-283
ESRRG	C1	4.82113e-285	0.563574	0.412	0.271	1.3463e-280
RNF180	C1	4.02544e-283	0.588003	0.471	0.342	1.1241e-278
SEC14L1	C1	4.59723e-278	0.570006	0.393	0.261	1.28378e-273
DPF3	C1	8.02414e-276	0.589766	0.472	0.328	2.24074e-271
PREX1	C1	1.65591e-269	0.501849	0.323	0.192	4.62412e-265
FREM2	C1	4.30685e-262	0.50033	0.274	0.152	1.20269e-257
AC007319.1	C1	1.34524e-259	0.743114	0.265	0.152	3.75659e-255
DISC1	C1	6.84798e-252	0.508538	0.412	0.279	1.9123e-247
AC074363.1	C1	1.22972e-249	0.583942	0.42	0.291	3.43399e-245
ARHGAP31	C1	1.64797e-233	0.506786	0.445	0.321	4.60195e-229
CCDC102B	C1	4.32512e-232	0.503252	0.286	0.171	1.20779e-227
AHCYL2	C1	1.02999e-230	0.543645	0.598	0.51	2.87624e-226
PTPRJ	C1	8.64036e-226	0.55461	0.435	0.307	2.41282e-221
GABBR1	C1	7.88578e-215	0.50804	0.361	0.247	2.2021e-210
GRIK1	C1	1.10715e-186	0.579035	0.283	0.18	3.09173e-182
FAT3	C1	1.15786e-176	0.611431	0.358	0.255	3.23334e-172
ERBB4	C1	8.47314e-128	0.50553	0.533	0.474	2.36612e-123
AC007682.1	C1	2.4114e-83	0.552092	0.312	0.239	6.73384e-79
MT-CO2	C1	4.0184e-34	0.670767	0.269	0.237	1.12214e-29
MT-CO3	C1	9.58166e-33	0.525151	0.257	0.222	2.67568e-28
MT-CO1	C1	7.74425e-14	0.668095	0.334	0.326	2.16258e-09
DSCAM	C2	0	2.67844	0.757	0.287	0
PCDH15	C2	0	2.5289	0.527	0.144	0
TNR	C2	0	2.45397	0.633	0.164	0
GALNT13	C2	0	2.3036	0.476	0.123	0
OPCML	C2	0	2.15716	0.571	0.251	0
SMOC1	C2	0	2.04184	0.526	0.115	0
DSCAML1	C2	0	1.95239	0.522	0.107	0
FGF12	C2	0	1.88435	0.437	0.211	0
SOX4	C2	0	1.849	0.669	0.263	0
NXPH1	C2	0	1.84691	0.54	0.164	0
EYS	C2	0	1.77137	0.286	0.066	0
TMEFF2	C2	0	1.72399	0.359	0.08	0
CSMD3	C2	0	1.69511	0.402	0.119	0
GLCCI1	C2	0	1.69409	0.712	0.368	0
2023-03-01	C2	0	1.67543	0.52	0.178	0
KCND2	C2	0	1.63221	0.653	0.333	0
MMP16	C2	0	1.62817	0.741	0.455	0
GRIK2	C2	0	1.61166	0.748	0.35	0
MDGA2	C2	0	1.61073	0.476	0.174	0
DLGAP1	C2	0	1.60961	0.736	0.513	0
CSMD1	C2	0	1.59417	0.739	0.441	0
MEGF11	C2	0	1.57805	0.459	0.128	0
DLL3	C2	0	1.56994	0.35	0.047	0
CNTN1	C2	0	1.56529	0.456	0.148	0
GRID2	C2	0	1.52187	0.575	0.284	0
FRMD4A	C2	0	1.52118	0.533	0.251	0
FERMT1	C2	0	1.5163	0.323	0.041	0
MTSS1	C2	0	1.46917	0.609	0.209	0
XKR4	C2	0	1.42699	0.445	0.143	0
PAK3	C2	0	1.42561	0.383	0.083	0
SOX6	C2	0	1.41554	0.79	0.573	0
CADM2	C2	0	1.39461	0.847	0.55	0
CLSTN2	C2	0	1.37036	0.306	0.119	0
RIMS2	C2	0	1.36971	0.362	0.104	0
SEZ6L	C2	0	1.36662	0.492	0.193	0
NRXN1	C2	0	1.3597	0.762	0.444	0
HIP1	C2	0	1.32835	0.738	0.467	0
CHD7	C2	0	1.32578	0.729	0.36	0
SERINC5	C2	0	1.32198	0.587	0.278	0
ZNF804A	C2	0	1.3183	0.364	0.126	0
CACNA1A	C2	0	1.30404	0.41	0.131	0
LHFPL3	C2	0	1.29132	0.764	0.489	0
HES6	C2	0	1.27475	0.341	0.086	0
DNM3	C2	0	1.23441	0.602	0.287	0
ADGRL3	C2	0	1.23013	0.859	0.603	0
XYLT1	C2	0	1.22892	0.521	0.25	0
DOCK10	C2	0	1.20473	0.518	0.203	0
DCC	C2	0	1.20468	0.395	0.174	0
LINC00609	C2	0	1.18954	0.365	0.15	0
IL1RAPL1	C2	0	1.17104	0.626	0.337	0
ALCAM	C2	0	1.15951	0.573	0.277	0
MIR325HG	C2	0	1.15455	0.394	0.158	0
PLPPR1	C2	0	1.15241	0.301	0.066	0
MAP2	C2	0	1.14106	0.896	0.639	0
PHACTR3	C2	0	1.12993	0.338	0.064	0
MIR4300HG	C2	0	1.1215	0.367	0.172	0
ATRNL1	C2	0	1.10787	0.41	0.142	0
POLR2F	C2	0	1.10127	0.335	0.099	0
GRIA4	C2	0	1.10008	0.678	0.434	0
NOVA1-AS1	C2	0	1.09809	0.56	0.283	0
RP4-668E10.4	C2	0	1.09223	0.491	0.27	0
ARPP21	C2	0	1.07815	0.375	0.131	0
CRB1	C2	0	1.0639	0.471	0.224	0
OLIG1	C2	0	1.05878	0.332	0.08	0
GRIA2	C2	0	1.04972	0.708	0.417	0
PTPRS	C2	0	1.04536	0.689	0.403	0
PID1	C2	0	1.04351	0.559	0.293	0
TMEM132B	C2	0	1.0418	0.395	0.141	0
BEST3	C2	0	1.03938	0.351	0.121	0
SCD5	C2	0	1.02439	0.675	0.403	0
SCN3A	C2	0	1.01555	0.495	0.238	0
SH3D19	C2	0	1.01417	0.634	0.382	0
ANKS1B	C2	0	1.01093	0.386	0.192	0
CDH13	C2	0	1.00397	0.338	0.123	0
SLC2A13	C2	0	1.00108	0.491	0.239	0
ERC2	C2	0	0.999333	0.43	0.178	0
KHDRBS3	C2	0	0.996524	0.425	0.192	0
SGCD	C2	0	0.996041	0.314	0.144	0
PCDH11X	C2	0	0.994513	0.279	0.115	0
EPHB1	C2	0	0.967017	0.371	0.149	0
BRINP3	C2	0	0.965378	0.546	0.325	0
AC007682.1	C2	0	0.964972	0.434	0.235	0
FAM110B	C2	0	0.963174	0.533	0.311	0
NCAM2	C2	0	0.953667	0.614	0.345	0
TNK2	C2	0	0.950244	0.365	0.141	0
ELMO1	C2	0	0.947933	0.369	0.134	0
FGF14	C2	0	0.947036	0.636	0.356	0
KCNQ1OT1	C2	0	0.943913	0.615	0.347	0
LUZP2	C2	0	0.921743	0.317	0.149	0
CTTNBP2	C2	0	0.918338	0.503	0.238	0
P2RX7	C2	0	0.917279	0.291	0.095	0
CDH20	C2	0	0.916999	0.529	0.282	0
ATCAY	C2	0	0.906433	0.252	0.045	0
LRRN1	C2	0	0.9058	0.477	0.21	0
NOL4	C2	0	0.904562	0.474	0.22	0
UST	C2	0	0.88956	0.562	0.353	0
MAML2	C2	0	0.888971	0.892	0.791	0
CLASP2	C2	0	0.880079	0.766	0.508	0
PHYHIPL	C2	0	0.879271	0.424	0.206	0
ETV1	C2	0	0.879166	0.596	0.394	0
DSEL	C2	0	0.872712	0.424	0.172	0
SNAP91	C2	0	0.871872	0.274	0.066	0
RBPJ	C2	0	0.86521	0.523	0.284	0
TOX3	C2	0	0.854603	0.282	0.091	0
NCAM1	C2	0	0.849053	0.811	0.586	0
CASK	C2	0	0.847024	0.698	0.482	0
KLF12	C2	0	0.837027	0.735	0.481	0
PLCL1	C2	0	0.825974	0.285	0.088	0
ACAP3	C2	0	0.825056	0.467	0.212	0
FCHSD2	C2	0	0.822736	0.587	0.374	0
SLIT1	C2	0	0.815215	0.275	0.107	0
PTPRD	C2	0	0.811396	0.583	0.381	0
GRIK3	C2	0	0.809835	0.518	0.272	0
MIR9-3HG	C2	0	0.808713	0.282	0.082	0
TFDP2	C2	0	0.802251	0.482	0.272	0
ST6GAL1	C2	0	0.801192	0.281	0.098	0
SLC44A5	C2	0	0.790102	0.318	0.122	0
ATP8A1	C2	0	0.789504	0.277	0.099	0
EPN2	C2	0	0.788706	0.759	0.553	0
PPFIA2	C2	0	0.781668	0.295	0.104	0
SOX5	C2	0	0.772208	0.625	0.418	0
PTPRO	C2	0	0.76654	0.313	0.118	0
KIF13A	C2	0	0.766129	0.529	0.348	0
SSH2	C2	0	0.76465	0.607	0.379	0
CHST11	C2	0	0.760469	0.644	0.445	0
ZEB2	C2	0	0.760332	0.616	0.42	0
TCF12	C2	0	0.759478	0.868	0.725	0
MIR181A2HG	C2	0	0.757197	0.374	0.175	0
NCKAP5	C2	0	0.755836	0.662	0.467	0
DPP10	C2	0	0.743827	0.348	0.146	0
BCAN	C2	0	0.742148	0.485	0.244	0
ZNF462	C2	0	0.741848	0.629	0.398	0
CCSER2	C2	0	0.738646	0.429	0.244	0
RFTN2	C2	0	0.730418	0.498	0.301	0
LRRTM3	C2	0	0.728065	0.423	0.222	0
ZEB1	C2	0	0.726454	0.748	0.564	0
CBR4	C2	0	0.7218	0.465	0.274	0
SLC24A3	C2	0	0.721102	0.531	0.308	0
ARFGEF3	C2	0	0.71964	0.302	0.109	0
ADAM22	C2	0	0.715051	0.415	0.219	0
NFIX	C2	0	0.712431	0.513	0.32	0
NOVA1	C2	0	0.703088	0.926	0.76	0
LRRTM4	C2	0	0.69513	0.549	0.339	0
NIN	C2	0	0.670684	0.429	0.243	0
MAPT	C2	0	0.664865	0.608	0.366	0
RNF150	C2	0	0.655839	0.387	0.185	0
RERE	C2	0	0.654047	0.826	0.654	0
DIP2C	C2	0	0.635527	0.591	0.4	0
FOXN2	C2	0	0.635257	0.391	0.202	0
KIZ	C2	0	0.632419	0.429	0.233	0
APBB2	C2	0	0.632236	0.625	0.434	0
TCF4	C2	0	0.624929	0.868	0.721	0
DGKI	C2	0	0.613683	0.467	0.261	0
DNER	C2	0	0.61028	0.332	0.159	0
GATS	C2	0	0.609044	0.483	0.272	0
LINC00511	C2	0	0.608287	0.713	0.523	0
AKT3	C2	0	0.607356	0.749	0.579	0
RNF130	C2	0	0.601149	0.619	0.426	0
GRIK4	C2	0	0.598694	0.375	0.199	0
PHLPP1	C2	0	0.589172	0.727	0.533	0
SNTG1	C2	0	0.5795	0.798	0.588	0
NALCN	C2	0	0.561154	0.294	0.136	0
MCF2L2	C2	0	0.556696	0.309	0.146	0
EIF4G3	C2	0	0.551669	0.816	0.655	0
CSMD2	C2	0	0.547182	0.577	0.362	0
CTIF	C2	0	0.535807	0.307	0.142	0
NLGN1	C2	0	0.534584	0.925	0.801	0
DPP6	C2	0	0.528295	0.89	0.748	0
CACNG4	C2	0	0.525309	0.258	0.109	0
FAM117B	C2	0	0.50621	0.254	0.104	0
GDAP1	C2	1.02786e-307	0.607319	0.421	0.239	2.87031e-303
SOX11	C2	4.57325e-305	0.641242	0.282	0.13	1.27708e-300
PTPRK	C2	8.32144e-305	0.694762	0.511	0.326	2.32376e-300
PTPRN2	C2	2.17376e-303	0.621459	0.451	0.265	6.07024e-299
LIMA1	C2	5.73307e-301	0.578711	0.487	0.294	1.60096e-296
GDPD1	C2	3.13983e-298	0.541721	0.263	0.118	8.76797e-294
ARHGEF7	C2	1.73504e-293	0.560176	0.507	0.318	4.84509e-289
OPHN1	C2	2.53369e-293	0.646579	0.523	0.335	7.07534e-289
TNS3	C2	3.17372e-293	1.12375	0.303	0.154	8.86261e-289
FHOD3	C2	3.35316e-293	0.509571	0.354	0.183	9.36369e-289
GRID1	C2	1.28859e-292	0.632181	0.434	0.261	3.59839e-288
CELF2	C2	2.29874e-292	0.557201	0.636	0.439	6.41924e-288
JMJD1C	C2	4.54516e-291	0.531659	0.774	0.624	1.26923e-286
LSAMP	C2	1.25442e-285	0.539669	0.881	0.77	3.50296e-281
SLAIN1	C2	8.00673e-285	0.568403	0.337	0.173	2.23588e-280
CRMP1	C2	3.4562e-281	0.509799	0.297	0.145	9.65145e-277
ZMIZ1	C2	1.44069e-280	0.58965	0.39	0.219	4.02314e-276
RTN3	C2	1.79786e-278	0.510995	0.458	0.272	5.02054e-274
PCDH7	C2	1.69244e-277	0.755889	0.324	0.163	4.72614e-273
UNC79	C2	3.43519e-277	0.663736	0.267	0.127	9.59277e-273
NTRK3	C2	4.31464e-276	0.58362	0.539	0.356	1.20486e-271
LRP6	C2	1.24004e-273	0.598291	0.435	0.264	3.46281e-269
LINC01322	C2	1.93095e-271	0.741272	0.517	0.339	5.39217e-267
MIR181A1HG	C2	5.31015e-270	0.516418	0.509	0.321	1.48286e-265
RICTOR	C2	8.82938e-270	0.564788	0.422	0.252	2.46561e-265
PLCB1	C2	2.94462e-268	0.608486	0.597	0.42	8.22284e-264
CNTNAP2	C2	1.6063e-264	1.32687	0.284	0.145	4.48559e-260
DIP2B	C2	3.90216e-263	0.527953	0.647	0.469	1.08968e-258
SLC44A1	C2	2.74929e-262	0.757698	0.485	0.321	7.67739e-258
KCNQ1	C2	3.57784e-257	0.584689	0.253	0.117	9.99112e-253
KCNH7	C2	5.60865e-255	0.822466	0.284	0.142	1.56621e-250
PDE4B	C2	3.2896e-249	0.548714	0.837	0.681	9.18621e-245
NFIB	C2	2.80547e-239	0.546488	0.744	0.584	7.83427e-235
USP3	C2	2.41969e-238	0.527205	0.386	0.229	6.75699e-234
FYN	C2	2.89823e-238	0.501484	0.775	0.621	8.0933e-234
PIK3R1	C2	1.41046e-237	0.554472	0.632	0.463	3.93872e-233
SHC3	C2	1.07794e-232	0.615965	0.332	0.187	3.01016e-228
SH3KBP1	C2	1.07351e-231	0.572953	0.347	0.197	2.99778e-227
UBE2E2	C2	3.79413e-230	0.552186	0.497	0.321	1.05951e-225
CDH10	C2	5.56404e-230	0.639137	0.38	0.228	1.55376e-225
MNAT1	C2	2.23674e-226	0.522159	0.562	0.401	6.24608e-222
APBA2	C2	6.83172e-226	0.508205	0.456	0.289	1.90776e-221
MACROD2	C2	3.69195e-222	0.632759	0.289	0.151	1.03098e-217
RP11-384J4.2	C2	6.25495e-219	0.693726	0.264	0.135	1.7467e-214
LDLRAD3	C2	1.25517e-214	0.550845	0.66	0.496	3.50505e-210
CACNA2D1	C2	4.57842e-210	0.681226	0.339	0.193	1.27852e-205
LRRC4C	C2	9.82311e-206	0.750721	0.646	0.507	2.7431e-201
MIRLET7BHG	C2	5.85725e-203	0.515455	0.47	0.315	1.63564e-198
SCFD2	C2	1.41814e-199	0.520728	0.573	0.412	3.96015e-195
ANK3	C2	4.60597e-199	0.718918	0.369	0.231	1.28622e-194
GPR158	C2	1.41254e-191	0.516628	0.314	0.181	3.94452e-187
VCAN	C2	1.38645e-189	0.501849	0.563	0.416	3.87165e-185
COLGALT2	C2	4.9516e-178	0.511694	0.292	0.169	1.38273e-173
SGK1	C2	1.9084e-173	0.72337	0.25	0.14	5.3292e-169
FAM69A	C2	2.64989e-170	0.501782	0.274	0.157	7.39982e-166
KAT2B	C2	5.45411e-165	0.529959	0.526	0.384	1.52306e-160
RP11-586K2.1	C2	1.54037e-155	0.556229	0.346	0.221	4.30147e-151
MAP3K1	C2	1.09661e-149	0.516213	0.321	0.203	3.06227e-145
ZFPM2	C2	1.52268e-133	0.609413	0.435	0.306	4.25209e-129
CHST9	C2	3.51546e-127	0.588279	0.298	0.191	9.81693e-123
RP11-436K8.1	C2	4.34853e-124	0.56625	0.359	0.252	1.21433e-119
NTM	C2	1.62226e-123	0.521848	0.55	0.438	4.53016e-119
PKP4	C2	1.36059e-83	0.686649	0.372	0.286	3.79946e-79
PVT1	C2	0.00364953	0.71023	0.427	0.439	1
AKAP12	C3	0	3.13534	0.607	0.229	0
VEGFA	C3	0	2.5356	0.787	0.261	0
NDRG1	C3	0	2.22985	0.343	0.048	0
HILPDA	C3	0	2.13444	0.381	0.073	0
GBE1	C3	0	2.043	0.461	0.242	0
PLCG2	C3	0	2.04064	0.431	0.259	0
IGFBP5	C3	0	1.94458	0.463	0.179	0
BNIP3L	C3	0	1.67278	0.421	0.199	0
EGLN3	C3	0	1.61513	0.307	0.108	0
TCAF2	C3	0	1.52666	0.326	0.092	0
PLOD2	C3	0	1.46497	0.334	0.146	0
ADAMTS9-AS2	C3	0	1.34298	0.417	0.218	0
PGK1	C3	0	1.30812	0.27	0.096	0
SLC2A3	C3	0	1.2609	0.267	0.081	0
P4HA1	C3	0	1.19775	0.303	0.15	0
MEF2A	C3	3.1677e-280	1.31067	0.498	0.386	8.84579e-276
GRB10	C3	2.55564e-279	1.31831	0.367	0.223	7.13663e-275
ESYT2	C3	1.29491e-271	1.12695	0.402	0.265	3.61605e-267
IGFBP2	C3	1.3731e-251	1.53058	0.48	0.347	3.83438e-247
IMMP2L	C3	2.02617e-243	0.850608	0.683	0.63	5.65807e-239
CEBPD	C3	7.12606e-243	1.00832	0.31	0.17	1.98995e-238
GAPDH	C3	3.83565e-225	1.35085	0.48	0.367	1.07111e-220
ANKRD28	C3	2.4718e-197	1.12959	0.423	0.324	6.90251e-193
TRIM2	C3	3.3746e-182	1.11976	0.475	0.394	9.42358e-178
MT2A	C3	4.66e-178	1.22502	0.397	0.284	1.30131e-173
SORCS3	C3	4.3848e-174	1.28843	0.315	0.211	1.22445e-169
NEAT1	C3	6.66967e-152	0.544825	0.77	0.731	1.8625e-147
ABCA1	C3	2.42128e-150	0.938167	0.387	0.291	6.76141e-146
FTH1	C3	7.24908e-140	1.06233	0.324	0.223	2.02431e-135
RP11-665G4.1	C3	1.13891e-123	0.830983	0.271	0.176	3.18039e-119
AFF3	C3	2.40453e-123	0.923095	0.391	0.297	6.71465e-119
SLC22A23	C3	5.88583e-123	1.02018	0.304	0.22	1.64362e-118
SQSTM1	C3	2.98216e-121	0.780076	0.286	0.193	8.32768e-117
ENO1	C3	1.91578e-119	0.879482	0.26	0.174	5.34981e-115
NAMPT	C3	9.02996e-104	0.577722	0.277	0.184	2.52162e-99
ATP13A3	C3	4.15455e-97	0.903741	0.333	0.266	1.16016e-92
VOPP1	C3	2.23256e-94	0.70391	0.347	0.274	6.23442e-90
MSRA	C3	1.80244e-91	0.724908	0.588	0.605	5.03331e-87
CH507-528H12.1	C3	6.40913e-86	0.889994	0.377	0.305	1.78975e-81
IRS2	C3	1.42813e-80	0.793766	0.27	0.2	3.98806e-76
PRDM2	C3	1.67177e-78	2.00446	0.297	0.236	4.6684e-74
SBF2	C3	5.48848e-78	0.524833	0.604	0.618	1.53266e-73
WSB1	C3	3.41653e-77	0.697083	0.545	0.547	9.54067e-73
NPAS2	C3	5.04661e-73	0.779656	0.267	0.202	1.40927e-68
CDK19	C3	3.50621e-68	0.764002	0.32	0.262	9.79108e-64
VIM	C3	9.2952e-67	0.692116	0.306	0.243	2.59568e-62
MYO1E	C3	1.57355e-66	0.657839	0.252	0.187	4.39414e-62
RNMT	C3	8.24625e-61	0.74029	0.282	0.227	2.30277e-56
PAM	C3	8.79205e-60	0.674157	0.401	0.364	2.45518e-55
IARS	C3	1.05677e-58	0.747939	0.3	0.252	2.95104e-54
NT5C3A	C3	1.58379e-56	0.812367	0.284	0.234	4.42273e-52
FBXO42	C3	1.65819e-56	0.949827	0.358	0.329	4.6305e-52
OXR1	C3	1.18444e-54	0.92745	0.386	0.354	3.30755e-50
ANKRD12	C3	1.1968e-54	0.579774	0.475	0.468	3.34207e-50
SDK1	C3	3.56567e-53	0.82075	0.293	0.242	9.95714e-49
SEC61G	C3	9.27441e-53	1.10442	0.414	0.39	2.58988e-48
SAMD4A	C3	5.11484e-51	0.658797	0.514	0.504	1.42832e-46
SEC31A	C3	6.4368e-50	0.61779	0.366	0.332	1.79748e-45
IL1RAP	C3	4.64035e-47	0.610613	0.277	0.225	1.29582e-42
MAP4	C3	1.59251e-46	0.537	0.501	0.504	4.4471e-42
RASSF8	C3	3.81339e-44	0.618214	0.268	0.221	1.06489e-39
SPIDR	C3	5.06494e-44	0.578328	0.566	0.61	1.41438e-39
RNF24	C3	1.70021e-42	0.595757	0.346	0.31	4.74783e-38
ASPH	C3	9.46925e-41	0.619387	0.356	0.328	2.64429e-36
RASGEF1B	C3	5.98505e-36	0.727577	0.328	0.303	1.67132e-31
GOLGA4	C3	1.15623e-35	0.593215	0.45	0.456	3.22876e-31
ZRANB2	C3	5.92338e-34	0.548619	0.444	0.451	1.6541e-29
RLF	C3	7.13947e-32	0.622665	0.3	0.271	1.9937e-27
VPS13D	C3	6.50574e-31	2.10708	0.374	0.371	1.81673e-26
NFASC	C3	1.24955e-30	1.21025	0.273	0.241	3.48937e-26
MT3	C3	2.0946e-30	0.750155	0.299	0.27	5.84917e-26
ZCCHC7	C3	4.8009e-28	0.519203	0.436	0.439	1.34065e-23
TRIM9	C3	1.18578e-27	0.581358	0.547	0.583	3.31128e-23
BRD4	C3	2.81258e-26	0.528463	0.347	0.333	7.85412e-22
MYO9B	C3	6.24197e-26	0.647955	0.367	0.363	1.74307e-21
SND1	C3	1.90721e-25	0.666636	0.407	0.42	5.32588e-21
MKL1	C3	1.44731e-23	0.627296	0.372	0.371	4.0416e-19
FGFR1	C3	3.81186e-23	0.650028	0.287	0.264	1.06446e-18
IGF1R	C3	1.81273e-22	0.545323	0.343	0.329	5.06206e-18
MDM4	C3	6.46834e-20	0.747741	0.477	0.518	1.80629e-15
PRUNE2	C3	2.52606e-19	0.650912	0.306	0.289	7.05401e-15
MT-ND4	C3	8.23207e-19	0.626382	0.256	0.224	2.29881e-14
NTRK2	C3	1.04848e-18	0.548396	0.309	0.291	2.92788e-14
LINGO1	C3	5.74252e-16	0.564451	0.336	0.328	1.6036e-11
FNBP1	C3	3.22787e-15	0.530515	0.372	0.384	9.01384e-11
RAB1A	C3	2.01756e-14	0.521811	0.306	0.302	5.63404e-10
GNAS	C3	1.90586e-13	0.640249	0.383	0.402	5.32212e-09
HSP90AA1	C3	1.83707e-11	0.779306	0.278	0.276	5.13002e-07
CH507-513H4.1	C3	1.72886e-09	0.848588	0.312	0.31	4.82783e-05
RAB11FIP3	C3	4.34235e-08	0.513187	0.345	0.365	0.0012126
NAMPT	C4	0	2.04837	0.46	0.162	0
GFAP	C4	0	2.01621	0.813	0.284	0
CD44	C4	0	1.94528	0.518	0.108	0
DCLK1	C4	0	1.71176	0.738	0.302	0
GLIS3	C4	0	1.67343	0.851	0.401	0
TIMP3	C4	0	1.6165	0.37	0.147	0
ADGRV1	C4	0	1.61241	0.613	0.223	0
AHCYL1	C4	0	1.56126	0.524	0.197	0
ACTN1	C4	0	1.53327	0.441	0.14	0
RFX4	C4	0	1.48259	0.715	0.324	0
KCNN3	C4	0	1.44601	0.412	0.078	0
ADCY2	C4	0	1.39622	0.516	0.139	0
ANOS1	C4	0	1.33414	0.334	0.058	0
APOE	C4	0	1.33079	0.49	0.264	0
DTNA	C4	0	1.31411	0.895	0.619	0
CADPS	C4	0	1.30833	0.257	0.095	0
LIFR	C4	0	1.26841	0.66	0.311	0
FMN2	C4	0	1.2654	0.775	0.41	0
PTCHD1-AS	C4	0	1.26198	0.626	0.272	0
TNC	C4	0	1.25539	0.623	0.338	0
ITPKB	C4	0	1.24209	0.406	0.109	0
PLEKHA5	C4	0	1.23851	0.425	0.217	0
TGFB2	C4	0	1.23608	0.356	0.134	0
TPST1	C4	0	1.23575	0.778	0.495	0
RNF19A	C4	0	1.1871	0.571	0.254	0
CFAP54	C4	0	1.18024	0.311	0.051	0
EEPD1	C4	0	1.17651	0.447	0.198	0
ID3	C4	0	1.1714	0.277	0.039	0
FAM189A2	C4	0	1.16208	0.302	0.039	0
LRIG1	C4	0	1.14528	0.607	0.278	0
DCLK2	C4	0	1.14454	0.869	0.595	0
ELL2	C4	0	1.14309	0.4	0.158	0
BMPR1B	C4	0	1.14119	0.609	0.253	0
PITPNC1	C4	0	1.13488	0.742	0.422	0
CHI3L1	C4	0	1.13031	0.319	0.087	0
TENM4	C4	0	1.12346	0.664	0.341	0
DNAH7	C4	0	1.11097	0.386	0.091	0
AQP4	C4	0	1.0903	0.411	0.125	0
2023-03-03	C4	0	1.08016	0.378	0.135	0
NKAIN3	C4	0	1.05854	0.661	0.387	0
ARHGEF4	C4	0	1.05553	0.521	0.211	0
CLU	C4	0	1.04332	0.666	0.378	0
WDR49	C4	0	1.03915	0.304	0.068	0
SORBS1	C4	0	1.01243	0.721	0.411	0
PALLD	C4	0	1.01012	0.649	0.373	0
MAP3K14	C4	0	0.998925	0.427	0.152	0
MAPK4	C4	0	0.983249	0.339	0.12	0
PACRG	C4	0	0.978694	0.408	0.146	0
MAN1C1	C4	0	0.970163	0.28	0.1	0
GRAMD3	C4	0	0.962722	0.54	0.237	0
MIR99AHG	C4	0	0.96164	0.933	0.76	0
MAP3K5	C4	0	0.960528	0.488	0.227	0
SOD2	C4	0	0.957126	0.521	0.292	0
ARHGEF3	C4	0	0.957012	0.621	0.318	0
ANKFN1	C4	0	0.95589	0.542	0.241	0
CNN3	C4	0	0.949487	0.46	0.194	0
F3	C4	0	0.933117	0.326	0.107	0
VCL	C4	0	0.928884	0.378	0.15	0
CLIP1	C4	0	0.915957	0.591	0.309	0
BCL6	C4	0	0.914824	0.468	0.208	0
ZFP36L2	C4	0	0.905599	0.406	0.175	0
RP11-230B22.1	C4	0	0.904735	0.311	0.088	0
AKAP6	C4	0	0.900467	0.637	0.365	0
PPFIA1	C4	0	0.900456	0.555	0.296	0
NTRK2	C4	0	0.89714	0.483	0.268	0
PRUNE2	C4	0	0.895966	0.521	0.26	0
MAST4	C4	0	0.890427	0.475	0.254	0
ID4	C4	0	0.886217	0.317	0.082	0
TNIK	C4	0	0.878427	0.807	0.532	0
HRH1	C4	0	0.857468	0.33	0.13	0
FIGN	C4	0	0.843835	0.688	0.443	0
NFIA	C4	0	0.837913	0.916	0.747	0
DOCK7	C4	0	0.83689	0.683	0.382	0
DPYSL2	C4	0	0.831665	0.649	0.403	0
NEAT1	C4	0	0.828626	0.911	0.713	0
SPAG1	C4	0	0.827965	0.302	0.081	0
AQP4-AS1	C4	0	0.826168	0.345	0.135	0
BCL2	C4	0	0.818656	0.349	0.148	0
RFTN1	C4	0	0.811498	0.257	0.059	0
CRISPLD1	C4	0	0.810606	0.338	0.142	0
OSMR	C4	0	0.802031	0.285	0.096	0
RGMA	C4	0	0.801923	0.427	0.173	0
DAAM1	C4	0	0.800228	0.401	0.18	0
LINC01138	C4	0	0.792308	0.54	0.261	0
ASAP3	C4	0	0.791266	0.31	0.085	0
ITPR2	C4	0	0.786131	0.725	0.446	0
DAPK1	C4	0	0.777237	0.308	0.126	0
NEBL	C4	0	0.776297	0.359	0.138	0
PARD3B	C4	0	0.772367	0.732	0.449	0
CTNND2	C4	0	0.760786	0.914	0.705	0
LPAR1	C4	0	0.753792	0.26	0.097	0
RP11-739G5.1	C4	0	0.753359	0.38	0.161	0
FAM182B	C4	0	0.750066	0.484	0.23	0
IGFBP7	C4	0	0.74478	0.322	0.111	0
DST	C4	0	0.743418	0.873	0.702	0
MAP7	C4	0	0.735766	0.3	0.107	0
CD99	C4	0	0.722716	0.42	0.185	0
ANK2	C4	0	0.708878	0.726	0.49	0
CTNNA2	C4	0	0.699513	0.731	0.484	0
PLSCR1	C4	0	0.695909	0.264	0.09	0
BCKDHB	C4	0	0.693306	0.519	0.286	0
FRMD3	C4	0	0.689674	0.285	0.103	0
ARAP2	C4	0	0.688412	0.568	0.324	0
RP11-266O8.1	C4	0	0.688374	0.345	0.15	0
GAREM1	C4	0	0.686289	0.469	0.237	0
NEK11	C4	0	0.682689	0.38	0.168	0
FADS2	C4	0	0.677676	0.313	0.132	0
ABCC3	C4	0	0.676196	0.293	0.101	0
CEBPD	C4	0	0.664796	0.375	0.167	0
LIMCH1	C4	0	0.664634	0.473	0.237	0
WWC1	C4	0	0.662296	0.267	0.091	0
SMAD1	C4	0	0.661177	0.402	0.189	0
CHPT1	C4	0	0.652271	0.488	0.252	0
FAM134B	C4	0	0.648461	0.358	0.143	0
AFF1	C4	0	0.642368	0.529	0.293	0
ARHGEF10L	C4	0	0.618301	0.359	0.165	0
SORL1	C4	0	0.610918	0.338	0.14	0
AP000487.6	C4	0	0.606262	0.315	0.132	0
OSBPL11	C4	0	0.594294	0.262	0.097	0
C1RL	C4	0	0.589656	0.253	0.078	0
SLC1A3	C4	0	0.585123	0.828	0.571	0
PLSCR4	C4	0	0.566269	0.263	0.089	0
PRRX1	C4	2.2179e-302	0.653236	0.526	0.299	6.19349e-298
ABCA1	C4	6.88892e-301	0.587292	0.508	0.278	1.92373e-296
PCDH9	C4	1.67045e-299	0.833851	0.893	0.716	4.66474e-295
TMTC2	C4	1.2979e-298	0.627577	0.617	0.387	3.6244e-294
EVA1C	C4	2.0996e-297	0.640392	0.414	0.207	5.86314e-293
SPARCL1	C4	1.97726e-296	0.821349	0.553	0.331	5.52151e-292
ERBB2IP	C4	1.66246e-295	0.755017	0.673	0.469	4.64242e-291
GPM6A	C4	1.10172e-293	0.709631	0.819	0.637	3.07655e-289
ASTN2	C4	5.55079e-290	0.756104	0.534	0.32	1.55006e-285
BAALC	C4	1.69225e-288	0.622105	0.509	0.282	4.72559e-284
CLIC4	C4	5.84647e-281	0.736739	0.461	0.25	1.63263e-276
MOK	C4	2.06451e-279	0.506542	0.35	0.163	5.76513e-275
APC	C4	3.90542e-279	0.612974	0.599	0.383	1.09059e-274
CAST	C4	1.47022e-277	0.551479	0.386	0.191	4.10559e-273
TMEM232	C4	4.85099e-277	0.609316	0.312	0.14	1.35464e-272
RP11-144F15.1	C4	2.18277e-275	0.619853	0.307	0.137	6.09539e-271
PLXNA4	C4	4.4031e-272	0.738913	0.333	0.155	1.22957e-267
LHFP	C4	1.19689e-267	0.629252	0.69	0.453	3.34231e-263
SEMA6A	C4	3.28085e-264	0.589826	0.533	0.314	9.16178e-260
CACHD1	C4	2.53056e-263	0.564319	0.481	0.268	7.06659e-259
ATP2B4	C4	5.80075e-257	0.989234	0.483	0.276	1.61986e-252
MFHAS1	C4	3.98882e-256	0.59199	0.337	0.162	1.11388e-251
ATG4C	C4	2.8002e-254	0.658501	0.328	0.158	7.81955e-250
TMEM164	C4	7.61416e-254	0.567267	0.271	0.117	2.12625e-249
NRP2	C4	1.17294e-253	0.606424	0.282	0.124	3.27543e-249
JAKMIP2	C4	3.62039e-252	0.531136	0.598	0.376	1.01099e-247
AGBL4	C4	9.87601e-252	0.782945	0.298	0.137	2.75788e-247
AC007246.3	C4	2.24907e-248	0.567487	0.429	0.231	6.28054e-244
GLUL	C4	1.39308e-247	0.540299	0.258	0.109	3.89017e-243
SCN1A	C4	3.2161e-247	0.727727	0.352	0.175	8.98097e-243
ABLIM1	C4	3.65978e-247	0.61079	0.448	0.251	1.02199e-242
NFASC	C4	2.17556e-246	1.00234	0.408	0.224	6.07526e-242
LAMA1	C4	4.50199e-246	0.518124	0.269	0.116	1.25718e-241
PDE8A	C4	5.19598e-243	0.597156	0.511	0.306	1.45098e-238
MAP1B	C4	7.26738e-243	0.791995	0.596	0.393	2.02942e-238
MACF1	C4	7.55905e-241	0.563274	0.853	0.729	2.11086e-236
CNTNAP3B	C4	3.7459e-240	0.555546	0.374	0.185	1.04604e-235
RFX3	C4	2.17813e-239	0.556305	0.642	0.442	6.08244e-235
SLC9A9	C4	7.30754e-239	0.538062	0.421	0.228	2.04063e-234
WWTR1	C4	1.57609e-235	0.583495	0.542	0.324	4.40124e-231
GPR75-ASB3	C4	1.91046e-235	0.532035	0.449	0.253	5.33495e-231
LRGUK	C4	5.48367e-232	0.50146	0.259	0.113	1.53132e-227
LINC-PINT	C4	6.46762e-230	0.731113	0.722	0.527	1.80608e-225
RP11-384F7.2	C4	1.38372e-229	0.561798	0.635	0.421	3.86403e-225
DPYSL3	C4	2.72065e-229	0.576658	0.546	0.339	7.59741e-225
DPY19L1	C4	2.11316e-226	0.553698	0.447	0.256	5.901e-222
RDX	C4	4.99809e-226	0.60313	0.47	0.275	1.39572e-221
TLN2	C4	3.77281e-225	0.579082	0.495	0.298	1.05356e-220
FRY	C4	7.94264e-225	0.539537	0.398	0.217	2.21798e-220
PLEKHG1	C4	4.60911e-217	0.533106	0.447	0.255	1.28709e-212
STON2	C4	7.1084e-216	0.534418	0.301	0.147	1.98502e-211
OPHN1	C4	9.66883e-216	0.638006	0.534	0.343	2.70002e-211
EHBP1	C4	1.09382e-214	0.640551	0.622	0.426	3.05448e-210
EML6	C4	8.60896e-214	0.558021	0.253	0.113	2.40405e-209
CHL1	C4	2.16638e-209	0.680157	0.515	0.324	6.04961e-205
PDE4DIP	C4	3.7029e-209	0.51631	0.552	0.358	1.03403e-204
CACNB2	C4	1.44808e-204	0.820973	0.372	0.205	4.04376e-200
DNAH9	C4	4.36723e-204	0.559387	0.277	0.133	1.21955e-199
LINC00609	C4	2.36168e-199	0.506921	0.326	0.167	6.595e-195
SAMD4A	C4	9.22026e-195	0.7055	0.657	0.484	2.57476e-190
MAN2A1	C4	1.28668e-194	0.518948	0.35	0.188	3.59307e-190
FOXO1	C4	2.43592e-191	0.639734	0.522	0.337	6.80231e-187
DLG2	C4	8.51527e-189	0.502492	0.699	0.509	2.37789e-184
DPYD	C4	6.788e-188	0.928929	0.417	0.254	1.89555e-183
PKNOX2	C4	1.13407e-187	0.585873	0.262	0.127	3.16689e-183
FAM135A	C4	1.56354e-186	0.504046	0.487	0.309	4.36619e-182
L3MBTL4	C4	1.01115e-174	0.647125	0.298	0.157	2.82364e-170
C9orf3	C4	5.26044e-171	0.561132	0.662	0.486	1.46898e-166
DPP10	C4	1.7426e-161	1.28128	0.297	0.165	4.86622e-157
PPP1CB	C4	1.04528e-156	0.516036	0.364	0.215	2.91895e-152
CPD	C4	4.26988e-143	0.702126	0.326	0.192	1.19237e-138
PDE8B	C4	9.69117e-138	0.596216	0.274	0.151	2.70626e-133
FBXO32	C4	4.0682e-125	0.571315	0.265	0.149	1.13605e-120
GAP43	C4	6.23643e-121	0.576551	0.331	0.205	1.74152e-116
NRXN3	C4	5.7652e-29	0.532273	0.32	0.252	1.60993e-24
LANCL2	C5	0	3.60684	0.502	0.189	0
CHI3L1	C5	0	3.27982	0.438	0.106	0
NEAT1	C5	0	1.81395	0.913	0.732	0
ABCC3	C5	6.9312e-289	2.38482	0.399	0.117	1.93554e-284
GLIS3	C5	2.55873e-256	2.16182	0.694	0.449	7.14524e-252
RFTN1	C5	4.68209e-229	2.27632	0.294	0.077	1.30747e-224
MT-CYB	C5	6.72829e-204	1.98778	0.455	0.181	1.87888e-199
GFAP	C5	8.92503e-185	2.24341	0.572	0.341	2.49231e-180
DTNA	C5	4.50197e-183	1.47032	0.748	0.65	1.25717e-178
CD44	C5	1.60957e-111	1.55364	0.34	0.152	4.49474e-107
MT-CO1	C5	7.04e-103	0.857299	0.543	0.323	1.96592e-98
TENM4	C5	9.09777e-97	1.66498	0.509	0.376	2.54055e-92
MT-CO2	C5	1.76332e-96	1.13171	0.448	0.245	4.92408e-92
DPYD	C5	2.00123e-92	1.70034	0.426	0.269	5.58842e-88
RBFOX1	C5	2.69961e-86	2.03278	0.271	0.124	7.53867e-82
NAMPT	C5	4.89614e-84	1.57854	0.357	0.194	1.36725e-79
SUMF2	C5	5.29229e-82	2.4059	0.341	0.199	1.47787e-77
MT-ND3	C5	1.31092e-79	1.48141	0.294	0.142	3.66075e-75
PHKG1	C5	6.3793e-79	2.39671	0.274	0.136	1.78142e-74
LHFPL3	C5	1.15156e-73	0.822936	0.69	0.532	3.21574e-69
MT-ATP6	C5	4.26846e-71	1.42613	0.316	0.168	1.19197e-66
ARGLU1	C5	2.70401e-66	1.20281	0.579	0.593	7.55094e-62
NTM	C5	2.4435e-52	1.24639	0.518	0.455	6.82348e-48
CLU	C5	8.31257e-52	1.52098	0.467	0.411	2.32128e-47
MT-CO3	C5	1.20387e-51	1.06539	0.366	0.233	3.36182e-47
MAP1B	C5	6.9743e-41	1.43338	0.452	0.417	1.94757e-36
ZFP36L2	C5	1.21442e-35	1.74482	0.285	0.201	3.39128e-31
GBAS	C5	1.12415e-34	2.2201	0.393	0.366	3.13918e-30
MT-ND4	C5	7.94216e-30	0.888121	0.322	0.226	2.21785e-25
CTNND2	C5	1.11275e-28	0.586116	0.694	0.731	3.10734e-24
VOPP1	C5	2.1841e-26	1.71712	0.331	0.284	6.0991e-22
SQSTM1	C5	1.13883e-24	1.54436	0.268	0.206	3.18018e-20
FRMD5	C5	6.25312e-23	1.02977	0.412	0.384	1.74618e-18
DMD	C5	4.7981e-21	0.963031	0.447	0.453	1.33987e-16
NRCAM	C5	4.16275e-16	0.518274	0.608	0.686	1.16245e-11
NMT1	C5	4.20222e-13	0.539153	0.164	0.298	1.17347e-08
ELAVL1	C5	6.56089e-13	0.575786	0.209	0.373	1.83213e-08
BMPR1A	C5	1.22884e-12	0.511611	0.185	0.329	3.43154e-08
RP5-864K19.4	C5	1.67759e-12	0.508284	0.142	0.258	4.68467e-08
DCLK1	C5	5.85319e-12	0.936957	0.358	0.355	1.6345e-07
KAZN	C5	5.02347e-11	0.69153	0.49	0.528	1.4028e-06
TASP1	C5	1.12615e-10	0.589111	0.15	0.262	3.14479e-06
PDE4DIP	C5	1.65019e-10	0.558822	0.224	0.385	4.60815e-06
THUMPD3-AS1	C5	3.06541e-10	0.599041	0.145	0.252	8.56016e-06
GABPB1-AS1	C5	3.82994e-10	0.520862	0.259	0.446	1.06951e-05
DPY19L1	C5	4.60902e-10	0.521442	0.166	0.282	1.28707e-05
ATP9A	C5	6.57072e-10	0.579754	0.163	0.277	1.83487e-05
MUM1	C5	9.93435e-10	0.594164	0.217	0.367	2.77417e-05
DLGAP4	C5	1.1521e-09	0.567268	0.182	0.307	3.21725e-05
C20orf194	C5	2.09753e-09	0.600381	0.235	0.398	5.85735e-05
CHL1	C5	3.16191e-09	0.772165	0.346	0.347	8.82964e-05
EEA1	C5	1.97307e-08	0.657029	0.211	0.35	0.00055098
SLC25A37	C5	2.64345e-08	0.568986	0.16	0.264	0.000738183
TPST1	C5	7.38473e-08	0.797754	0.445	0.532	0.00206219
PRMT2	C5	8.89467e-08	0.704335	0.245	0.407	0.00248384
BAALC	C5	8.96809e-08	1.20803	0.299	0.31	0.00250434
RFX3	C5	2.1438e-07	0.512476	0.285	0.471	0.00598657
ASXL1	C5	4.32454e-07	0.636919	0.243	0.397	0.0120763
RNF19A	C5	1.20211e-06	1.31038	0.281	0.292	0.0335688
AHI1	C5	1.29791e-06	0.612673	0.265	0.432	0.0362441
SOD2	C5	1.76108e-06	1.25382	0.298	0.32	0.0491781
DPYSL2	C5	2.32726e-06	0.515958	0.276	0.437	0.0649888
EHBP1	C5	4.01527e-06	0.580335	0.283	0.455	0.112126
ANO6	C5	4.38272e-06	0.639885	0.163	0.253	0.122387
CLIP1	C5	8.13195e-06	0.662501	0.223	0.347	0.227085
MAST4	C5	1.19225e-05	0.67005	0.186	0.284	0.332936
FMN2	C5	1.53341e-05	0.872992	0.383	0.456	0.428205
DOCK3	C5	3.27314e-05	0.551449	0.226	0.346	0.914023
SFXN5	C5	5.45737e-05	0.666128	0.194	0.295	1
ETV6	C5	7.31543e-05	0.531665	0.302	0.469	1
PRUNE2	C5	0.000100557	0.890134	0.279	0.292	1
TUBA1A	C5	0.000199408	0.543216	0.242	0.361	1
NLGN4X	C5	0.00111225	0.536653	0.311	0.469	1
WLS	C5	0.00135499	0.985187	0.298	0.343	1
NRXN3	C5	0.00270755	0.959735	0.254	0.26	1
ITPR2	C5	0.00909516	0.656514	0.388	0.482	1
RP11-244M2.1	C6	0	2.31777	0.567	0.097	0
DIAPH3	C6	0	2.31318	0.613	0.055	0
APOLD1	C6	0	2.08634	0.475	0.127	0
BRIP1	C6	0	2.0529	0.581	0.037	0
ARHGAP11B	C6	0	1.91352	0.476	0.044	0
POLQ	C6	0	1.90805	0.522	0.017	0
CENPP	C6	0	1.87453	0.795	0.259	0
RFC3	C6	0	1.83897	0.628	0.127	0
ATAD2	C6	0	1.83887	0.616	0.108	0
C2orf48	C6	0	1.83822	0.38	0.005	0
CENPK	C6	0	1.77971	0.533	0.034	0
TOP2A	C6	0	1.76622	0.397	0.021	0
FANCI	C6	0	1.73213	0.525	0.048	0
C21orf58	C6	0	1.72697	0.471	0.048	0
KIF18B	C6	0	1.69215	0.426	0.017	0
FANCA	C6	0	1.68167	0.541	0.06	0
EZH2	C6	0	1.58375	0.615	0.144	0
HELLS	C6	0	1.54452	0.496	0.069	0
SPC25	C6	0	1.52502	0.403	0.028	0
MMS22L	C6	0	1.51802	0.593	0.136	0
BRCA1	C6	0	1.49709	0.532	0.096	0
UHRF1	C6	0	1.45138	0.505	0.094	0
DTL	C6	0	1.45022	0.399	0.013	0
RP1-167A14.2	C6	0	1.43558	0.402	0.034	0
LINC01572	C6	0	1.41744	0.59	0.182	0
MELK	C6	0	1.41581	0.375	0.013	0
XRCC2	C6	0	1.4126	0.408	0.025	0
NCAPG2	C6	0	1.39935	0.445	0.057	0
PRIM2	C6	0	1.36528	0.615	0.177	0
ASPM	C6	0	1.35329	0.273	0.012	0
TPX2	C6	0	1.32499	0.317	0.015	0
SPC24	C6	0	1.31527	0.303	0.01	0
SMC4	C6	0	1.30729	0.473	0.105	0
AP001347.6	C6	0	1.30013	0.54	0.15	0
CASC5	C6	0	1.28261	0.321	0.016	0
TMPO	C6	0	1.2801	0.454	0.084	0
KNTC1	C6	0	1.26591	0.438	0.062	0
KIF15	C6	0	1.26544	0.351	0.023	0
NUSAP1	C6	0	1.25927	0.301	0.013	0
CENPF	C6	0	1.24904	0.329	0.034	0
ATAD5	C6	0	1.22901	0.483	0.1	0
POLA1	C6	0	1.22819	0.577	0.215	0
CHAF1A	C6	0	1.20455	0.347	0.033	0
BRCA2	C6	0	1.2028	0.334	0.022	0
CLSPN	C6	0	1.18249	0.306	0.012	0
NCAPG	C6	0	1.1807	0.298	0.006	0
CEP128	C6	0	1.16798	0.458	0.107	0
LMNB1	C6	0	1.16721	0.39	0.055	0
WHSC1	C6	0	1.16628	0.695	0.322	0
CIT	C6	0	1.15545	0.343	0.061	0
RAD18	C6	0	1.15506	0.487	0.137	0
CENPI	C6	0	1.10788	0.308	0.02	0
KIF4A	C6	0	1.10201	0.272	0.018	0
KIF14	C6	0	1.09413	0.251	0.013	0
ZGRF1	C6	0	1.09141	0.368	0.056	0
CTC-260E6.6	C6	0	1.0853	0.424	0.098	0
RP11-120D5.1	C6	0	1.0842	0.327	0.06	0
RBL1	C6	0	1.06458	0.449	0.112	0
ANLN	C6	0	1.06292	0.334	0.062	0
TACC3	C6	0	1.05323	0.265	0.017	0
WDHD1	C6	0	1.03489	0.336	0.049	0
ZNF730	C6	0	1.02568	0.346	0.077	0
STIL	C6	0	1.02459	0.278	0.024	0
LIG1	C6	0	1.02406	0.332	0.061	0
ZNF367	C6	0	1.00635	0.279	0.022	0
FANCD2	C6	0	1.00026	0.305	0.028	0
ECT2	C6	0	0.992667	0.262	0.026	0
DNMT1	C6	0	0.990922	0.455	0.146	0
PRC1	C6	0	0.990527	0.254	0.018	0
VRK1	C6	0	0.990324	0.35	0.07	0
WDR62	C6	0	0.988727	0.257	0.015	0
CCDC18	C6	0	0.980677	0.327	0.073	0
DEPDC1B	C6	0	0.97461	0.252	0.016	0
WDR76	C6	0	0.969302	0.295	0.031	0
CENPU	C6	0	0.956466	0.265	0.009	0
MYBL1	C6	0	0.925858	0.257	0.02	0
DEK	C6	0	0.924073	0.476	0.155	0
FANCC	C6	0	0.908203	0.466	0.168	0
BARD1	C6	0	0.903709	0.445	0.159	0
SPATA5	C6	0	0.900906	0.571	0.26	0
CEP152	C6	0	0.897624	0.288	0.037	0
ZNF43	C6	0	0.891074	0.562	0.256	0
KIAA1524	C6	0	0.87857	0.267	0.026	0
E2F3	C6	0	0.875843	0.436	0.154	0
NCAPD3	C6	0	0.874847	0.346	0.089	0
SYNE2	C6	0	0.873756	0.592	0.3	0
CCDC150	C6	0	0.872057	0.263	0.027	0
MND1	C6	0	0.871161	0.272	0.039	0
HIST1H4C	C6	0	0.871027	0.251	0.071	0
SCLT1	C6	0	0.869732	0.499	0.242	0
RP5-991G20.1	C6	0	0.853605	0.337	0.088	0
NASP	C6	0	0.851267	0.56	0.265	0
GINS1	C6	0	0.85052	0.273	0.033	0
MIS18BP1	C6	0	0.849976	0.303	0.064	0
POLE	C6	0	0.842462	0.276	0.046	0
CDK5RAP2	C6	0	0.838661	0.539	0.262	0
DDX11	C6	0	0.833914	0.313	0.067	0
RTTN	C6	0	0.83177	0.445	0.189	0
DBF4	C6	0	0.829878	0.298	0.073	0
PARPBP	C6	0	0.827543	0.256	0.031	0
SAE1	C6	0	0.826504	0.371	0.136	0
RAD51B	C6	0	0.810527	0.67	0.39	0
RFWD3	C6	0	0.806224	0.302	0.072	0
GEN1	C6	0	0.78734	0.282	0.055	0
CEP135	C6	0	0.779099	0.317	0.078	0
POLE2	C6	0	0.777394	0.298	0.075	0
CCDC14	C6	0	0.773918	0.562	0.285	0
MNS1	C6	0	0.767441	0.25	0.045	0
PHTF2	C6	0	0.761323	0.511	0.245	0
DLEU2	C6	0	0.756068	0.81	0.546	0
CEP192	C6	0	0.751207	0.496	0.241	0
HMGN2	C6	0	0.734693	0.303	0.095	0
ZNF519	C6	0	0.728468	0.319	0.086	0
SKA2	C6	0	0.72176	0.39	0.158	0
CNTLN	C6	0	0.711805	0.427	0.169	0
TOP3A	C6	0	0.703325	0.349	0.126	0
RBBP8	C6	0	0.654159	0.26	0.064	0
ZIM2-AS1	C6	0	0.647857	0.253	0.068	0
TOPBP1	C6	0	0.643333	0.312	0.103	0
MGME1	C6	0	0.619601	0.262	0.075	0
SLF1	C6	0	0.587863	0.295	0.096	0
POLD3	C6	6.546e-308	0.573315	0.253	0.078	1.82797e-303
ITGB3BP	C6	1.06582e-304	0.594777	0.397	0.162	2.97629e-300
SRSF10	C6	1.73445e-301	0.705991	0.591	0.324	4.84345e-297
MPHOSPH9	C6	1.07015e-300	0.766718	0.484	0.235	2.98839e-296
SMC1A	C6	4.41984e-300	0.649317	0.349	0.138	1.23424e-295
CMC2	C6	1.37661e-282	0.611598	0.352	0.143	3.84419e-278
NDUFAF6	C6	2.84658e-277	0.778888	0.466	0.229	7.94908e-273
H2AFV	C6	5.61629e-276	0.651621	0.32	0.123	1.56835e-271
CKAP5	C6	2.40771e-272	0.714597	0.379	0.166	6.72354e-268
ZNF83	C6	4.65746e-268	0.732657	0.54	0.294	1.3006e-263
FANCL	C6	1.59756e-262	0.576118	0.353	0.146	4.46118e-258
MSH2	C6	4.57919e-261	0.613689	0.312	0.121	1.27874e-256
CEP295	C6	2.9741e-260	0.59892	0.282	0.103	8.30516e-256
SPSB4	C6	6.74938e-258	0.623468	0.291	0.109	1.88477e-253
CCDC138	C6	9.21302e-254	0.580342	0.372	0.162	2.57274e-249
NETO2	C6	7.95752e-251	0.631254	0.36	0.154	2.22214e-246
TUBB	C6	1.94283e-250	0.547016	0.304	0.117	5.42537e-246
RNF168	C6	1.39701e-243	0.553325	0.318	0.128	3.90116e-239
PRKDC	C6	6.44189e-241	0.648141	0.598	0.36	1.7989e-236
CSMD2	C6	4.12224e-240	0.589301	0.639	0.379	1.15114e-235
PGP	C6	1.09658e-239	0.535182	0.28	0.107	3.06219e-235
CASP8AP2	C6	2.78592e-234	0.565331	0.31	0.128	7.77968e-230
ZNF718	C6	1.83052e-233	0.519369	0.322	0.134	5.11173e-229
KIAA1841	C6	1.62266e-232	0.595129	0.295	0.118	4.53129e-228
CSE1L	C6	5.5744e-231	0.527158	0.323	0.135	1.55665e-226
PKP4	C6	6.62314e-229	0.608549	0.513	0.283	1.84951e-224
PBX3	C6	2.77255e-226	0.596396	0.501	0.266	7.74234e-222
LCORL	C6	3.42197e-224	0.641755	0.503	0.277	9.55586e-220
KLHL23	C6	3.37648e-220	0.609148	0.398	0.192	9.42883e-216
NUP107	C6	1.22861e-213	0.520265	0.362	0.167	3.43091e-209
PPM1E	C6	1.71831e-210	0.67867	0.465	0.249	4.79838e-206
BLM	C6	7.53822e-207	0.560804	0.328	0.147	2.10505e-202
ZNF714	C6	1.02135e-206	0.522015	0.275	0.112	2.85213e-202
GPR137C	C6	2.84857e-205	0.534979	0.305	0.13	7.95463e-201
ZRANB3	C6	1.82578e-204	0.58532	0.472	0.258	5.0985e-200
SSH2	C6	8.5238e-204	0.65355	0.624	0.4	2.38027e-199
SUGP2	C6	4.68642e-202	0.573579	0.522	0.301	1.30868e-197
TUBGCP3	C6	4.68289e-198	0.53852	0.334	0.154	1.3077e-193
CMSS1	C6	6.33213e-198	0.522459	0.59	0.356	1.76825e-193
NFATC2IP	C6	2.54346e-195	0.512653	0.334	0.153	7.10261e-191
TIAM1	C6	2.51059e-194	0.634455	0.493	0.28	7.01082e-190
NUCKS1	C6	2.84212e-193	0.540369	0.511	0.292	7.93661e-189
USP37	C6	5.20224e-192	0.500807	0.361	0.175	1.45273e-187
XPO1	C6	2.90708e-190	0.525154	0.575	0.352	8.11803e-186
SUZ12	C6	4.62542e-184	0.534018	0.545	0.328	1.29165e-179
AC079135.1	C6	2.90786e-182	0.660926	0.376	0.189	8.1202e-178
CDK6	C6	7.01143e-178	0.560876	0.672	0.452	1.95794e-173
GSTCD	C6	7.19397e-178	0.519486	0.362	0.182	2.00891e-173
FUS	C6	1.19179e-176	0.512577	0.669	0.461	3.32807e-172
GPC6	C6	3.49386e-175	0.735147	0.478	0.279	9.7566e-171
FAT3	C6	1.36978e-171	0.556771	0.492	0.28	3.8251e-167
STXBP5L	C6	6.14626e-171	0.629284	0.289	0.131	1.71634e-166
KPNB1	C6	1.45841e-170	0.517563	0.455	0.259	4.07262e-166
CAMK1D	C6	8.34539e-169	0.599608	0.472	0.269	2.33045e-164
SIMC1	C6	5.78378e-162	0.500028	0.284	0.131	1.61512e-157
SOGA1	C6	1.21008e-161	0.519169	0.434	0.243	3.37914e-157
NFIC	C6	2.80205e-155	0.533808	0.528	0.325	7.82473e-151
XYLT1	C6	2.30526e-154	0.784448	0.473	0.281	6.43743e-150
CSMD1	C6	1.18434e-147	0.58782	0.677	0.476	3.30728e-143
PTPRN2	C6	3.94714e-146	0.515276	0.476	0.281	1.10224e-141
LHFPL3	C6	2.74267e-131	0.573525	0.694	0.523	7.6589e-127
NDE1	C6	2.83725e-131	0.541805	0.28	0.141	7.92303e-127
IGF2BP3	C6	1.67983e-126	0.53062	0.459	0.285	4.69092e-122
MED12L	C6	2.53501e-118	0.514588	0.557	0.372	7.07901e-114
CPNE4	C6	4.475e-115	0.706385	0.357	0.211	1.24964e-110
KCNQ5	C6	2.14532e-109	0.576625	0.295	0.16	5.9908e-105
KCND2	C6	1.86421e-107	0.844487	0.516	0.376	5.2058e-103
RIMS2	C6	2.20913e-103	0.602649	0.262	0.138	6.169e-99
GRID2	C6	1.00691e-80	0.744617	0.449	0.324	2.81179e-76
MDGA2	C6	3.67175e-78	0.559251	0.341	0.216	1.02534e-73
PVT1	C6	3.58835e-62	1.05381	0.571	0.426	1.00205e-57
PRKG1	C7	0	3.53117	0.645	0.055	0
CPED1	C7	0	3.47737	0.788	0.092	0
COL3A1	C7	0	3.28708	0.79	0.042	0
FLRT2	C7	0	3.27128	0.781	0.11	0
COL1A2	C7	0	3.24585	0.814	0.061	0
COL1A1	C7	0	3.15689	0.777	0.044	0
RBMS3	C7	0	3.12544	0.901	0.261	0
SULF1	C7	0	3.07027	0.658	0.045	0
DLC1	C7	0	3.02984	0.87	0.192	0
COL6A3	C7	0	3.01294	0.725	0.033	0
EDNRA	C7	0	2.99205	0.707	0.042	0
FN1	C7	0	2.90629	0.788	0.129	0
MGP	C7	0	2.88803	0.63	0.037	0
BNC2	C7	0	2.75769	0.72	0.078	0
EBF1	C7	0	2.74425	0.601	0.035	0
POSTN	C7	0	2.69264	0.714	0.095	0
LAMA2	C7	0	2.61397	0.877	0.326	0
TSHZ2	C7	0	2.58108	0.776	0.208	0
CTGF	C7	0	2.56375	0.476	0.02	0
GULP1	C7	0	2.43863	0.622	0.091	0
RUNX2	C7	0	2.35432	0.584	0.054	0
BICC1	C7	0	2.34802	0.582	0.097	0
NHS	C7	0	2.26821	0.534	0.079	0
CDH11	C7	0	2.26635	0.823	0.284	0
COL12A1	C7	0	2.25404	0.406	0.02	0
LAMB1	C7	0	2.24891	0.68	0.112	0
CALD1	C7	0	2.23494	0.928	0.567	0
SYNPO2	C7	0	2.19786	0.44	0.026	0
HMCN1	C7	0	2.18606	0.453	0.025	0
LEF1	C7	0	2.18478	0.567	0.059	0
ABI3BP	C7	0	2.18237	0.464	0.048	0
SLC27A6	C7	0	2.17333	0.439	0.037	0
COL5A2	C7	0	2.15876	0.643	0.116	0
IGF1	C7	0	2.13571	0.39	0.017	0
IGFBP7	C7	0	2.1256	0.516	0.12	0
COL6A2	C7	0	2.10893	0.645	0.096	0
DIO2	C7	0	2.10398	0.366	0.057	0
C5orf17	C7	0	2.05325	0.576	0.066	0
ITGBL1	C7	0	2.04302	0.323	0.028	0
PDE3A	C7	0	2.03204	0.574	0.15	0
DKK2	C7	0	2.02576	0.363	0.027	0
RP11-138I17.1	C7	0	2.01926	0.354	0.017	0
ARHGAP18	C7	0	2.01139	0.564	0.104	0
CASC15	C7	0	2.00937	0.823	0.318	0
SAMD5	C7	0	2.00706	0.452	0.045	0
SVIL	C7	0	1.97369	0.444	0.041	0
NOX4	C7	0	1.95876	0.399	0.043	0
TMEM132C	C7	0	1.95808	0.556	0.111	0
ANKH	C7	0	1.93816	0.537	0.133	0
FREM1	C7	0	1.93213	0.496	0.117	0
RUNX1T1	C7	0	1.92839	0.615	0.16	0
SLIT3	C7	0	1.92069	0.36	0.028	0
RP11-649A16.1	C7	0	1.90174	0.619	0.128	0
DCN	C7	0	1.89969	0.425	0.032	0
TRPS1	C7	0	1.89473	0.859	0.546	0
LAMA4	C7	0	1.88253	0.677	0.206	0
ROBO1	C7	0	1.87627	0.783	0.396	0
TENM2	C7	0	1.87482	0.401	0.102	0
LINC00578	C7	0	1.86807	0.315	0.02	0
RAI14	C7	0	1.8648	0.589	0.15	0
SDC2	C7	0	1.84492	0.476	0.073	0
DNM3OS	C7	0	1.83516	0.414	0.016	0
ROR2	C7	0	1.82981	0.44	0.038	0
MCTP2	C7	0	1.82314	0.393	0.024	0
ANTXR1	C7	0	1.81958	0.66	0.307	0
TMTC2	C7	0	1.80606	0.69	0.403	0
RBPMS	C7	0	1.80079	0.568	0.144	0
CYTH3	C7	0	1.79035	0.597	0.166	0
ENPP1	C7	0	1.77433	0.293	0.024	0
CACNA2D1	C7	0	1.77334	0.672	0.198	0
VCAN	C7	0	1.76535	0.751	0.427	0
PDZRN3	C7	0	1.7642	0.768	0.35	0
PRICKLE1	C7	0	1.76142	0.498	0.093	0
RBMS1	C7	0	1.75937	0.755	0.278	0
TWIST1	C7	0	1.73103	0.421	0.043	0
ITGA1	C7	0	1.72116	0.286	0.027	0
KIF26B	C7	0	1.71782	0.534	0.22	0
COL8A1	C7	0	1.70721	0.41	0.068	0
MXRA8	C7	0	1.70558	0.432	0.031	0
MSRB3	C7	0	1.69443	0.442	0.053	0
RP11-307P5.1	C7	0	1.69048	0.352	0.036	0
TENM3	C7	0	1.68799	0.688	0.205	0
WWTR1	C7	0	1.67985	0.77	0.332	0
CPQ	C7	0	1.67907	0.624	0.211	0
FBLN1	C7	0	1.65625	0.386	0.025	0
NR2F2-AS1	C7	0	1.63549	0.582	0.134	0
PTCH1	C7	0	1.62269	0.463	0.145	0
AEBP1	C7	0	1.62058	0.537	0.131	0
FOXP1	C7	0	1.62048	0.739	0.32	0
MYO1B	C7	0	1.60887	0.285	0.022	0
MEG8	C7	0	1.60079	0.585	0.185	0
LTBP1	C7	0	1.59177	0.631	0.25	0
EGR1	C7	0	1.59013	0.445	0.115	0
MIR100HG	C7	0	1.58644	0.465	0.112	0
ABCA10	C7	0	1.58125	0.326	0.024	0
UACA	C7	0	1.56967	0.374	0.115	0
RP11-38H17.1	C7	0	1.5693	0.321	0.016	0
COL5A1	C7	0	1.55298	0.486	0.076	0
PIEZO2	C7	0	1.54733	0.313	0.036	0
ATP8A2	C7	0	1.53746	0.344	0.048	0
PDE5A	C7	0	1.53362	0.476	0.135	0
CACNA1C	C7	0	1.53119	0.552	0.231	0
PTPRK	C7	0	1.5294	0.669	0.344	0
PPP3CA	C7	0	1.51864	0.799	0.489	0
SESN3	C7	0	1.51243	0.544	0.196	0
NREP	C7	0	1.51131	0.585	0.229	0
ADGRL2	C7	0	1.50357	0.622	0.205	0
A2M	C7	0	1.49699	0.396	0.08	0
RUNX1	C7	0	1.49583	0.622	0.284	0
ADAM12	C7	0	1.49532	0.507	0.168	0
MYO1D	C7	0	1.49096	0.347	0.048	0
VMP1	C7	0	1.48909	0.714	0.355	0
FAT4	C7	0	1.48212	0.351	0.045	0
SEC24D	C7	0	1.48177	0.495	0.113	0
TPM4	C7	0	1.47794	0.526	0.175	0
EMCN	C7	0	1.47039	0.27	0.014	0
PDE4D	C7	0	1.46764	0.853	0.522	0
SPON1	C7	0	1.45078	0.397	0.096	0
SLC12A2	C7	0	1.44917	0.451	0.133	0
BMP6	C7	0	1.44822	0.269	0.015	0
EPHA3	C7	0	1.44553	0.376	0.053	0
COLEC12	C7	0	1.44492	0.39	0.076	0
CHODL	C7	0	1.44179	0.282	0.041	0
ZNF423	C7	0	1.44027	0.464	0.12	0
AC009784.3	C7	0	1.42839	0.261	0.026	0
FOS	C7	0	1.42484	0.393	0.111	0
CYR61	C7	0	1.42407	0.286	0.026	0
SEMA3C	C7	0	1.42079	0.254	0.029	0
COL6A1	C7	0	1.41807	0.503	0.14	0
COL14A1	C7	0	1.41218	0.289	0.024	0
CLMP	C7	0	1.39207	0.321	0.035	0
STK3	C7	0	1.38392	0.778	0.448	0
TGFBI	C7	0	1.38016	0.324	0.023	0
ARHGAP10	C7	0	1.37384	0.421	0.138	0
RERG	C7	0	1.36513	0.286	0.023	0
CALCRL	C7	0	1.35526	0.452	0.164	0
TLE4	C7	0	1.3536	0.485	0.176	0
PAM	C7	0	1.35331	0.692	0.355	0
PLAGL1	C7	0	1.35273	0.293	0.039	0
PTPRM	C7	0	1.35244	0.322	0.086	0
LINGO1	C7	0	1.34729	0.747	0.31	0
HMGA2	C7	0	1.34614	0.304	0.051	0
FBXL7	C7	0	1.34375	0.871	0.59	0
PCOLCE	C7	0	1.34287	0.353	0.035	0
HSPG2	C7	0	1.34259	0.264	0.045	0
LRIG3	C7	0	1.34141	0.337	0.05	0
NDNF	C7	0	1.3338	0.263	0.015	0
PHLDB2	C7	0	1.33268	0.302	0.024	0
RNF144A	C7	0	1.3316	0.519	0.212	0
FAM114A1	C7	0	1.31877	0.381	0.068	0
MOXD1	C7	0	1.30739	0.326	0.08	0
XIST	C7	0	1.30477	0.82	0.412	0
ESR1	C7	0	1.30382	0.276	0.031	0
ITGA9	C7	0	1.29851	0.341	0.085	0
ANGPT1	C7	0	1.286	0.315	0.073	0
RP11-69I8.3	C7	0	1.27002	0.282	0.044	0
KIAA1755	C7	0	1.2618	0.334	0.082	0
MEG3	C7	0	1.25867	0.725	0.356	0
ACTB	C7	0	1.25163	0.675	0.37	0
GAS2	C7	0	1.24168	0.315	0.073	0
CYP7B1	C7	0	1.23243	0.27	0.036	0
RARB	C7	0	1.22758	0.324	0.063	0
DOCK5	C7	0	1.22451	0.266	0.029	0
OAF	C7	0	1.2192	0.279	0.021	0
FGFR1	C7	0	1.2123	0.587	0.253	0
ASAP1	C7	0	1.21209	0.875	0.633	0
DACH1	C7	0	1.21078	0.299	0.07	0
COL26A1	C7	0	1.20699	0.275	0.035	0
OLFML2B	C7	0	1.20121	0.261	0.021	0
FNDC3B	C7	0	1.18794	0.835	0.53	0
TNS3	C7	0	1.18666	0.483	0.166	0
FAP	C7	0	1.18019	0.273	0.031	0
SPON2	C7	0	1.17936	0.274	0.031	0
MTUS1	C7	0	1.16823	0.382	0.116	0
GSN	C7	0	1.16259	0.418	0.13	0
TSHZ3	C7	0	1.16121	0.361	0.109	0
GHR	C7	0	1.15488	0.302	0.067	0
MIR99AHG	C7	0	1.14713	0.895	0.776	0
SGCD	C7	0	1.13491	0.482	0.16	0
TFPI	C7	0	1.12992	0.33	0.067	0
LOXL2	C7	0	1.1288	0.337	0.074	0
PDLIM7	C7	0	1.11206	0.282	0.051	0
BMP1	C7	0	1.1077	0.363	0.094	0
NFATC4	C7	0	1.10464	0.282	0.033	0
VPS13B	C7	0	1.10077	0.81	0.552	0
PTGDS	C7	0	1.05686	0.262	0.053	0
IRS1	C7	0	1.02543	0.252	0.042	0
SLC26A3	C7	0	0.982769	0.514	0.185	0
RASGEF1B	C7	0	0.956027	0.643	0.292	0
MDFIC	C7	0	0.901341	0.25	0.054	0
ZBTB20	C7	1.46605e-307	0.828832	0.954	0.881	4.09394e-303
RIMS1	C7	2.99807e-300	1.48578	0.463	0.183	8.37212e-296
MBNL1	C7	1.65264e-299	1.17742	0.741	0.47	4.615e-295
RORA	C7	6.98198e-299	0.952166	0.912	0.734	1.94972e-294
ACVR1	C7	1.80724e-297	0.986251	0.321	0.092	5.04671e-293
ELN	C7	5.11444e-295	1.0613	0.454	0.17	1.42821e-290
CERCAM	C7	2.37239e-294	0.933326	0.28	0.072	6.62491e-290
SEMA3A	C7	7.91763e-292	1.41353	0.413	0.149	2.211e-287
NXN	C7	3.87716e-289	1.19511	0.379	0.126	1.0827e-284
APBB2	C7	2.80809e-288	1.16586	0.733	0.455	7.84159e-284
ANKRD50	C7	2.39266e-287	1.01209	0.285	0.077	6.68151e-283
EPS8	C7	1.53046e-282	1.39889	0.465	0.195	4.27382e-278
PLEKHA5	C7	3.66955e-276	1.05189	0.524	0.23	1.02472e-271
SPARC	C7	6.26152e-275	1.01023	0.374	0.127	1.74853e-270
MFGE8	C7	8.07727e-275	1.00876	0.286	0.079	2.25558e-270
PLPP1	C7	1.40609e-269	1.32578	0.57	0.288	3.9265e-265
FBN1	C7	1.17446e-266	1.21362	0.45	0.188	3.27969e-262
EYA1	C7	2.7323e-264	0.962537	0.278	0.075	7.62996e-260
NID1	C7	9.05581e-262	0.976693	0.276	0.076	2.52883e-257
SEMA5A	C7	2.22612e-260	1.09233	0.77	0.505	6.21645e-256
CRISPLD1	C7	8.72667e-259	1.19782	0.407	0.155	2.43692e-254
ACTG1	C7	2.83981e-258	1.16051	0.491	0.218	7.93016e-254
TBC1D4	C7	2.50309e-256	1.11541	0.259	0.07	6.98988e-252
HECW1	C7	8.45035e-256	1.55591	0.324	0.104	2.35976e-251
CACNA1D	C7	1.71498e-255	1.25408	0.432	0.177	4.78909e-251
ZEB1	C7	1.06664e-250	1.01684	0.833	0.585	2.97859e-246
LRRC17	C7	1.41463e-247	0.969726	0.255	0.07	3.95036e-243
LRCH1	C7	2.73167e-246	1.09979	0.439	0.184	7.62819e-242
PLCB4	C7	3.5789e-246	1.25402	0.374	0.137	9.99408e-242
SKAP2	C7	1.62015e-242	0.96565	0.361	0.128	4.52426e-238
GNAI1	C7	1.35938e-240	0.985842	0.281	0.082	3.79606e-236
PALLD	C7	1.57255e-238	1.15991	0.656	0.395	4.39133e-234
PRRX1	C7	7.98313e-235	1.01141	0.592	0.315	2.22929e-230
FBXO32	C7	8.93385e-232	1.14047	0.394	0.153	2.49478e-227
2023-09-11	C7	2.94757e-227	1.22238	0.575	0.322	8.23108e-223
PTEN	C7	2.13233e-226	1.19255	0.429	0.186	5.95452e-222
TMTC1	C7	3.07083e-223	1.03115	0.278	0.085	8.57529e-219
SLC38A2	C7	3.1353e-223	0.958025	0.348	0.127	8.75533e-219
NEO1	C7	5.9892e-221	1.04424	0.544	0.291	1.67249e-216
SKIL	C7	3.31343e-218	1.08521	0.349	0.131	9.25274e-214
DOK6	C7	2.45878e-216	1.18254	0.302	0.102	6.86615e-212
ERRFI1	C7	3.08659e-214	1.06312	0.285	0.092	8.61931e-210
PDGFC	C7	5.08023e-212	1.18436	0.523	0.274	1.41865e-207
RIN2	C7	4.80827e-210	1.14106	0.437	0.2	1.34271e-205
FSTL1	C7	2.16134e-209	0.862277	0.3	0.101	6.03555e-205
WIPF1	C7	3.33172e-207	1.15133	0.49	0.246	9.30384e-203
DOCK9	C7	1.08878e-206	1.20516	0.27	0.088	3.04042e-202
SEC31A	C7	1.81121e-206	0.876199	0.585	0.327	5.0578e-202
VCL	C7	2.32184e-206	1.16545	0.398	0.168	6.48373e-202
DDR2	C7	4.96751e-205	0.885685	0.32	0.116	1.38718e-200
PLCB1	C7	1.02514e-200	1.14128	0.692	0.44	2.8627e-196
RASAL2	C7	1.61369e-200	1.2488	0.491	0.257	4.50622e-196
CTDSPL	C7	9.02951e-200	1.00003	0.417	0.187	2.52149e-195
PTPRG	C7	1.70476e-198	1.04396	0.824	0.621	4.76053e-194
AC013461.1	C7	1.76523e-196	0.981883	0.395	0.171	4.92941e-192
PHLDB1	C7	3.24917e-194	0.889348	0.356	0.143	9.07332e-190
YAP1	C7	1.65236e-190	0.850008	0.452	0.209	4.61422e-186
TACC1	C7	1.36567e-188	1.13712	0.363	0.155	3.81362e-184
KCNQ1OT1	C7	3.68102e-188	0.84595	0.641	0.381	1.02792e-183
FAT1	C7	1.0781e-186	0.847459	0.316	0.119	3.01059e-182
ZBTB46	C7	3.13005e-181	0.880589	0.274	0.095	8.74066e-177
DDX17	C7	1.00316e-178	0.743861	0.733	0.499	2.80133e-174
CPE	C7	5.64283e-176	1.00031	0.461	0.234	1.57576e-171
GMDS	C7	5.73252e-172	1.01121	0.483	0.259	1.60081e-167
MECOM	C7	2.09788e-167	1.12471	0.32	0.127	5.85834e-163
PLEKHG1	C7	7.43127e-165	1.07661	0.498	0.269	2.07518e-160
SNTB1	C7	1.83677e-164	1.19064	0.372	0.173	5.12917e-160
DSE	C7	8.61384e-164	0.857638	0.286	0.11	2.40541e-159
TLE1	C7	1.22701e-162	0.873813	0.464	0.239	3.42642e-158
TTC3	C7	5.30967e-162	0.790787	0.732	0.547	1.48272e-157
RBFOX2	C7	5.4844e-162	0.694555	0.768	0.56	1.53152e-157
TMSB10	C7	9.91513e-160	0.644148	0.326	0.13	2.7688e-155
TBL1XR1	C7	1.49514e-157	0.802506	0.689	0.491	4.17517e-153
CBLB	C7	4.29766e-156	0.940629	0.476	0.264	1.20012e-151
SIK2	C7	3.27783e-155	0.92316	0.463	0.25	9.15334e-151
SPIDR	C7	2.00433e-153	0.641527	0.795	0.595	5.59708e-149
EML4	C7	2.98481e-151	0.856825	0.505	0.293	8.33509e-147
TTC28	C7	3.0583e-148	0.680983	0.816	0.638	8.5403e-144
ROR1	C7	5.70202e-148	0.855799	0.366	0.166	1.59229e-143
MED13L	C7	3.23799e-146	0.637619	0.784	0.6	9.04209e-142
TOX	C7	9.14079e-146	1.17268	0.465	0.265	2.55257e-141
UTRN	C7	9.67406e-145	0.896321	0.553	0.338	2.70148e-140
FOCAD	C7	2.4166e-143	0.94261	0.425	0.228	6.74834e-139
ZFHX4	C7	4.02592e-143	0.856138	0.593	0.397	1.12424e-138
MEOX2	C7	9.86476e-143	0.850762	0.483	0.261	2.75473e-138
KIAA0825	C7	6.59581e-142	0.859943	0.433	0.232	1.84188e-137
CTNNB1	C7	1.36504e-141	0.81403	0.434	0.234	3.81186e-137
RNF115	C7	6.01195e-141	0.828245	0.531	0.33	1.67884e-136
LINC00882	C7	9.51602e-141	0.833049	0.273	0.109	2.65735e-136
EXOC2	C7	5.09126e-140	0.874213	0.42	0.228	1.42173e-135
CALU	C7	4.65495e-139	0.719194	0.376	0.181	1.29989e-134
GFPT1	C7	3.10487e-136	0.785198	0.334	0.154	8.67036e-132
SPATS2L	C7	5.27056e-133	0.821031	0.51	0.305	1.4718e-128
MLLT3	C7	1.09521e-132	0.883827	0.483	0.278	3.05837e-128
ST5	C7	2.05372e-132	0.918645	0.49	0.294	5.73503e-128
RNF150	C7	5.4887e-131	1.01258	0.397	0.211	1.53272e-126
RNF24	C7	1.60669e-130	0.820409	0.507	0.307	4.48669e-126
KIF16B	C7	5.42056e-127	0.724153	0.318	0.147	1.51369e-122
FRMD6	C7	1.09663e-125	0.753506	0.26	0.107	3.06235e-121
PER1	C7	2.93662e-125	0.736256	0.289	0.128	8.20051e-121
FRMD4B	C7	5.09831e-125	0.894095	0.26	0.107	1.4237e-120
CREB3L2	C7	6.04939e-123	0.739397	0.335	0.162	1.68929e-118
ANKRD44	C7	7.16816e-120	0.784125	0.485	0.293	2.00171e-115
NCOA2	C7	9.71819e-120	0.796537	0.558	0.375	2.71381e-115
JUN	C7	8.63228e-119	0.598808	0.408	0.211	2.41056e-114
TPM1	C7	2.49697e-116	1.08825	0.345	0.179	6.97279e-112
PDE7B	C7	2.94472e-116	1.14056	0.422	0.249	8.22313e-112
FLNA	C7	1.23696e-114	0.679979	0.322	0.155	3.45422e-110
SH3RF3	C7	1.27138e-114	0.708943	0.439	0.247	3.55032e-110
PIAS1	C7	1.66083e-114	0.729147	0.511	0.331	4.63786e-110
HDAC9	C7	2.63591e-113	0.783967	0.547	0.356	7.36078e-109
ADAMTS9-AS2	C7	1.31676e-112	0.682131	0.443	0.24	3.67705e-108
CACHD1	C7	2.39294e-112	0.918737	0.462	0.287	6.68228e-108
SYNDIG1	C7	8.25455e-112	0.852553	0.315	0.154	2.30508e-107
PDE7A	C7	9.64695e-112	0.802137	0.376	0.206	2.69391e-107
TSPAN9	C7	1.3639e-111	0.698565	0.265	0.116	3.8087e-107
MRC2	C7	4.08709e-111	0.625575	0.465	0.272	1.14132e-106
SLC4A7	C7	6.00875e-111	0.845099	0.451	0.278	1.67794e-106
UBE2E2	C7	7.03559e-111	0.649779	0.556	0.342	1.96469e-106
SRSF6	C7	1.29183e-110	0.689113	0.309	0.152	3.60743e-106
JMJD1C	C7	3.83889e-110	0.563725	0.806	0.643	1.07201e-105
LHFPL2	C7	3.84906e-110	0.635562	0.333	0.164	1.07485e-105
FANCC	C7	6.57259e-109	0.73699	0.354	0.184	1.83539e-104
MEIS2	C7	2.09897e-107	0.662385	0.624	0.407	5.86139e-103
CIRBP	C7	1.99383e-106	0.648026	0.484	0.305	5.56778e-102
EMP1	C7	3.13985e-106	0.582095	0.264	0.115	8.76803e-102
SMYD3	C7	1.08402e-105	0.581179	0.755	0.595	3.02712e-101
NISCH	C7	5.88138e-104	0.642872	0.299	0.146	1.64238e-99
TGFB2	C7	6.086e-103	0.797196	0.313	0.154	1.69952e-98
EFR3A	C7	7.16867e-103	0.720854	0.33	0.173	2.00185e-98
KLF9	C7	7.20902e-103	0.75224	0.275	0.13	2.01312e-98
FKBP10	C7	5.01865e-102	0.630206	0.359	0.193	1.40146e-97
PRKD3	C7	4.34076e-101	0.626834	0.309	0.153	1.21216e-96
MYO1E	C7	1.40092e-99	1.17386	0.352	0.19	3.91207e-95
WDR6	C7	1.51865e-99	0.632765	0.324	0.169	4.24083e-95
PTK2	C7	2.07303e-98	0.504672	0.807	0.66	5.78893e-94
MEF2A	C7	9.71852e-98	0.531122	0.572	0.396	2.7139e-93
MPPED2	C7	2.8614e-97	0.826901	0.422	0.258	7.99045e-93
EVL	C7	2.73555e-95	0.631578	0.465	0.296	7.63903e-91
GLI3	C7	2.96768e-93	0.682036	0.414	0.249	8.28724e-89
KIAA1217	C7	5.50582e-93	0.847745	0.353	0.195	1.5375e-88
EPB41L2	C7	1.0179e-92	0.639321	0.524	0.355	2.84249e-88
PCMTD1	C7	2.16997e-92	0.632205	0.424	0.263	6.05965e-88
ADAMTS9	C7	1.92721e-91	0.632351	0.488	0.303	5.38175e-87
FAM110B	C7	2.30126e-90	0.74493	0.506	0.342	6.42627e-86
NSMCE2	C7	3.14732e-89	0.593521	0.636	0.479	8.78888e-85
CHN1	C7	4.03714e-88	0.761581	0.47	0.32	1.12737e-83
AKAP13	C7	2.24906e-87	0.5513	0.706	0.555	6.2805e-83
GALNT7	C7	6.62394e-87	0.777056	0.319	0.176	1.84974e-82
ARHGEF10	C7	8.91805e-87	0.612406	0.341	0.188	2.49037e-82
ZCCHC11	C7	9.96078e-87	0.657147	0.634	0.509	2.78155e-82
PELI2	C7	2.04579e-86	0.670151	0.37	0.213	5.71288e-82
LDB2	C7	2.94344e-86	0.875877	0.372	0.216	8.21956e-82
PIK3R1	C7	7.47499e-84	0.597155	0.638	0.486	2.08739e-79
ALG13	C7	8.29319e-84	0.609191	0.318	0.174	2.31587e-79
UBE2E3	C7	8.68079e-84	0.677682	0.438	0.286	2.42411e-79
COL11A1	C7	2.28547e-83	0.68648	0.275	0.136	6.38218e-79
SERF2	C7	2.12743e-81	0.507908	0.256	0.124	5.94084e-77
CRYBG3	C7	2.60913e-81	0.560272	0.25	0.121	7.28599e-77
PLPP3	C7	3.34025e-81	0.952079	0.42	0.278	9.32765e-77
EEF1A1	C7	5.20412e-81	0.508047	0.332	0.183	1.45325e-76
GLI2	C7	3.00486e-80	0.594374	0.293	0.158	8.39109e-76
SASH1	C7	3.83412e-79	0.630567	0.504	0.347	1.07068e-74
ZNF521	C7	8.48319e-79	0.598167	0.549	0.395	2.36893e-74
USO1	C7	9.07356e-79	0.617251	0.386	0.239	2.53379e-74
LARGE	C7	1.27137e-78	0.778035	0.488	0.347	3.5503e-74
FOXO3	C7	4.7148e-78	0.690493	0.549	0.396	1.31661e-73
MAPK10	C7	6.01789e-77	0.61752	0.657	0.524	1.6805e-72
SUGCT	C7	7.9557e-75	0.736977	0.336	0.201	2.22163e-70
HIVEP2	C7	1.85708e-74	0.631751	0.355	0.214	5.1859e-70
FKBP5	C7	4.96975e-74	0.603146	0.611	0.445	1.3878e-69
LINC00685	C7	4.71288e-73	0.658431	0.274	0.149	1.31607e-68
FBXL20	C7	9.87476e-73	0.544689	0.488	0.342	2.75753e-68
CNKSR3	C7	2.44246e-72	0.78301	0.355	0.217	6.82057e-68
CERS6	C7	1.32801e-69	0.554117	0.41	0.265	3.70847e-65
SLC9A9	C7	7.90186e-68	0.613845	0.383	0.245	2.20659e-63
RASSF8	C7	1.52949e-67	0.538059	0.364	0.222	4.27111e-63
RAB2A	C7	9.76004e-67	0.510855	0.499	0.362	2.72549e-62
RAP1B	C7	3.51238e-66	0.591675	0.346	0.217	9.80831e-62
HOMER1	C7	4.46638e-66	0.865132	0.308	0.182	1.24724e-61
RP11-219A15.1	C7	8.61172e-66	0.554593	0.292	0.169	2.40482e-61
GLS	C7	4.63112e-65	0.592486	0.388	0.257	1.29324e-60
ARID5B	C7	8.28903e-65	0.637856	0.36	0.227	2.31471e-60
MEST	C7	1.06525e-64	0.570661	0.268	0.148	2.97471e-60
IQGAP2	C7	1.78763e-64	0.587251	0.293	0.163	4.99195e-60
BBX	C7	4.33889e-64	0.602308	0.475	0.345	1.21164e-59
EXT1	C7	9.45993e-64	0.766917	0.55	0.421	2.64169e-59
KIFAP3	C7	1.77833e-63	0.570839	0.311	0.187	4.96598e-59
RBM5	C7	2.20621e-63	0.514654	0.424	0.293	6.16084e-59
ARHGAP42	C7	7.17355e-62	0.663333	0.453	0.319	2.00321e-57
ROBO2	C7	9.16426e-62	0.74402	0.644	0.525	2.55912e-57
ATP9A	C7	1.09936e-61	0.534329	0.402	0.269	3.06997e-57
SLC38A6	C7	5.79751e-61	0.551894	0.325	0.2	1.61895e-56
SPIN1	C7	7.57993e-61	0.519093	0.433	0.304	2.11669e-56
FILIP1L	C7	1.18761e-60	0.572041	0.263	0.146	3.3164e-56
ACBD3	C7	8.37121e-60	0.509211	0.296	0.176	2.33766e-55
MATN2	C7	2.37334e-59	0.667792	0.295	0.177	6.62755e-55
MCC	C7	8.33927e-58	0.630509	0.484	0.359	2.32874e-53
STXBP4	C7	1.64215e-57	0.620511	0.344	0.226	4.58569e-53
PEAK1	C7	1.66122e-57	0.585753	0.563	0.444	4.63897e-53
TUG1	C7	2.89799e-57	0.518592	0.256	0.147	8.09265e-53
YWHAZ	C7	1.08264e-56	0.561556	0.324	0.205	3.02328e-52
HGSNAT	C7	2.17745e-56	0.516688	0.343	0.224	6.08054e-52
DDX5	C7	5.23176e-56	0.500249	0.458	0.337	1.46097e-51
LDLRAD4	C7	9.38379e-56	0.510203	0.567	0.429	2.62042e-51
RASA2	C7	2.40987e-55	0.532772	0.401	0.278	6.72955e-51
CHSY3	C7	3.73046e-55	0.522422	0.306	0.178	1.04173e-50
MYH9	C7	6.70587e-55	0.708115	0.255	0.148	1.87261e-50
OSBPL9	C7	6.73761e-55	0.530274	0.405	0.286	1.88148e-50
LAMC1	C7	7.19979e-55	0.589574	0.328	0.208	2.01054e-50
FAM155A	C7	8.03905e-53	1.3394	0.451	0.334	2.2449e-48
SPRED1	C7	4.2475e-52	0.527053	0.512	0.387	1.18611e-47
PVRL3	C7	3.85357e-51	0.591811	0.253	0.15	1.07611e-46
MTA3	C7	2.20819e-50	0.556677	0.408	0.3	6.16637e-46
CCDC146	C7	4.30051e-50	0.61169	0.389	0.276	1.20092e-45
GAREM1	C7	5.55186e-49	0.575875	0.375	0.26	1.55036e-44
C1QTNF3-AMACR	C7	8.02734e-46	0.565364	0.344	0.24	2.24163e-41
ARL15	C7	1.23651e-44	0.783856	0.461	0.357	3.45294e-40
FERMT2	C7	1.8007e-44	0.508462	0.378	0.268	5.02847e-40
KCNT2	C7	2.65824e-43	0.532383	0.44	0.331	7.42314e-39
ADGRA3	C7	1.73497e-42	0.515262	0.388	0.288	4.84491e-38
NTN1	C7	3.11454e-42	0.51341	0.388	0.279	8.69736e-38
PPP1R12B	C7	4.66478e-37	0.581547	0.377	0.285	1.30264e-32
NBEAL1	C7	1.43776e-36	0.511816	0.397	0.303	4.01496e-32
ARHGEF12	C7	1.38303e-32	0.503553	0.413	0.331	3.86211e-28
C10orf11	C7	2.73302e-31	0.700481	0.302	0.216	7.63196e-27
COL4A2	C7	2.52053e-09	0.921037	0.261	0.227	7.03857e-05
INSR	C7	9.73778e-09	0.865021	0.3	0.268	0.000271928
