# Supplementary material for: Decoding key cell sub-populations and molecular alterations in glioblastoma at recurrence by single-cell analysis
Source: Acta Neuropathol Commun. 2023 Jul 31;11:125. doi: 10.1186/s40478-023-01613-x (PMC10391841; doi:10.1186/s40478-023-01613-x)
Supplement: Supplementary file 15 — Additional file 15. Table S10. Signatures used in this study. [file 40478_2023_1613_MOESM15_ESM.xlsx]

## Sheet: Sheet1
Xuanhua-Mitotic	Xuanhua-S.phase	Xuanhua-GS	Ivy-CT	Ivy-MVP	Ivy-PAN	Ivy-LE	CancerSEA-Angiogenesis	CancerSEA-Cell Cycle	CancerSEA-DNA repair	CancerSEA-EMT	CancerSEA-Hypoxia	CancerSEA-Invasion
AHI1	ABCC5	TTYH1	GAS1	OLFML2A	ERO1L	SV2B	ACVRL1	ANLN	RAD52	BGN	PLIN2	AEBP1
AKIRIN2	ABHD10	AQP4	OLIG2	ITGB1	DDIT3	PI4KA	JAG1	ANP32E	POLR2J	CDH11	ADM	AKR1B1
ANKRD40	ANKRD18A	GFAP	FAM181B	UACA	GBE1	NSF	ANGPT1	ATAD2	LIG3	CDH2	ADORA2B	AMD1
ANLN	ASF1B	RGMA	UHRF1	GJC1	PLOD2	TSPYL1	ANGPT2	AURKA	REV3L	COL1A2	AK4	SLC25A5
ANP32B	ATAD2	EDNRB	DSEL	ENTPD1	SLC2A1	GABARAPL1	CD34	BRIP1	BRCA1	COL3A1	ALDOC	ATP5PB
ANP32E	BBS2	CLU	RASSF2	C4orf32	INSIG2	PPP3CB	CDC42	CASP8AP2	ERCC1	COL5A2	ANG	BAG1
ARHGAP19	BIVM	SLC1A3	BCAN	FLT1	SLC15A4	MOAP1	MAPK14	CBX5	MNAT1	CTGF	ATF3	BGN
ARL6IP1	BLM	TSC22D4	SOX8	FAM101B	ARL4C	FBXW7	TYMP	CCNA2	MRE11	DDR2	BNIP3	C1QB
ASXL1	BMI1	ATP1B2	CRISPLD1	VCL	NFIL3	MAST3	EDN1	CCNB2	RFC1	ECM1	BNIP3L	CALD1
ATF7IP	BRCA1	KCNN3	HES6	NOX4	CEBPG	IPCEF1	EFNB2	CCND1	TDP1	FAP	CA9	CAPG
AURKA	BRIP1	FAM107A	ETV1	ITGA1	SLC39A14	NECAB1	EGR3	CCNE1	RRM2B	FBLN5	CA12	CCNE1
BIRC2	C5ORF42	HEPN1	TSC22D4	CALD1	HILPDA	EFHA2	EPHB4	CCNE2	ERCC8	FBN1	CAV1	CDH11
BIRC5	C11ORF82	APOE	LRRN1	FBN1	ZNF395	FBXL16	PTK2B	CDC25C	RFC2	FOXC2	CCNG2	CKS1B
BUB1	CALD1	NMB	DCLK2	KCNE3	TRIB3	SNCA	FGF2	CDC45	POLD1	FSTL1	KLF6	CKS2
CADM1	CALM2	CD99	RFX4	SVIL	IL8	CHN1	FGFR1	CDC6	NTHL1	GSC	DUSP1	COL1A1
CCDC88A	CASP2	B2M	CHAF1A	TES	MAFF	DLG2	VEGFD	CDCA2	TP53BP1	HAS2	EFNA1	COL1A2
CCDC90B	CCDC14	TIMP3	TCF12	CLEC14A	BNIP3L	LY86-AS1	FOXC2	CDCA3	POLB	IGFBP4	ENO2	COL3A1
CCNA2	CCDC84	C1ORF61	BLM	CDH11	LOC100505994	NPTN	FLT1	CDCA8	XRCC1	MMP1	F3	COL5A1
CCNB2	CCDC150	ZFP36L1	NUSAP1	FSTL1	ATF3	PABPC1L2B	FLT4	CENPA	XAB2	MMP2	FOS	COL5A2
CDC20	CDC7	NCAN	BCHE	EDNRA	NDRG1	MAP2K4	FN1	CENPE	POLD3	MYL9	NR3C1	COL6A2
CDC25B	CDC45	ZFP36L2	PPP1R1C	ARHGAP29	PFKFB4	ENC1	GPLD1	CHAF1B	XRCC5	NR2F1	GYS1	COL6A3
CDC27	CDCA5	CRYAB	SDC3	PDE5A	RPF2	ATP6V1A	NR4A1	CKAP2L	RIF1	PCOLCE	HIF1A	COL10A1
CDC42EP1	CDKN2AIP	IGFBP7	NFIA	PLXDC1	ARRDC3	KIF5A	ID1	CKAP5	PALB2	POSTN	HK1	COL11A1
CDCA3	CENPM	PTN	TP73	LAMA4	NT5C3	NECAP1	ITGA5	CKS1B	SIRT1	PRRX1	HK2	COMP
CENPA	CENPQ	TMEM47	TRIM14	PRSS23	NGLY1	NCEH1	ITGAV	CKS2	POLR2E	PTX3	HMOX1	CSE1L
CENPE	CERS6	DKK3	SPSB4	NID1	LOC100652805	TMEM56	ITGB1	CLSPN	POLR2F	RGS4	IGFBP3	VCAN
CENPF	CHML	GAS2L1	HIST1H1E	COL4A1	KDM3A	CYFIP2	KDR	DHFR	POLE2	SNAI1	IL6	CTSK
CEP55	COQ9	PLCD3	METRN	DNAPTP3	HK2	MDH1	LOXL2	DLGAP5	APEX1	SPOCK1	JUN	DAB2
CFLAR	CPNE8	HEPACAM	FADS2	ITGA4	ATP13A3	DIRAS2	MMP14	DSCC1	POLI	TAGLN	LDHA	DDX5
CIT	CREBZF	FGFR3	EPHB3	FILIP1	RNASE4	SNCG	NOTCH1	DTL	POLA1	TUBA1A	LOX	EDNRA
CKAP2	CRLS1	GABARAPL2	SAPCD2	FZD4	WSB1	INPP5F	PDGFA	ECT2	POLR2C	TWIST1	MIF	FAP
CKAP5	DCAF16	ALDOC	LFNG	RELL1	TMEM45A	PDP1	PDGFRB	EXO1	MPG	VIM	MXI1	FBN1
CKS1B	DEPDC7	SOX2	RGMA	RGS5	SIAH2	CA11	PGF	FEN1	NBN	WNT5A	NFIL3	FN1
CKS2	DHFR	PEA15	MARVELD3	PIEZO2	PLIN2	PRKCB	PIK3CA	GAS2L3	ERCC2	ACTA2	P4HA1	GNAS
CNOT10	DNA2	PLPP3	LOC100505481	EPS8	XPOT	CNKSR2	PTGS2	GINS2	POLR2I	BRCA1	SERPINE1	H2AFZ
CNTROB	DNAJB4	CXCL14	NUP210	CD36	SLC16A1	CDKN2D	PTK2	GTSE1	LIG1	SERPINH1	PAM	HMGB2
CTCF	DONSON	SLC6A11	PHF19	GMFG	SMS	EPB49	ROBO1	HELLS	RPA3	CENPA	PDGFB	HNRNPU
CTNNA1	DSCC1	GLIS3	CADM4	OLFML2B	SLC2A3	ACSL6	SHC1	HJURP	POLD2	COL1A1	PDK1	HSD17B4
CTNND1	DYNC1LI2	RARRES3	HIST1H1C	PAPSS2	PGK1	DNAJC6	SRF	HMMR	RAD51C	COL4A1	PFKFB3	CYR61
DEPDC1	E2F8	HES5	GRIK3	LOC100506027	JUN	SERP2	TAL1	KIF11	GTF2H1	COL6A2	PFKFB4	INHBA
DEPDC1B	EIF4EBP2	ATP1A2	LRRN3	NID2	TCEA1	CAMK2G	TDGF1	KIF23	RAD51AP1	VCAN	PFKP	LAMB1
DIAPH3	ENOSF1	HES1	OLIG1	LOC100287562	RP9P	GPRASP1	TEK	KIF2C	GTF2H3	CTSB	PGF	LAMC1
DLGAP5	ESCO2	CNN3	RNASEH2A	ATP8B1	ADM	RAB6B	VAV2	LBR	RFC5	DAB2	PGK1	LGALS1
DNAJA1	EXO1	QKI	CUEDC1	PODXL	SLC6A6	SYNJ1	VEGFA	MCM4	FANCE	DCK	PGM1	LOX
DNAJB1	EZH2	ID4	PAQR4	EOGT	HSPA6	OPRK1	VEGFC	MCM5	RAD50	FBLN2	PLAUR	LOXL2
DR1	FAM178A	GPR137B	FERMT1	PECAM1	P4HA1	PSD3	FGF18	MCM6	OGG1	FN1	PLOD2	LUM
DZIP3	FANCA	CRB2	SEMA6A	COBLL1	CHD1L	PREPL	NRP1	MKI67	FANCL	GAS1	PPP1R3C	MMP2
E2F5	FANCI	GRAMD3	C1orf106	FILIP1L	EPHA1-AS1	SPINT2	SEMA5A	NASP	MAD2L2	HIF1A	RNASE4	MMP11
ECT2	FEN1	ID3	NKAIN4	TRPC6	RRAGC	KLHL2	RAMP2	NCAPD2	RPA2	HMMR	SAT1	HNRNPM
FAM64A	GCLM	DOK5	LOC100289092	A2M	LDHA	GABRG1	CIB1	NDC80	RAD23B	TNC	SLC2A1	NDUFB7
FOXM1	GOLGA8A	PLTP	ST7-AS1	COL3A1	SLAMF9	ZNF365	ESM1	NEK2	POLK	ITGAV	SLC2A3	YBX1
FYN	GOLGA8B	NDP	MXD3	PDGFRB	SNHG12	CAMKK1	JMJD6	NUF2	SMUG1	LUM	SPAG4	PDGFRB
G2E3	H1F0	PCDH9	ILDR2	FN1	TREM1	MFSD4	HEY1	NUSAP1	WRNIP1	MCM3	STC1	PLAU
GADD45A	HELLS	RFX4	H2AFX	OR51E1	AK4	MPP7	ADGRA2	PCNA	XRCC3	MCM7	TGFBI	PRRX1
GAS2L3	HIST1H2AC	PHKG1	SLC6A9	FOXC1	PPP1R15A	TRIM37	GREM1	POLA1	MBD4	MKI67	TPI1	PNN
GOT1	HIST1H4C	GLUD1	PBK	SCPEP1	VEGFA	GOT1	SRPX2	POLD3	POLN	MMP14	VEGFA	PPIC
GRK6	INTS7	EEPD1	METTL7B	MYH9	AKAP12	PAK1	SOX18	PRIM1	RPA1	NT5E	VLDLR	PROS1
GTSE1	KAT2A	HLA.E	APOC2	CRIP1	RRAGD	STXBP5	PARVA	PSRC1	PCNA	ODC1	CXCR4	PSMA2
HCFC1	KAT2B	HES4	KLHL25	LOC100505813	EGLN3	ATP1B1	RNF213	PTTG1	MUTYH	PDGFRA	PPFIA4	PSMB4
HMG20B	KDELC1	SLC4A4	ELSPBP1	PCDH18	ATG14	CBX7	E2F8	RAD21	RFC3	PLAUR	BHLHE40	RGS4
HMGB3	KIAA1598	GLUL	ID4	NOSTRIN	SESN2	NAPB	RSPO3	RAD51AP1	CDK7	PPIC	KLF7	SNAI2
HMMR	LMO4	NDRG2	EZH2	EBF1	CCL20	TMEM130	OTULIN	RANGAP1	CCNH	HTRA1	STC2	SPOCK1
HN1	LYRM7	LIFR	LRFN4	SH2B3	LOC154761	RUNDC3A	E2F7	RFC2	DDB2	RBL1	SAP30	TGFBI
HP1BP3	MAN1A2	MIR99AHG	PCDHGC3	RCSD1	BNIP3	CALM2	CCBE1	RFC4	REV1	CXCL6	P4HA2	THBS2
HPS4	MAP3K2	ADCYAP1R1	LOC643669	RNF152	FAM115C	NDST3	BMPER	RPA2	BRIP1	SDC1	STBD1	THY1
HS2ST1	MASTL	ZBTB20	FOXM1	CYYR1	BIRC3	ATP6V1B2	NRARP	RRM1	XPA	SDCBP	AKAP12	TNFAIP6
HSPA8	MBD4	NPC2	ZBED3	COL18A1	RASSF8	MCHR2	TNFAIP6	RRM2	TDG	TIMP1	CITED2	UBE2V2
HSPA13	MCM8	PBXIP1	CA14	PTPRB	MIR210HG	ATP6V1H	VCAN	SLBP	BRCA2	ENC1	NDRG1	ADAM12
INADL	MLF1IP	NFIA	TRIM47	PXDN	ADAM8	KIF3C	SPP1	SMC4	TP53	TUBB3	TXNIP	MFAP5
KIF2C	MYCBP2	ST5	EDNRB	PHLDB2	WDR45L	PRKCE	CCND2	TACC3	PARP1	PLK4	ZNF292	ITGBL1
KIF5B	NAB1	ID2	DLL3	MXRA5	DOK5	RAB40B	PIK3R1	TIPIN	RPS27A	ORC6	JMJD6	TP53I3
KIF14	NEAT1	AQP1	SLC25A53	MYO1C	C5orf62	CAMKK2	STC1	TMPO	POLR2D	ANLN	MAFF	NUAK1
KIF20B	NFE2L2	RNF213	LYPD1	FLI1	NUPR1	SCN2B	JAG2	TOP2A	FANCD2	CAMK2N1	FAM162A	HNRNPDL
KLF9	NRD1	CALD1	MSI1	TGFBR2	PPP1R3B	SCN3B		TTK	CETN2	ENOPH1	HILPDA	TXNDC9
LBR	NSUN3	GATM	C1QL4	ESM1	BHLHE40	TPRG1L		TUBB4B	POLR2K	CD44	ERO1A	LRRC17
LMNA	NT5DC1	FAM69C	C21orf58	LAMC1	PYGL	TUBA4A		TYMS	SSRP1	LOXL2	ANGPTL4	IFI30
MCM4	NUP160	PLA2G16	CCNE2	ANGPT2	PDK1	FAM81A		UBR7	ATM	TGFBR3	DDIT4	POSTN
MDC1	OGT	TOB2	APOE	GPR116	ATF4	KALRN		UHRF1	XRCC4	WNT16	EGLN1	CBX1
MIS18BP1	ORC3	ADAMTS6	GGT8P	S1PR3	CCT6P3	ANK3		UNG	CCNO	WNT2	KLHL24	NID2
MKI67	OSGIN2	PAX6	DENND2A	LOC100506939	ACPL2	HLF		USP1	XPC	TGFBR1	TMEM45A	RRAS2
MLLT4	PHIP	KIF1B	SOX13	DCN	HSPA9	LGI1		WDR76	FANCC	FGF8	KDM3A	RALY
MZT1	PHTF1	PNISR	SNCAIP	FHOD1	NAMPT	NUAK1		POLA2	ERCC3	EPB41L5	ZNF395	SEPHS2
NCAPD2	PHTF2	FGFR2	SLC10A4	GJA4	ANG	EHD3		GCLM	POLR2H	OLFM1	EGLN3	HEY1
NCOA5	PKMYT1	WIPF2	RAD54L	COL5A2	ID2	STX1B		HMGB3	RFC4	HEY2		MXRA5
NEK2	POLA1	DAZAP2	MCM7	TRPV2	SPAG4	GPR83		DEPDC1B	HMGB2	LEF1		OLFML2B
NUF2	PRIM1	SLC1A2	LRRC1	C19orf69	LONRF1	RFPL1-AS1		PRR11	WRN	ERG		TMEM158
NUP35	PTAR1	C6ORF1	FREM2	HECW2	STBD1	TSPYL4		NUCKS1	POLL	HEY1		WWTR1
NUP98	RAD18	DOCK7	VARS2	PHACTR2	TNPO1	SH3BGRL2		NUP37	ALKBH3	TMEM100		GREM1
NUSAP1	RAD51	HSPB1	AR	LOC541471	MXD1	APBB1		UBE2T	DDB1	EFNA1		NOX4
ODF2	RAD51AP1	SLC6A9	CDH24	LAMB1	GPRC5A	WDR47		ORC6	POLR2G	S100A4		CLEC4A
ORAOV1	RBBP8	CDC42EP4	KIF7	HIGD1B	TMED5	STXBP1		CENPM	FEN1			COPZ2
PBK	REEP1	NEAT1	SNORA11D	APOLD1	CSDA	WSCD2		VRK1	UBE2V2			ASPN
PCF11	RFC2	P2RY1	TACC3	LCP2	ANGPTL4	DKK3		CDC25B	MGMT			CEMIP
PLK1	RHOBTB3	BMPR1B	SPPL2B	ENPEP	KIAA1715	LOC283070		FAM83D	POLH			CRISPLD2
POC1A	RMI1	FMN2	TTC7A	CCDC102B	ZNF295	TEF		ASF1B	EXO1			TUBB6
POM121	RPA2	SARAF	EYS	IGFBP4	FRMD3	KLC1		GRPEL1	LIG4			LRRC15
PPP1R10	RRM1	DTNA	FOXJ1	VASP	LOC100652800	LOC374890		RFC5	ATR			TUBB
PRPSAP1	RRM2	RSRP1	CLCN2	SCARF1	SPINK1	MYO5A		SRSF3	POLD4
PRR11	RSRC2	LRP10	C21orf62	INPP4B	LIF	CARTPT		MND1	ERCC4
PSMG3	SAP30BP	PTTG1IP	GLCCI1	KCNJ2	HMOX1	HPRT1		ZWINT	POLE
PTP4A1	SLC38A2	PTPRF	HIST1H2AM	MMRN2	FAM162A	MAPK10		TUBG1	TOP3A
PTPN9	SP1	POLR2J3	BTBD17	PRKG1	C14orf43	C9orf24		ENOSF1	UBE2N
PWP1	SRSF5	NAT8L	E2F8	PRDM1	ANKRD28	CALN1		RAN	FANCB
QRICH1	SVIP	EMP3	SUV420H2	NR5A2	RLF	DNAJA4		RFC3	RAD51B
RAD51C	TOP2A	EFHC1	E2F2	EMCN	NOL3	HMGCLL1		E2F5	FANCF
RANGAP1	TTC31	ARHGEF26	AQP1	ARHGAP18	CEBPD	KCNK1		AKIRIN2	RAD51D
RBM8A	TTLL7	F3	CDH1	LBH	LOX	DNM1		TROAP	FANCA
RCAN1	TYMS	PNRC1	MYCN	ETS1	PTX3	HPCAL4		BORA	FANCM
RERE	UBE2T	FSTL1	XRCC3	GPR124	ERRFI1	C1orf173		PIF1	H2AFX
RNF126	UBL3	BDH2	MLC1	LOC100505634	WEE1	PRNP		FANCI	ALKBH2
RNF141	USP1	KAT2A	OPTC	ARHGDIB	EFCAB3	YWHAH		LYAR	HMGB1
RNPS1	ZBED5	PDLIM3	SMOC1	FHL5	NRN1	PRKACB		CDCA5	XRCC6
RRP1	ZWINT	PIK3C2A	MASP1	KDR	MKNK2	CDS1		DSN1	XRCC2
SEPHS1		DDX17	SHD	LRRC32	KRT75	PPP2R2C		CCNF	BLM
SETD8		ALDH6A1		TBX18	FGFR1	OPTN		CDC25A	GTF2H4
SFPQ		APC		GIMAP4	DNAJB1	SCN2A		SAP30	FANCG
SGOL2		WASL		MCAM	CA12	KCNAB2		CDCA7L	UBA52
SHCBP1		ACYP2		PRR16	IL1RN	OAT		INTS8	PRKDC
SMARCB1				GIMAP6	ATF5	KIAA1107		MCM7	GTF2H5
SMARCD1				CTSK	C15orf48	SLC4A10		CHAF1A
SPAG5				PNP	OSGIN1	ATP2B2		PBK
SPTBN1				GUCY1A3	ZNFX1-AS1	KLK7		DTYMK
SRF				ITPRIPL2	LGALS3	NELL2		APEX2
SRSF3				HEYL	MT1X	FBXO41		KIF5B
SS18				PALMD	DNAJB9	GLS		SHCBP1
SUV420H1				MMRN1	SH3D21	AK5		ZWILCH
TACC3				KDELR3	TMEM38B	CALM3		KPNA2
THRAP3				CD93	STC2	RANBP3L		H2AFX
TLE3				PRKCH	HSPA1B	NCS1		H1F0
TMEM138				SNTB1	UBC	PHYHIP		TUBB
TNPO1				LOC100505495	NFKBIZ	RAB3A		HIST1H4C
TOMM34				MYO1D	CCNB1IP1	STX1A		PRC1
TPX2				MYL12A	C4orf6	NAP1L2		CENPW
TRIP13				SEMA3F	FEM1C	CAMK2A		MRPS18B
TSG101				PDE8A	GADD45A	TSPAN7		MZT1
TSN				CXorf36	ABCA1	WTH3DI		KIFC1
TTK				STARD13	CDK19	MAPK9		KIF22
TUBB4B				FAM162B	IRS2	KIAA0513
TXNDC9				ADAP2	CA9	PSD
TXNRD1				ARPC2	ZNF581	CAP2
UBE2D3				GNG11	RGS17	TPD52L1
USP13				PRKCDBP	SAP30	FAM19A2
USP16				PEAK1	RNF169	NDUFB8
VANGL1				IPO11	FOSL2	SNRPN
WIBG				TGFB3	ZNF841	LRP11
WSB1				OR51E2	MANBA	WDR7
YWHAH				MYCT1	SHMT2	FEZF2
ZC3HC1				TDO2	TAF1A	KCNMA1
ZFX				TPM1	TSLP	FLJ33996
ZMYM1				COX4I2	ZFAND2A	BSN
ZNF207				LOC100507286	FAM180A	SYP
				UBE2J1	IRAK2	C11orf41
				PTP4A3	CSF3	KCNS1
				RAMP2	ATP6V0D2	KIF5C
				ERG	RAB20	VAMP1
				JAK1	USPL1	UCHL1
				DUXA	CAV1	SNURF
				NRARP	EIF1	AGXT2L1
				PPEF1	TAF1D	SPRYD3
				TMEM30B	BCL2A1	PEG3
				TMEM173	ANKRD37	ZNF204P
				GIMAP8	CDCP1	MTCH1
				INSR	LIPG	FAIM2
				TBC1D2B	IMMP2L	REPS2
				PEAR1	CLK1	RCAN2
				IL4R	PDPN	NRIP3
				LINC00152	EIF4EBP1	NAP1L5
				FAM20A	ZNF568	NEFH
				AMOTL1	SLC25A37	DGKB
				COL4A2	SNHG1	SOWAHA
				SNAI2	GPNMB	PRKCG
				COL1A1	SLC3A2	PITHD1
				SLC46A3	HCAR2	HTR2C
				REEP3	JMJD6	NBEA
				RASGRP3	GAPDH	RAB11FIP4
				CFH	CD9	BCL2L2
				FOXF2	ICAM1	LMO3
				PLVAP	LOC100507165	NRGN
				MYO1B	CD44	HERC1
				SLC16A12	C20orf111	PTPN20B
				NR2F2	GADD45B	CRYM
				ARPC1B	GRB10	TIAM2
				TBX2	SYTL2	HABP4
				KCNJ8	C10orf10	ATL1
				LPAR6	DDIT4	RTN1
				PLXND1	FAM210A	CABLES1
				CCDC3	ADAMTS9-AS2	FAM49A
				B3GNT2	PMS2CL	EMX1
				SLC38A11	DHRS3	ATP6V1E1
				ZAK	UAP1	TAGLN3
				ACVRL1	RNMT	THRB
				ELTD1	PBX3	NDFIP2
				SOX18	FBXL13	NAP1L3
				PTPRG	RAB42	ANK2
				MECOM	AQPEP	KCNH5
				KIAA0247	SERPINE1	PPP3CA
				LUM	PVT1	TEX29
				AKAP2	FKBP9L	CNTN4
				VSTM4	PIM1	DRD1
				PLEK2	CEBPB	EIF4A2
				CD40	LOC285141	GNAO1
				MYL12B	ARG2	CNNM1
				LOC100216001	GYS1	GNAL
				VGLL3	FAM20C	RBFOX3
				LOC100130938	CDON	PROSAPIP1
				COL15A1	SCARNA2	CNST
				ESAM	PRELID2	SYNGR1
				CD248	MIR155HG	PINK1
				OLFML3	IL6	IDS
				TRIM38	CCT6P1	RYR2
				EHD4	SLC11A1	SMPX
				TMEM109	IGFBP3	TOLLIP
				ATP10D	GAS5	MAPRE3
				DAB2	FTL	GHITM
				HYAL2	DNAH11	PITPNM3
				TBC1D1	CXCL3	ACTR3B
				HHEX	SERTAD2	TSPYL2
				MMP9	GBP2	GNB5
				FOXS1	TNIP1	MAP1A
				GPER	LOC284276	GLRB
				IVNS1ABP	AKAP17A	AMPH
				KLHDC8B	RDH10	HPCA
				STARD8	TRIB1	YPEL4
				ITGA8	RND3	GABBR1
				GPRC5C	CYTIP	AKAP5
				ITM2A	STK40	SYBU
				NPR1	OSTM1-AS1	PTER
				DLL4	SLC16A10	C1orf216
				MMP11	SLC25A36	GFOD1
				TM4SF18	NFKBIA	SLC26A4-AS1
				STEAP1B	FSTL3	ATP6V1G2
				HMCN1	C4orf47	SYN2
				FKBP7	C8orf4	NGB
				IGFBP7	MTMR11	GLS2
				CYTH3	EGR2	SCAMP5
				ATG4A	MT1H	PDXP
				ACTA2	VOPP1	GAD1
				SLC39A8	EDN2	TTC7B
				ADAMTS4	ENTHD1	BCYRN1
				C1orf54	C1orf63	KIAA1737
				COL6A3	KLHL21	LOC283683
				COL1A2	NEAT1	PEX5L
				PARVA	ZNF473	TMEM155
				GRM8	PKD1	OSBPL1A
				SAMD5	CHRDL2	DCAF6
				ABCC9	C20orf195	FAM153B
				LXN	LOC100287375	FAM217B
				PLAC9	JHDM1D	ARHGDIG
				ENTPD7	LOC100506293	MAPK8IP2
				SPON2	SAMD4A	CTXN2
				LOC284688	PNLIPRP3	LINC00087
				FAM70B	HSPA1A	ACADSB
				LAYN	CELSR1	IDI2-AS1
				ATP1B3	PI3	KIAA0319
				TINAGL1	SOWAHC	GJB6
				GJA5	FAM85A	UNC13A
				GIMAP7	CCRN4L	SLC25A12
				ADAMTS5	VLDLR	MICAL2
				TMEM165	PCOLCE2	NEUROD2
				FAM26E	CLEC5A	HSPA12A
				ECSCR	MCHR1	KCNC1
				HSPG2	LOC100507563	PPP1R3F
				DLC1	NOG	KIAA0284
				CASP10	ZNF844	ATP2B1
				CCL15	MMP19	C17orf108
				VANGL1	CRABP2	SULT4A1
				OLFML1	LOC100507630	ADCY2
				MYL9	SOD2	NEBL
				ICMT	ADSSL1	LOC100128264
				CPM	ABCC1	CDK5R1
				HEY2	SDHAP1	AP3M2
				FOXL1	PATL1	TCEAL1
				PDGFB	LOC100506115	RTN4
				ADAM10	BHLHE41	GNG3
				ENG	HIST1H4B	KCNQ3
				TPM2	EGR1	SYT1
				ARHGAP15	LEPREL1	XK
				COL12A1	C5orf46	BAIAP2
				LOC145820	PMP22	STAT4
				TMEM204	CXCL2	SSX2IP
				NOTCH4	MRGPRX3	LOC100505761
				FLJ30375	ENO1	ARRB1
				FGD5	UPP1	PPP1R16B
				SERPINH1	CCDC109B	ATRNL1
				BMP8A	IL1A	CSRNP3
				ECM1	LEP	NEFM
				CUBN	HSPB7	SYN1
				UTRN	SYTL3	CLCN4
				FAM176B	TMEM158	ARHGAP32
				EPSTI1	ITIH1	LOC440040
				ADAMTS2	PSPH	SLC7A4
				ST6GALNAC3	LOC100507194	CDH12
				IRAK3	MGC11082	KIAA1644
				ARHGAP42	SDHAP2	DDN
				RHBDL2	ADCY8	AKAP11
				JUP	LOC100653010	PPP4R4
				ITGA10	SH3BGR	LOC100505588
				LRCH1	PTGS2	RERG
				ADAM12	LOC100509105	ARPP21
				LOC100507263	LOC100506498	TUBA8
				PPM1F	C7orf53	CACNA2D3
				RHOBTB1	IL20RB	PPM1K
				ACTG2	UAP1L1	RAP1GDS1
				GIMAP5	NPPB	SLC25A27
				PLN	SOST	HS3ST4
				HPGD	CCR1	RGS7BP
				HAPLN1	ARHGEF35	CAMTA1
				CPED1	IL1B	HTR1E
				LINC00346	S100A10	GRIN1
				C15orf39	FAM227B	TULP4
				MYL4	G0S2	B4GALT6
				C1QTNF6	LOC729040	CACNB4
				SLFN12	BCKDHA	NISCH
				MTUS1	CD300A	SDR16C5
				KIAA1274	LOC100288069	INPP4A
				PROCR	SCARNA9	NAV3
				RGS3	RRN3P1	BEX4
				HTR1F	CTAGE6P	KSR2
				CD46	HAS2	LRRC7
				ELK3	KIAA0182	EPHB6
				SHROOM4	EPS8L2	RASGRF1
				GIMAP1	LOC729506	PCP4
				TSPAN14	MUC4	DMXL2
				F2RL2	LOC100653017	SLC39A12
				PICALM	C8orf22	CPEB3
				ACE	LINC00520	AKAP6
				PCOLCE	HAS2-AS1	HTR2A
				RFTN1	TNC	NRG3
				MFAP3	FOLR3	MAGEE1
				IFI44	DMBX1	ENTPD3
				CSAG1	DPYD	TRNV
				F2RL3	C3orf15	EPB41L3
				SLC29A1	ULBP1	TRNL1
				PCTP	DES	OGDHL
				LINC00324	LOC100289187	QDPR
				GPR4	LOC643837	ZNF385B
				STAB1	LHX9	SNAP25
				TBC1D4	LOC100507250	SYT13
				LOC339535	LOC151760	SLC2A13
				FRMD8	SBSN	TUB
				IFI27	MYO5B	STXBP6
				AVPR1A	PRTN3	PIP5K1B
				C20orf160	NXPH4	PPP3R1
				TNFRSF10D	ALOX5AP	TMEM151B
				ADAMTS12	LOC100131496	BSCL2
				ANKRD50	GFPT2	RAPGEF4
				FCN3	TFR2	ATP6V0A1
				MIR143HG	LOC100288102	ITPR1
				SHC1	HIST1H2AK	NMNAT2
				ABCB1	IGFBP5	FAM169A
				PTPRK	LOC644656	ERC2
				CSPG4	TNFAIP2	C12orf51
				CPPED1	EGOT	STOX1
				HEG1	METTL21B	CELF4
				LMNA	RRN3P2	DGKE
				PTGIR	DUSP4	USP46
				COL5A1	ZNF600	PTK2B
				PGF	KISS1R	RGS4
				SRD5A3	FOSL1	CBLN2
				GPX8	LOC100506813	LOC100507387
				TMEM2	CPA4	HOOK1
				ZMYM6NB	LOC150381	ATP8A1
				NODAL	CCL7	GPR12
				LEPRE1	PMS2P3	SLC6A7
				SNRK	UCN2	TMEM59L
				DACT1	AGTR1	RSPO2
				RASL12	LOC100652898	FSTL5
				LOC100652988	LOC401317	PAK6
				ITIH5	LSP1	LOC100505576
				FOXD2	RFESD	BTRC
				NEDD4	DDIT4L	ARPP19
				LRRC8C	HOXA4	RBM11
				LEF1	ZBTB26	SCN8A
				AJUBA	FOS	TPPP
				MPZL2	LOC100505584	DBC1
				SPINK8	MMP12	LPPR4
				ANTXR2	FLJ40852	CADPS
				DNAJC10	SLCO4A1	C9orf91
				CYSLTR1	LOC100127888	CTXN3
				SH2D3C	ADAM20	SCOC
				AVEN	MT2A	SLC9A2
				TMTC3	TBX19	LMTK2
				ANO1	PVRL4	RS1
				LOC100506303	CLCF1	KRT222
				DNAJC1	CHPF	RLTPR
				SOS1	CHRNA9	FAM126B
				NTAN1	OSMR	RBFOX1
				SLC26A2	GJB2	FRRS1L
				LRRC70	OSM	MADD
				CMTM6		DMRTC1B
				LDLRAD2		DMRTC1
				LTBR		MC4R
				MAGEA12		ACTN2
				TNFSF11		VSNL1
				FOLH1		ANKS1B
				HDAC7		GDA
				COLEC10		EPHA4
				RILPL2		ZNF25
				CALHM2		ISCU
				ZNF503-AS1		NOS1AP
				SLCO2A1		GALNTL6
				FRMD6		CHD5
				KLF2		PNMAL2
				LATS2		STAR
				GLT25D1		ENHO
				OR2A20P		SLC9A6
				POPDC2		TTLL7
				H2AFJ		ELOVL4
				CERKL		ARHGEF9
				TNFAIP1		TRUB1
				EBF2		DOC2A
				C14orf166		PLCXD3
				LOC100505976		SLC24A2
				TEK		KIAA1467
				FLT4		FLJ44881
				SLC35B3		SESN1
				NOS3		SYT7
				TMEM133		ATP1A3
				ADAMTSL3		PPFIA2
				PGM2		PACSIN1
				ASPN		TESPA1
				PABPC4L		NRXN3
				MLKL		ASPDH
				DSE		LOC158696
				POLD4		CHGA
				TMED3		DYNC1I1
				F2R		KIF3A
				COL5A3		CAMK2N1
				GALNT1		FAM190A
				CSAG3		MAP2K1
				FAM124B		BEX2
				SLFN5		DNAJC12
				CD34		B3GNT1
				C11orf75		SLC12A5
				SOX17		RNF11
				MYOF		CALY
				SHE		SYNGR3
				MCU		SC5DL
				MSMP		PRDM8
				IKBIP		C8orf46
				PCDH12		SLC6A15
				AKAP13		HS6ST3
				ARHGAP24		SLC1A4
				RBM3		RGS7
				SDC2		RIMS3
				MMP13		TRNF
				RASIP1		RASGEF1A
				C10orf47		KIAA1377
				HMHB1		RPRML
				RRAS		SH3GL2
				MFNG		BEX1
				KRT18		SYNPR
				LOC100506751		SGIP1
				MAGED2		ANKRD46
				SPARC		UNC13C
				PTBP3		VAMP2
				MMP28		DLGAP1
				CASP7		NPM2
				POMP		ACBD7
				PDLIM1		SNPH
				RAP1B		SNCB
				EGFLAM		RAB27B
				IFT20		FBXO2
				VASH2		SPOCK3
				MSRB3		NKIRAS1
				ISLR		CALB1
				SLCO3A1		ENTPD6
				TPM4		IDH3A
				DOCK6		PNMA1
				HSD11B2		ABLIM2
				AGRN		MCTP1
				THBS1		CAMK1G
				BMP4		FAM19A1
				HLA-DPB1		GALNTL5
				CDH6		SLC25A18
				LAMA2		WDR17
				FCGRT		INHBA-AS1
				BCL6B		TNNT1
				ANPEP		NELL1
				RBMS3		ARF3
				CD55		LINC00290
				MATN3		RGS20
				SPESP1		TCEAL7
				EXOC3L2		SSTR1
				SOX7		KCNJ4
				FBLIM1		PPP1R1B
				ANTXR1		TRHDE
				KIAA1432		GRM1
				MESDC1		KCNJ3
				CTGF		CCDC85A
				BDKRB2		PNMA2
				RASSF3		SH3GL3
				IDE		PCLO
				MPEG1		GRIN2A
				ATP2A3		ITPKA
				GRAP		FRMPD4
				LIMD2		TMPRSS3
				LOC100507460		PEBP1
				ACVR1		LOC100507427
				RECK		CPEB1
				RNF144B		TM2D3
				PXDNL		CACNA1I
				SPRY1		KIAA1239
				VWA1		LONRF2
				FCHO2		PTPRN2
				ADA		RAB11FIP2
				PRF1		NGEF
				CBLB		HHATL
				EXT1		SLC17A7
				SPPL2A		PAR-SN
				SMTN		FAAH
				LASP1		EPS15
				CYTL1		MYCBP2
				NOTCH3		NIPA1
				LAMC3		RBP4
				GRK5		GABRA2
				IL3RA		PRSS3
				LOC100507474		PGBD5
				FAM212A		ACOT7
				ECE1		KCTD2
				C1GALT1C1		C11orf87
				KITLG		OLFM3
				CYSLTR2		EIF4E3
				COL24A1		PTBP2
				CRISPLD2		SNAP91
				TDRD1		PVALB
				ZFHX3		STYK1
				ARHGEF15		ABCC12
				LOC158376		TBR1
				TRPC4		PYDC1
				IBSP		STAU2
				ADCY4		ATP9A
				MYL6		DDHD2
				ATP11C		WDR37
				LRRC36		CDKL2
				SPATS2L		PPP2R2B
				NBEAL1		CREG2
				PPFIBP1		LOC100130876
				ZNF618		NIPSNAP3B
				NFATC4		WNT10B
				PDE3A		AAK1
				MDFIC		RIIAD1
				VWF		PTPN5
				PLCE1		2023-09-05
				CTNNB1		ANKRD33B
				KCNQ1		MPPED1
				THBD		CELF6
				SLC25A24		SCN1A
				SIPA1		IQSEC3
				FAIM3		DOCK3
				HTRA3		GABRB2
				LOC643733		BHLHB9
				RAI14		OXCT1
				KCTD15		FAXC
				GVINP1		VIP
				ANXA6		NCDN
				CEP55		C10orf35
				NDUFA4L2		HAR1A
				GGT5		LANCL1
				MXRA8		SSBP3
				2023-09-06		ASRGL1
				SLC12A2		ADARB2
				DNAJC15		BLCAP
				PARD6G		AMOT
				BMP1		PABPC1L2A
				CDA		GRM7
				ZBTB46		HPSE2
				FLJ39632		2023-09-03
				CYP7B1		LOC147670
				CDH5		LYNX1
				ABCB4		TBC1D24
				STRA6		RUSC2
				SLCO2B1		FABP6
				LOC100128130		ATXN7L3B
				FRK		CPE
				MS4A6A		ZNF831
				TBX15		CALM1
				IL2RB		LOC401442
				ITGA6		ELMOD1
				COCH		HTR1A
				CASP3		LOC79015
				FRZB		NEURL
				CARD6		CMAS
				FAM198B		ROGDI
				FLVCR2		APBA1
				FZD6		KHDRBS2
				CMTM8		ADCY5
				CLIC2		FMN1
				CTHRC1		TMOD2
				FBLN1		NUPR1L
				GUCY1A2		MKX
				CLIC1		NEFL
				EDN1		UNC5A
				NAT1		GNAZ
				SPATA22		ADCY1
				EIF2B2		SLC1A2
				GPSM3		JPH4
				CCL26		YJEFN3
				HIC1		LOC255167
				PELO		UBE2QL1
				IGFBP1		RNR1
				GPCPD1		KIAA1045
				GALNT14		PDPK1
				C22orf34		DIXDC1
				AFAP1L1		DOK6
				UFD1L		ANXA3
				TP53I11		NRSN1
				MAN2A1		CXorf49B
				CAPZA1		CXorf49
				GATA2		GPR26
				NRP1		SOD1
				FURIN		FLJ46300
				FAM43A		CHIC1
				RARG		RAPGEFL1
				TBC1D8B		SLC7A14
				EPS8L1		SLC25A4
				TEAD4		DPP10
				UNC5B		NRXN1
				MAP3K3		LINC00617
				MS4A7		LOC100505869
				DSP		LY6E
				PTEN		ELK1
				KANK2		ULK2
				AXL		KCNA4
				TRAM2		MAP7D2
				NAB1		HRSP12
				TNFSF10		GABRA5
				TMEM8A		DDX24
				DGKH		ABR
				TMEM37		NEUROD6
				C9orf47		PTPRR
				TNFSF15		PDE1B
				PLS3		C21orf128
				NT5DC2		SERPINI1
				SLC43A1		PAX7
				SIDT2		CNTNAP2
				CA2		HIGD1A
				RSU1		PRKAR1B
				GZMA		POPDC3
				MGST2		GPAM
				PDGFD		GPR88
				LOC100288728		KCNA6
				UNC45B		LOC100498859
				CXCL12		DNAI1
				ITGA5		C1orf115
				GPR20		C16orf52
				ACOT9		LOC283624
				DOK2		PNMAL1
				FOXC2		BEX5
				HAAO		ELMO1
				KANK3		GDAP1
				IL1R1		BEND6
				ROBO4		SYT4
				PMEPA1		GABRB1
				PLCG2		UBR3
				TAGLN		DTNBP1
				LOC646268		ATP2B3
				C11orf96		DCTN1-AS1
				CLDN5		SIRPA
				MYOCD		MBNL2
				EGFL8		CDKL5
				LMOD3		MORN4
				FAM27E3		CPLX2
				LOC100506995		CFC1
				TMEM156		SLITRK4
				D21S2088E		LOC100507534
				SHCBP1		LRTM2
				LZTS1		CDH18
				MGP		NAPG
				BGN		LYSMD2
				KCNMB1		PDE4DIP
				CD3D		LOC100652975
				LOC100507039		TSC22D1
				ICAM3		WASF1
				PHLDA2		CADPS2
				CASP4		HCN1
				GABRR1		GABARAPL2
				HLA-DRA		PLCB1
				TBX3		GPR162
				DYSF		LOC338817
				TMEM26		ANKRD2
				KLLN		KIAA1598
				UBTFL1		ADRB1
				TCN2		MKL2
				JAG2		TLL2
				LOC100506172		PDXK
				DOCK11		PPP1R14C
				WWC2		RSPH1
				MAML3		CHRM1
				DENND2C		PAQR8
				FRMD4B		NKRF
				RERGL		FRA10AC1
				MSN		CD47
				ITGAV		GLT1D1
				KLRB1		OR14I1
				RBPMS		GPR6
				ECM2		CACNA1B
				PLD5		PLEKHB2
				CHSY3		CAMK4
				VRK2		PHACTR1
				FAP		PRMT8
				C8orf42		MTUS2
				SYCP2		SRCIN1
				RBPMS2		KCNQ5
				CMKLR1		LOC100652893
				LHFP		SLC8A2
				TOR4A		TMEM132D
				CYBA		C5orf30
				SLC40A1		GOLGA7B
				SYNPO2		NDRG4
				IFITM2		AACS
				IGF2BP1		PRRT1
				MARVELD1		CACNG3
				HLX		RIMKLA
				DIAPH2		UGP2
				THY1		CALB2
				SLC9A3R2		EDIL3
				FAM109B		FAM153A
				TP63		CISD1
				ZAP70		KLHL3
				COL14A1		FAM102B
				ITGA2		MGEA5
				GPBAR1		KCNA2
				FZD10		TDRD9
				IKBKE		LOC100505483
				TGM2		SLC35F3
				S1PR4		NT5DC3
				FAM118A		ABHD12B
				C11orf91		PPM1A
				RASGRP2		JAKMIP1
				OR2A9P		DACH2
				SLC35G1		LOC646627
				FAM3D		REEP5
				OGN		SLC25A14
				ZIC4		C1QL3
				TM4SF1		SEC14L5
				DOK4		FAM131A
				LEF1-AS1		TMEM14A
				CLEC12A		CACNB2
				TMC6		TRNG
				LOC100128098		BZRAP1
				PIK3CG		ACVR1C
				TMEM200B		SCAI
				ASB9		KNDC1
				PHTF1		DAPK1
				LOC100505573		STK16
				TNS3		LOC643037
				FGL2		CDK5R2
				DKFZp686O1327		ATP8A2
				TFPI		LOC100507581
				EPHA3		COQ3
				PIK3CD		CLEC2L
				AFAP1L2		TNNT2
				ENPP1		CLEC4G
				PTPRCAP		GRIN3A
				CXCR7		LRFN5
				C1QTNF7		ADD3
				CD1D		TSR2
				CACNA1H		FAM171B
				VASN		RESP18
				LIPA		ULK1
				HLA-E		GRM5
				LTBP2		C9orf129
				CSF2RB		ADRBK2
				KCNK6		GSTO2
				F2RL1		TSPYL5
				CLEC1A		KCNG3
				TMEM74B		GABRA4
				HSPA12B		PARM1
				LIX1L		ME1
				PLXNA2		TMEM170B
				C7		FSTL4
				C2CD4B		FAM123C
				GMDS		ODZ2
				KDELC1		ST6GALNAC5
				FUT4		CD99L2
				CD79B		ANO3
				ICAM2		NDRG3
				FAM110D		STEAP2
				PPIC		EPB41L4B
				MOCS1		PRKAG2
				PVRL2		ATP6V1C1
				HCLS1		TRNM
				ADAMTS7		CCDC136
				LOC100507015		FABP3
				SMARCD2		LRFN2
				EMR2		UBQLN2
				PRG2		LOC100506731
				DPPA4		DLG3
				TAX1BP3		KIRREL3
				CCDC170		ARHGAP44
				GBGT1		DLGAP2
				RUNX2		DENND5B
				LOC285419		PIP4K2A
				ABCG2		CDH22
				ADAMTS1		CNGB1
				EMP2		CRY2
				KCNK5		PRRT2
				SP6		CLIP4
				DPEP1		WASF3
				HES4		PISD
				BAHCC1		ARMCX5-GPRASP2
				ABCA4		SGSM1
				ST3GAL2		GPR22
				C21orf7		FAM135B
				ADAMTS18		MTND2P28
				LOC100505549		LOC100506965
				C1orf64		ANKRD36BP2
				ADORA2B		2023-03-11
				ADORA2A		LOC100506563
				RASAL3		HTR5A
				CD4		SUCLA2
				THSD7B		CAMKV
				MYO1F		LOC100129291
				SEMA7A		MAL2
				TTN		CIT
				TCF15		DUSP8
				PFN1		CACYBP
				ARHGAP25		GRIP1
				MYLK		AMN1
				PLEKHG1		GABRA1
				TNFRSF6B		C16orf5
				FAM167B		KCNH3
				ISYNA1		CCKBR
				DMP1		KCNS2
				LPHN2		SLC26A8
				LCK		KIAA1279
				ITIH2		GABRG3
				TRDMT1		SPTBN2
				ZNF792		MINK1
				PAWR		VILL
				LOC100505806		DNAJC27
				PLSCR3		KCTD16
				OIT3		FAM69A
				EGFL6		STK32C
				FNDC1		OPRL1
				SMAD6		SLC32A1
				PLAGL1		FAM13B
				ABI3		GOT2
				EPHA2		NDUFA5
				RAMP3		CPNE7
				NEK3		TUBA3D
				CFHR3		LPCAT4
				LOC646168		RAP1GAP2
				TMPRSS11E		SH3GLB2
				NEURL1B		KLHL1
				MMP14		MCF2L2
				GATA6		PGP
				SH3TC1		C2CD2L
				AP2S1		SST
				RP1		N4BP2L1
				BAK1		SLC30A3
				GIPC3		TBC1D9
				LOC730268		RASAL1
				RBM20		LOC151009
				STEAP4		SLC6A17
				SERPINA5		STS
				C2orf27A		PELI3
				LINC00597		EFNA5
				MFRP		LOC100507206
				C1QTNF5		CCK
				SLC16A6		PRKCZ
				PBX2		AGAP2
				TSPAN2		NR1D2
				STARD4		SEMA4D
				KCNJ15		KCNA1
				LOC728431		RBM24
				PPARG		PPP1R13B
				MICA		PPP1R21
				CD2		GRAMD1C
				GMPPB		PDE2A
				MFAP2		JPH3
				TUBB6		TRNK
				LOC100507307		PTPN4
				TSPAN9		SCN1B
				FMO3		PCP4L1
				IGLL5		OLFM1
				TENC1		PAIP2B
				GSN		LOC100506411
				KL		IMPA1
				PKDCC		TERF2IP
				MTAP		SOSTDC1
				ZIC1		CLSTN3
				PRND		ABCA5
				BTNL9		RIMBP2
				CYP1B1		KCTD4
				MAP3K8		METTL21D
				TNFRSF4		RAP1GAP
				MICALL1		MRAP2
				FMO1		OR2L13
				PDE7B		LRRC2
				APOBEC3G		SYNE1
				WIPI1		MAP4
				TRPC3		CSRP1
				CA1		HAGH
				NLRP1		SUMO3
				TCIRG1		SERTM1
				FOXL2		NPTXR
				LILRB2		GABRG2
				IL21R		NET1
				HIST1H4I		GNG13
				LOC100506253		PNCK
				TMEM88		SLITRK5
				TNFRSF10A		CAMK1D
				GRN		ARNT2
				CHST2		PRKAR2B
				COL21A1		CAMTA2
				SLC5A4		CCDC39
				CCR2		BTBD3
				HRC		C7orf41
				VNN2		ASPHD1
				AREG		CMTM4
				OAS2		CPLX1
				ESR1		PLEKHM3
				MMP25		C18orf42
				LIN7A		LOC653513
				A4GALT		MEAF6
				UBL4B		R3HDM1
				MAMDC2		KCNB1
				MYH11		MAL
				APLN		LMO7
				LOC283547		SYCE1
				STAT6		PNMA6C
				LOC100506408		SVOP
				EMILIN1		FRS3
				PPBP		KCNJ6
				SEMA4C		KIAA1804
				VEGFC		MMD
				LOC100652886		SELENBP1
				TMEM45B		MFSD6
				IL15RA		FRMPD2P1
				GAPT		MCF2
				PTGDR		ZNF540
				TGFBI		C20orf194
				MYLK2		HSD17B6
				TIE1		DGKZ
				IL7		FAM171A1
				CD52		ZNF483
				CTSS		ADAM11
				DUSP23		B3GALT2
				PMEL		SMAP2
				TGFB1		PPP1R1A
				ANGPTL2		PRICKLE2
				ADAMTSL2		VSTM2L
				FGL1		CACNB1
				TSPAN15		STXBP5L
				PPP1R14A		RTN4RL1
				LOC100287036		RTN3
				OXER1		YWHAG
				CTAGE4		GARNL3
				NQO1		LOC728730
				CDR2L		ANKRD29
				MPZL3		ZER1
				SULT1B1		LOC283588
				L1TD1		GALNT9
				VAMP8		SRGAP3
				IRX3		GABRD
				HTA		HS3ST2
				FOXQ1		NGFRAP1
				HBB		NAT8L
				OR2A7		AP4S1
				FKBP11		PLCH1
				ARHGAP27		SIAH3
				DEFA1B		DLG4
				DEFA1		PALM2
				GZMK		GRM4
				KLF11		TMEM215
				ADPRH		MATK
				SULT1E1		DHRS7C
				NOD1		HPCAL1
				ALPL		TPH2
				DNASE1L3		KCNN1
				HLA-DQA1		GCHFR
				CD163L1		KCNT1
				APLF		CHN2
				CETP		KCNC2
				CALCRL		SLC41A3
				OR2A1		ACYP1
				FOXF1		GRM2
				RCN3		FGF9
				CCNJL		PLEKHB1
				DCLK3		MSANTD1
				BET3L		KCNV1
				C20orf202		LRRC73
				MRC1		C14orf162
				CYBASC3		BTBD9
				ADAMTS14		SLC27A2
				TLR8		AASDHPPT
				LOC100128054		TYRP1
				NAAA		ASIC2
				IFITM1		SLC6A1
				TNFAIP8		TCEAL6
				P2RY14		C6orf228
				CPA3		PJA1
				TTC29		CNTNAP4
				USHBP1		MAOA
				COL6A2		MGAT3
				LOC100507054		FGF12
				LCN1		TLN2
				LOC100505930		MYT1L
				ANO2		RNF175
				EMB		LRRC8B
				AHSP		FAM107A
				LYVE1		ANKRD30B
				AMICA1		GRIA2
				NAALADL1		MBLAC2
				JPH2		PDE4A
				DUSP6		GPR61
				IL2RA		CRHBP
				IL18RAP		KLHDC2
				DPEP2		SSTR2
				HLA-DRB1		DYDC2
				MPZ		NECAB2
				CEACAM21		KLHDC3
				CD3G		HCN2
				LAMC2		VSTM2B
				MS4A4A		TRPC5
				LMOD1		GPM6A
				IL7R		C22orf29
				SLAMF1		NECAB3
				ZIC3		SLC13A5
				LINC00341		CRTC1
				LOC90246		EGR3
				UBA7		SCG5
				LAMB2		ADAP1
				ALX4		BAG4
				CYP39A1		KCNAB1
				OTOGL		SRRM4
				GLYCTK		TIAM1
				MNDA		ITSN1
				ADRA2B		OPALIN
				ARHGEF19		IMPG1
				ANGPT1		C14orf132
				LOC100506827		SPTBN4
				KCP		TMTC1
				DEFA3		CYP17A1-AS1
				PF4		LY6H
				HTR2B		SEMA4A
				TRAT1		LY6D
				TBXAS1		TMEM246
				HBD		FLJ41278
				PPAP2A		C10orf116
				LOC440157		KCNIP4
				RGS18		PPP1R7
				FAM13C		SGTB
				CCL14-CCL15		ENPP5
				RNASE10		LOC100131744
				LOC100505880		TAC3
				CCRL2		CLDN10
				DNASE1L1		SEC61A2
				GGT1		CUX2
				ADAMDEC1		GAS7
				GNGT2		ATXN7L3
				ITGA11		SLC7A8
				FAM35B2		CDH8
				PARVB		LOC284578
				XIRP2		NDRG2
				GPR35		FOCAD
				REM1		CYP46A1
				SUSD2		ANKRD34C
				RNF128		SEPW1
				SAMD9		MRAS
				FPR3		CES4A
				LOC644135		MFAP3L
				COL7A1		KCNH1
				SEMA3G		GRK4
				C10orf125		LGI3
				P4HA3		LOC100287290
				UTS2D		PNMT
				LOC100507254		WFDC1
				IL17B		DKFZp779M0652
				FCER1A		SPHAR
				SNAI1		MAP2
				CHMP4C		AK1
				TXNDC5		MAP7
				C10orf11		MUM1L1
				LOC728190		NCKIPSD
				FLJ32255		MACROD2
				C17orf72		TUBB4A
				C6orf25		PALM
				LYZ		CAB39L
				LILRB5		FGFR2
				F13A1		C1QTNF4
				CLDN7		KCNK9
				CD69		TRNH
				TWIST1		CYP17A1
				CSNK2A1P		LHX2
				C3orf52		NDUFB9
				FLI1-AS1		FNDC9
				APOBEC3B		NPY5R
				RHAG		LOC286367
				HBA1		DUSP2
				SLC52A3		SLIT2
				LOC100505498		RNF144A-AS1
				PDIA5		ADPRHL1
				ST14		LINC00592
				ZNF695		FAM189A1
				CCDC36		PFKM
				CDKN2B		UNC80
				SYPL2		ATP6V0D1
				LOC100506835		CYMP
				LOC100652993		ARHGEF4
				CARD10		UNC5D
				ZNF366		FSD1L
				CCDC153		TUBB2A
				VNN1		GFRA2
				AOAH		PEX11B
				FES		WBSCR17
				CCR10		PNMA3
				LYL1		CAMK2B
				LOC100130476		NCALD
				ALLC		ANKRD30BL
				LOC100505592		SLC22A15
				KIRREL		AUH
				KCNS3		SLC2A11
				ELFN1		BLOC1S2
				SLC13A4		ANKRD34A
				LOC100505811		MAPK3
				HBA2		TTC33
				LOC100507403		ZMAT4
				TNFSF18		OXR1
				LOC100506035		NR3C2
				CD1E		LINC00086
				LIMS2		TMEM17
				LOC100505839		SHC3
				CDK15		NEGR1
						PCDH11Y
						SLC25A33
						NME5
						GABRA3
						TRNS2
						SYT5
						MIR600HG
						HRH2
						KCNIP2
						RUNX1T1
						IDNK
						STXBP5-AS1
						SNN
						REEP1
						DPYS
						WNK2
						LOC340017
						MYOM2
						LARGE
						HENMT1
						SYT9
						C2orf74
						CAPSL
						LOC100507278
						LIN7B
						ALOXE3
						AGBL4
						KGFLP2
						CA7
						C6orf162
						AFF2
						EPB41L1
						GJB5
						CLTB
						TCEAL2
						LOC100287178
						BSPRY
						AIFM3
						CRLF1
						LOC100506183
						FBXL15
						FNDC5
						CRYZL1
						YPEL1
						LOC100133669
						CEND1
						PTPN3
						HECTD2
						DEGS2
						BRSK2
						RORB
						CASQ1
						P2RX6
						OMG
						STUB1
						ADHFE1
						EPHA6
						RALYL
						ANO4
						TFAP2D
						STAM
						CASKIN1
						IGIP
						RTN4R
						KCNB2
						TRND
						PHLPP2
						NUDT14
						SORCS1
						BAI3
						FBXO44
						LRRC3B
						MGAT4C
						STRBP
						CHRDL1
						SLC48A1
						CPNE6
						ACYP2
						PDZD4
						SLC22A17
						PP12613
						CHGB
						KIF1A
						GDI1
						SYT10
						ESRRG
						C2orf55
						LDHD
						LRRTM3
						LAMP5
						2023-09-04
						OCA2
						GPC5
						PTPRT
						DDX25
						RPS6KA5
						DZIP3
						SCN4B
						BASP1
						TSPAN19
						ARHGEF7
						PIP4K2C
						PIN1
						PITPNM2
						HDAC4
						RCVRN
						CYP2J2
						ADAMTS8
						PPM1E
						ACO2
						DIO2
						TTBK2
						LINGO2
						PPP1R9A
						FBXO31
						DCAF12L2
						HTR3A
						LOC100506527
						ZNF248
						PART1
						EIF4E1B
						EPCAM
						B3GNT4
						MAP6
						STAMBPL1
						KCNJ9
						CALHM1
						C12orf39
						RIMS1
						HOMER1
						RGPD8
						GNA14
						AATK
						RAB26
						KCTD8
						GLP2R
						TMEM178A
						PCDH11X
						RNF112
						NPAS4
						HRASLS5
						SV2C
						RNF6
						C1orf201
						MYH6
						FAM50B
						RIC3
						HTR3B
						TRNL2
						GPD1L
						CYP26B1
						USP17L6P
						ZNF323
						WFS1
						FRMPD2
						TARP
						PAK3
						OXGR1
						GPRASP2
						AP1M2
						SOHLH1
						GREM2
						LOC339524
						OPCML
						PPIP5K1
						RGPD5
						PDK2
						CETN4P
						TF
						PCDH7
						GPR68
						FUT9
						LOC100506643
						RHOBTB2
						SLC22A6
						USP11
						CPNE9
						CALCOCO1
						HECW1
						NDEL1
						FATE1
						MPP1
						NCOR1P1
						CRHR2
						ZNF280B
						NKAIN2
						CGREF1
						PTH2R
						RAB9B
						C6orf57
						NXPH2
						SH2D5
						CABYR
						TOM1L2
						RXFP1
						NIPAL3
						ZDHHC21
						FLJ33534
						PPFIA4
						RSPO3
						ALDH1A1
						SLC2A12
						SPTB
						ACOT4
						STMN4
						WBP2
						ZFYVE21
						SPRN
						CHCHD6
						C15orf61
						BRSK1
						FOXRED1
						EPHX4
						LOC100131208
						MGST1
						GDF10
						TSGA10
						ABCG4
						CBLN4
						NUDT11
						DRD5
						BGLAP
						EEF1A2
						IFIT1
						GSTM3
						HRH3
						TRNR
						P4HTM
						WIF1
						PLD3
						DRP2
						KRT31
						SHANK3
						CACNA1E
						ANKRD26P3
						DENND4B
						TMEM35
						CBFA2T3
						CYP4X1
						FGF13
						LOC100506725
						IQSEC2
						FLJ42709
						CBX6
						NAGPA
						KLHL32
						HDAC11
						GRIN2C
						C17orf51
						CNTNAP1
						LOC644242
						WDR69
						SPEF2
						MAN1A2
						SLCO1A2
						ICAM5
						ELMO3
						TMEM25
						KIAA0408
						CCSAP
						APLP1
						POLR3A
						GABBR2
						PIK3IP1
						SLC45A1
						LOC100652824
						TRIM3
						ANKRD18A
						RIMS2
						ANO5
						POU6F1
						DLGAP3
						CKMT1A
						MAPK8IP3
						TMEM74
						APBB3
						PARD6A
						TRNT
						ASPHD2
						DUSP26
						GAD2
						MGC16275
						C16orf89
						MIR7-3HG
						PCDHAC2
						SNTA1
						PAH
						PLAC2
						LOC100507367
						MLLT11
						RIT2
						ZNF728
						THTPA
						2023-03-01
						FAM19A4
						TMEM151A
						SV2A
						KIF6
						TMEM232
						GPR155
						TNNC2
						ALDOC
						SMYD1
						NELF
						MTRNR2L6
						SGCZ
						JAKMIP3
						MSANTD3-TMEFF1
						CLASP2
						CACNA1F
						C1QL2
						SLC25A22
						METTL21C
						PTGDS
						MAP3K9
						CSMD1
						TMEM233
						GPR143
						SOWAHB
						CYP2E1
						LOC100128340
						DDRGK1
						SYT14
						SUSD4
						ZDHHC8P1
						LOC100288911
						KCNC4
						MAS1
						CORO6
						KCNK12
						AKAP7
						SEZ6L2
						BTBD11
						TMEM150C
						FAM149A
						MTMR7
						ERAS
						CCDC92
						LOC284798
						LCN15
						HK1
						CKMT1B
						LAMB3
						CACNG8
						FAM59A
						ETNK1
						SHANK2
						LOC100507338
						SLC9B2
						BAAT
						LHX6
						TNNI3K
						NKAPL
						MRO
						SLC38A8
						RASGRF2
						THEMIS
						PPP1R3E
						ASIC3
						ANKRD34B
						RALGPS1
						LOC100506791
						C22orf31
						MLLT6
						EPHA8
						TRPM3
						SLC14A1
						CELF5
						LOC100505606
						RIMS4
						AP3B2
						ZFAND1
						GPR137C
						MAGEH1
						LDOC1
						LOC100506851
						C17orf102
						PADI4
						TMEM191A
						FLJ39534
						CDKL1
						UROS
						CYP4F11
						BMP3
						ARHGEF33
						DCTN1
						DBH
						HMP19
						EMX2OS
						PAR5
						FAM65B
						MGAT5B
						ELAVL2
						SNX32
						GRAMD1B
						CIDEA
						UBXN11
						CT45A1
						YPEL3
						TTC9B
						KCNMB2
						C4orf22
						LOC729305
						HTR4
						EXTL1
						LDB3
						ZFYVE27
						SYT16
						C2orf77
						FAHD2B
						TDGF1
						CDH9
						CACNG2
						FAM47E
						PER3
						SLC6A13
						DTNB
						LOC100287482
						LYPD6B
						GALNTL1
						FLRT2
						LINC00320
						BK250D10.8
						RAB15
						HAPLN4
						SYT2
						SATB1
						ATG16L2
						SHANK1
						HBQ1
						WDFY3-AS2
						LOC285484
						C12orf53
						PTPRN
						CADM2
						NEURL4
						KCNA3
						ADAD2
						PEBP4
						ACTR3C
						KATNB1
						RND1
						CACNA1C
						GRIN2B
						C3orf14
						RASL11B
						LGI2
						HPR
						SEMA4F
						PHACTR3
						RELL2
						OTOF
						RAB6C
						ANKRD18CP
						ABCD2
						SAMD12
						LOC100507550
						CDR1
						GPR158
						LCMT1
						KCNJ12
						CELF3
						CHRNA2
						LOC100287813
						DGCR5
						FXYD1
						FAM153C
						LOC644189
						LGI4
						SLC25A48
						PDYN
						VIPR1
						LOC100287846
						C6orf136
						BHLHE22
						HCRTR2
						HSD11B1
						PTPRD
						FBXL2
						TOMM34
						CHRNB2
						FBXO40
						SLC25A44
						TMEM144
						AKR1C1
						AMIGO1
						TMCC2
						ABCC8
						DEAF1
						CT45A3
						C3orf80
						GDAP1L1
						KIF17
						COL17A1
						USP43
						NOL4
						CCDC13
						PCDH20
						TMEM191B
						EPHX1
						RFPL2
						CLIC5
						BEGAIN
						PHF15
						BCL11A
						LYPD5
						NUDT7
						BCL2L10
						SATB2-AS1
						LOC100652949
						LOC338758
						ESRP1
						ATP6V0C
						TRAM1L1
						ENDOU
						STOX2
						LOC100129480
						LNP1
						UBXN10
						NUDT10
						TRHDE-AS1
						C8orf47
						WNT2
						EGR4
						CHRD
						PNPLA7
						CASC1
						RAD51AP2
						MYPOP
						F12
						PDZD7
						AFF3
						ANXA8L2
						TMEM196
						FP588
						SGCD
						SORCS2
						HERC2P3
						PTPN20A
						LOC100505933
						TP53TG3B
						CA4
						FBXO15
						BHMT
						SYNGR4
						ANKRD35
						UPP2
						DHCR24
						MYRIP
						MEPE
						CCDC110
						BAIAP3
						PKIA
						RILP
						CPLX3
						PCDHGC5
						C1orf233
						HIPK4
						LOC730811
						SLC31A2
						DLX1
						BCAS4
						CDH7
						LOC100505555
						PKP1
						NINJ2
						SYT3
						KLHDC9
						TCERG1L
						NTM
						RTBDN
						C17orf28
						TPTE2
						LINC00599
						STMN2
						CDHR1
						FAM116B
						DNAH6
						INA
						CAMKMT
						LOC100130238
						EFR3B
						CAPS2
						PTGER3
						PLCH2
						SLC1A6
						LRRC9
						NPY1R
						DBNDD2
						PANX2
						RAB3B
						RHEBL1
						CLCA4
						NPY
						MRVI1-AS1
						ACVR1B
						D4S234E
						SYN3
						C2orf82
						TDRD6
						DIRAS1
						ANXA8
						LRRC10B
						KIAA1161
						CUL9
						WDR16
						CACNA1A
						TPTE2P3
						MEG3
						CAMSAP3
						MAPT
						AVPI1
						ZDHHC22
						FCER2
						FXYD7
						LOC728084
						RASL10A
						NPTX2
						MTRNR2L1
						FAM27L
						ELOVL7
						PIGZ
						EPHX2
						ST8SIA3
						NETO1
						SLC17A6
						RGS14
						RXRG
						CCDC149
						HNRNPH2
						GRID1
						SLC25A5-AS1
						IL12RB2
						FBLL1
						SLCO1C1
						NCR3LG1
						RP1-177G6.2
						VAT1L
						MBP
						GABRB3
						IGSF10
						MGC23284
						HHAT
						PNPLA4
						RBKS
						RNF43
						GP6
						ARHGAP36
						MTRNR2L9
						TBC1D30
						PCSK2
						SNAR-B2
						SLC26A4
						LAMA3
						LOC100506924
						ERBB4
						IQCA1
						SCARA5
						LOC100507012
						SLC5A11
						DGCR9
						HTR7
						HSD3BP4
						ENPP2
						PDE3B
						TRABD2A
						CNDP1
						GPR158-AS1
						CLUL1
						LOC100505988
						PLIN5
						THNSL2
						FLG-AS1
						HAR1B
						CTIF
						CAPN9
						LOC439949
						CLVS2
						DHRS9
						LINC00605
						KLHL35
						IFT122
						ZNF233
						VWA5B2
						CRTAC1
						RHO
						PLD6
						ZCCHC12
						CACNB3
						C19orf77
						LRTM1
						CLEC9A
						GUCA1C
						EFNB3
						ZNF98
						LOC100505491
						LOC643355
						UBL7
						TSC22D1-AS1
						MIAT
						FAM155A
						RGN
						PCDHGA3
						LOC100507452
						CNTN3
						RHBDL1
						FLJ36000
						NHLRC1
						CRIP3
						LRRC20
						NYAP1
						LOC643650
						SUGT1P3
						PSTPIP1
						LOC645355
						TRNI
						DNM3
						C2orf15
						RIPPLY2
						ZC3H12B
						C2orf80
						HS3ST5
						DNAAF1
						ABRA
						C1orf95
						PWWP2B
						DMKN
						PRSS16
						ADRA2A
						AKAP14
						MSX2P1
						IGSF8
						ASB2
						CTXN1
						SPINK2
						LOC100505942
						LOC100130155
						NRN1L
						DHDH
						SLC9A5
						SLITRK1
						CD160
						LOC338651
						SLC2A4
						WNT2B
						NTN4
						CNIH2
						IGSF21
						LOC100652811
						SNAR-B1
						SYNGAP1
						NTSR1
						JMJD7
						ELAVL4
						GPR75-ASB3
						KIFC2
						TUBG2
						OLFM4
						NRAP
						CDHR2
						A2ML1
						CYP11A1
						ARX
						HS6ST2
						COL6A5
						IFITM10
						LOC389023
						EPHA7
						DIO3
						FOXO4
						RTDR1
						PPFIA3
						SBF1
						SYNJ2
						LRRTM1
						TNFSF9
						LOC100130992
						ENPP4
						NBL1
						CCDC164
						KLK5
						CYP2C8
						C3orf49
						TMEM63C
						CCDC64
						ANK1
						ASGR1
						MAST1
						CACNA2D2
						C5orf49
						GIT1
						ANKRD62P1-PARP4P3
						FAM133A
						LOC100131289
						ASS1
						LINC00299
						NPTX1
						CADM3
						CA10
						POU1F1
						PDE10A
						TFAP2C
						C1orf204
						ACTL6B
						HSPB3
						CDK10
						C8orf12
						NLRP2
						CDH10
						LOC100507575
						PRPH2
						KCNIP3
						CATSPER2
						CAPN3
						FAM150A
						RYR1
						C14orf38
						FREM3
						RNF182
						FAM71E1
						ANKRD24
						GSTM5
						ZMYND12
						HRK
						MAP3K10
						OPN4
						CNTN5
						ADRBK1
						LOC100652997
						PPP1R9B
						SNTG2
						ELFN2
						ANKRD30A
						LOC100129223
						LOC285095
						KLHL26
						DTX1
						TTBK1
						OCM
						SLC10A5
						LOC286083
						C1orf110
						LOC100288144
						SGSM2
						NR1D1
						FMNL1
						MYH7B
						CLIP3
						LRRC38
						PAK7
						INTS4L1
						LRRK1
						RPUSD3
						GNG8
						LOC100505902
						CACNA2D1
						SFTPD
						LOC100128511
						SLC25A42
						C2orf65
						HHIPL1
						LOC100287934
						PENK
						ADRB2
						GALT
						ACOT6
						LOC284395
						LOC100132987
						PHOSPHO1
						C10orf95
						ZNF385D
						MYLK4
