# Supplementary material for: Decoding key cell sub-populations and molecular alterations in glioblastoma at recurrence by single-cell analysis
Source: Acta Neuropathol Commun. 2023 Jul 31;11:125. doi: 10.1186/s40478-023-01613-x (PMC10391841; doi:10.1186/s40478-023-01613-x)
Supplement: Supplementary file 16 — Additional file 16. Table S11. The proportion of GBM cell subpopulations labeled by several signatures. [file 40478_2023_1613_MOESM16_ESM.xlsx]

## Sheet: Sheet1
Xuanhua et.al.				Ivy
Cluster	Primary	Recurrent		Cluster	Primary	Recurrent
GS	0.169107	0.114887		CT_LE	0.822962	0.77085
P	0.0713458	0.0641254		MVP	0.00698511	0.0982551
Other	0.759547	0.820987		PAN	0.170052	0.130895
