# Supplementary material for: Decoding key cell sub-populations and molecular alterations in glioblastoma at recurrence by single-cell analysis
Source: Acta Neuropathol Commun. 2023 Jul 31;11:125. doi: 10.1186/s40478-023-01613-x (PMC10391841; doi:10.1186/s40478-023-01613-x)
Supplement: Supplementary file 17 — Additional file 17. Table S12. The list for the three patterns of genes from monocle heatmap. [file 40478_2023_1613_MOESM17_ESM.xlsx]

## Sheet: Sheet1
Cluster	Gene
Group #1	DPP10
Group #1	LRP1B
Group #1	LINC01088
Group #1	LANCL2
Group #1	VOPP1
Group #1	XIST
Group #1	NRG3
Group #1	MDGA2
Group #1	PACRG
Group #1	ADCY8
Group #1	CFAP54
Group #1	C10orf11
Group #1	LRRTM4
Group #1	LINC00609
Group #1	EGFR
Group #1	RP11-745C15.2
Group #1	ASTN2
Group #1	NTM
Group #1	ZHX3
Group #1	C8orf34
Group #1	GRAMD3
Group #1	MIR4300HG
Group #1	LINC01094
Group #1	GPC6
Group #1	DCLK1
Group #1	DNAH7
Group #1	MIR3681HG
Group #1	WDR49
Group #1	HYDIN
Group #1	VWA3A
Group #1	ITPKB
Group #1	ADCY2
Group #1	LMNTD1
Group #1	DNAH6
Group #1	NKAIN3
Group #1	COLEC12
Group #1	TMEM232
Group #1	EFEMP1
Group #1	CACNA1A
Group #1	PAMR1
Group #1	PSD2
Group #1	NTRK2
Group #1	NCKAP5
Group #1	DNAH9
Group #1	ARMC3
Group #1	EXPH5
Group #1	KCNN3
Group #1	DAAM1
Group #1	PPP1R12B
Group #1	FAM182B
Group #1	ANK2
Group #1	FUT9
Group #1	TSHZ2
Group #1	PLEKHA5
Group #1	SERPINI2
Group #1	RUNX1T1
Group #1	CTNND2
Group #1	RFX3-AS1
Group #1	FAM189A2
Group #1	ANOS1
Group #1	DTHD1
Group #1	GMPR
Group #1	PTCHD4
Group #1	RFX2
Group #1	PPP2R2B
Group #1	AQP4
Group #1	CRB1
Group #1	KCNMB2-AS1
Group #1	GPC5
Group #1	SLC14A1
Group #1	ZBTB7C
Group #1	SLC47A2
Group #1	NWD1
Group #1	DOK5
Group #1	MAP3K19
Group #1	TOX
Group #1	GREB1L
Group #1	MIR99AHG
Group #1	CNTN1
Group #1	SPAG1
Group #1	PARD3B
Group #1	COL21A1
Group #1	NALCN
Group #1	FAM179A
Group #1	PATL2
Group #1	SPATA17
Group #1	ANKFN1
Group #1	MT-CO1
Group #1	CFAP61
Group #1	PDGFC
Group #1	BCKDHB
Group #1	SSBP3
Group #1	PTPRM
Group #1	ABCA1
Group #1	NCAM2
Group #1	PHACTR1
Group #1	WDR78
Group #1	GRIK1
Group #1	TCTEX1D1
Group #1	WWOX
Group #1	RP11-436K8.1
Group #1	TEKT1
Group #1	MYO1F
Group #1	RP11-436D23.1
Group #1	SOX6
Group #1	FREM1
Group #1	DRC1
Group #1	GFAP
Group #1	LRRIQ1
Group #1	SLC9C2
Group #1	ACYP2
Group #1	PLXDC2
Group #1	C14orf159
Group #1	CCDC30
Group #1	ITGB4
Group #1	BMP2K
Group #1	LINC00907
Group #1	KATNAL2
Group #1	LINC00632
Group #1	CFAP43
Group #1	RP11-90C4.1
Group #1	PLEKHA7
Group #1	ROBO2
Group #1	STON2
Group #1	GJA1
Group #1	FRMD6
Group #1	PREX2
Group #1	AQP4-AS1
Group #1	ZMAT1
Group #1	CTNNA3
Group #1	ITGBL1
Group #1	FOXN3
Group #1	KLHL32
Group #1	CCDC40
Group #1	MAOB
Group #1	MAP3K5
Group #1	LIMCH1
Group #1	SDK1
Group #1	C4orf47
Group #1	FHAD1
Group #1	NEGR1
Group #1	PPP1R42
Group #1	ROR1
Group #1	DCDC1
Group #1	MIR646HG
Group #1	ACSS1
Group #1	SORL1
Group #1	SLC24A4
Group #1	FNBP1
Group #1	STPG2
Group #1	TTLL9
Group #1	AHCYL1
Group #1	CTD-2341M24.1
Group #1	RFX3
Group #1	ARHGAP5
Group #1	VWCE
Group #1	RFTN2
Group #1	ZBBX
Group #1	MT-CO2
Group #1	IFI44L
Group #1	RPS6KA5
Group #1	ARMC2
Group #1	LINC00271
Group #1	BBOX1
Group #1	RP11-776H12.1
Group #1	TXNIP
Group #1	DAAM2
Group #1	DNAH12
Group #1	ARHGEF10L
Group #1	CTD-2562J15.6
Group #1	TAPT1-AS1
Group #1	SESN3
Group #1	ATP1A2
Group #1	KCNN2
Group #1	MASP1
Group #1	PELI2
Group #1	RNF219-AS1
Group #1	AC012593.1
Group #1	CFAP52
Group #1	SLC7A11
Group #1	CFAP157
Group #1	EMID1
Group #1	CST3
Group #1	PPIL6
Group #1	L3MBTL4
Group #1	B3GLCT
Group #1	CDH20
Group #1	EYA2
Group #1	RP11-20A20.2
Group #1	ITGA2
Group #1	CASC1
Group #1	WWC1
Group #1	C20orf194
Group #1	CPE
Group #1	COL5A3
Group #1	C1orf158
Group #1	GABRB1
Group #1	GRID2
Group #1	CDH4
Group #1	SORBS2
Group #1	PDE8B
Group #1	BRINP2
Group #1	OGFRL1
Group #1	DNAH11
Group #1	MIR34AHG
Group #1	RP11-219A15.1
Group #1	C6orf118
Group #1	RPGR
Group #1	SUPT3H
Group #1	PARK2
Group #1	KIAA2022
Group #1	FLRT2
Group #1	FAM227A
Group #1	LTBP1
Group #1	CAMK2G
Group #1	NEK5
Group #1	COL4A5
Group #1	NT5DC1
Group #1	DNAH5
Group #1	DYNC2H1
Group #1	SUGCT
Group #1	PAK3
Group #1	TTN-AS1
Group #1	PDE3A
Group #1	EVI5
Group #1	CDHR3
Group #1	RP11-210M15.2
Group #1	MT-ATP6
Group #1	RP11-739G5.1
Group #1	RGS9
Group #1	CTB-113D17.1
Group #1	ARHGAP10
Group #1	YAP1
Group #1	NEK11
Group #1	CEP126
Group #1	SLC8A3
Group #1	SNED1
Group #1	RP11-627D16.1
Group #1	AGBL4
Group #1	DDB2
Group #1	VWA8
Group #1	SLCO3A1
Group #1	PCDH15
Group #1	PLCH1
Group #1	CFAP73
Group #1	MAPK10
Group #1	MT-CO3
Group #1	SYNE1
Group #1	PPFIA2
Group #1	MEGF10
Group #1	GFPT2
Group #1	ACOT11
Group #1	GALNT18
Group #1	CTNNA2
Group #1	CSPP1
Group #1	LRRC3B
Group #1	WDR63
Group #1	ALDH1A1
Group #1	NAV3
Group #1	VWA3B
Group #1	CCDC171
Group #1	FAM19A2
Group #1	GLIS3
Group #1	MOK
Group #1	WDR45
Group #1	HNMT
Group #1	RNF220
Group #1	PIBF1
Group #1	DHRS3
Group #1	TTLL5
Group #1	HPSE2
Group #1	BCAR3
Group #1	DCDC2
Group #1	MAP3K14
Group #1	CCDC173
Group #1	P3H2
Group #1	SYT17
Group #1	TEX9
Group #1	SNCAIP
Group #1	WARS
Group #1	RP11-266O8.1
Group #1	CFAP47
Group #1	ACACB
Group #1	THEM4
Group #1	MDM2
Group #1	DPH6-AS1
Group #1	DLG2
Group #1	AC105402.4
Group #1	LRIG3
Group #1	RP11-739N10.1
Group #1	CHST9
Group #1	PER3
Group #1	HFM1
Group #1	MAML3
Group #1	RP11-1007O24.3
Group #1	ZNF559-ZNF177
Group #1	SORBS1
Group #1	CALCRL
Group #1	SHROOM3
Group #1	HIST1H2AC
Group #1	BMP7
Group #1	NFIX
Group #1	RP11-16B13.1
Group #1	GPM6A
Group #1	CSRNP3
Group #1	CCDC91
Group #1	NRXN1
Group #1	NMD3
Group #1	CHN2
Group #1	TGFB2
Group #1	ADGRV1
Group #1	KCNMA1
Group #1	LINC01322
Group #1	NRG2
Group #1	GULP1
Group #1	ADGRA3
Group #1	TCF7L1
Group #1	RP11-434D9.1
Group #1	SLC13A3
Group #1	LDB2
Group #1	ANKRD45
Group #1	PCNXL4
Group #1	TPK1
Group #1	AC005281.1
Group #1	PALLD
Group #1	CLYBL
Group #1	MOXD1
Group #1	TTC29
Group #1	DAPK1
Group #1	SIDT1
Group #1	AC092684.1
Group #1	PLP1
Group #1	LCAT
Group #1	SSBP2
Group #1	MYCBP2
Group #1	CACHD1
Group #1	VCAN
Group #1	RP11-1000B6.3
Group #1	GPHN
Group #1	EFHC2
Group #1	MAP2K6
Group #1	PMP2
Group #1	DLEU2
Group #1	BBS2
Group #1	GPR75-ASB3
Group #1	TTN
Group #1	C4orf22
Group #1	CTC-498M16.4
Group #1	AC097713.3
Group #1	CFAP77
Group #1	KIAA1217
Group #1	MT-ND4
Group #1	RANBP3L
Group #1	MT-ND2
Group #1	TMC1
Group #1	CFAP221
Group #1	CKB
Group #1	AZIN1-AS1
Group #1	RP11-418J17.1
Group #1	DNAI1
Group #1	LEF1
Group #1	IQCH
Group #1	DDX60
Group #1	AHDC1
Group #1	CAB39L
Group #1	CCDC146
Group #1	GALNT15
Group #1	LRRC9
Group #1	ARMC4
Group #1	USP2-AS1
Group #1	AC107218.3
Group #1	DPH6
Group #1	ZNF135
Group #1	NKAIN2
Group #1	TMEM144
Group #1	KCTD1
Group #1	ALS2CR12
Group #1	TESK2
Group #1	ANKRD6
Group #1	CTC-347C20.1
Group #1	KIF27
Group #1	GRIA1
Group #1	BMPR1B
Group #1	PDE4DIP
Group #1	FMN2
Group #1	CASC2
Group #1	SRGAP1
Group #1	TIMP3
Group #1	LINC00886
Group #1	RP11-284M14.1
Group #1	DGKB
Group #1	ZSCAN5A
Group #1	EFCAB6
Group #1	HDAC9
Group #1	NR2F1-AS1
Group #1	SYTL3
Group #1	RAVER2
Group #1	AC015936.3
Group #1	SHISA9
Group #1	EFHC1
Group #1	LINC00535
Group #1	PRTFDC1
Group #1	TECPR2
Group #1	KIF6
Group #1	MT-ND1
Group #1	PCED1B
Group #1	BCAS1
Group #1	BBS9
Group #1	MTRNR2L12
Group #1	NUMB
Group #1	RP11-20I20.2
Group #1	DUSP18
Group #1	FAM69A
Group #1	TNS3
Group #1	SYTL4
Group #1	INPP5D
Group #1	KLHDC1
Group #1	AC002429.5
Group #1	LUZP2
Group #1	PDE7B
Group #1	RP11-403A3.3
Group #1	CASC15
Group #1	RP11-96H19.1
Group #1	C1orf228
Group #1	FGF14
Group #1	SPTAN1
Group #1	MT-ND3
Group #1	PLPP1
Group #1	RGMA
Group #1	TDRD3
Group #1	MAP2K5
Group #1	PDZRN4
Group #1	OTUD7A
Group #1	MTRNR2L8
Group #1	PHACTR2
Group #1	ADAMTSL1
Group #1	SVIL-AS1
Group #1	FAP
Group #1	GRIK4
Group #1	BICC1
Group #1	RP11-296O14.3
Group #1	HEPH
Group #1	EML6
Group #1	PNISR
Group #1	NUTM2B-AS1
Group #1	CFAP46
Group #1	AK9
Group #1	ALPK1
Group #1	SPATA7
Group #1	RP1-167F1.2
Group #1	BCL2
Group #1	ZFPM2
Group #1	METTL25
Group #1	IFT43
Group #1	NUCKS1
Group #1	PPP2R5C
Group #1	RBMS3
Group #1	B3GAT2
Group #1	HEATR4
Group #1	KNDC1
Group #1	TRIP11
Group #1	SH3D19
Group #1	MT-ND5
Group #1	COL8A1
Group #1	HS6ST3
Group #1	CSMD3
Group #1	WDFY2
Group #1	LRRC6
Group #1	IFT88
Group #1	SCIN
Group #1	TJP2
Group #1	EFCAB2
Group #1	GINS3
Group #1	ENKUR
Group #1	ABCC9
Group #1	NPHP1
Group #1	NPL
Group #1	PCCA
Group #1	TRIM2
Group #1	DDR2
Group #1	TTC25
Group #1	C8orf37-AS1
Group #1	PAQR8
Group #1	LINC01551
Group #1	CTB-35F21.1
Group #1	CTD-2060L22.1
Group #1	NDUFAF6
Group #1	RBM39
Group #1	LINC00467
Group #1	WDR66
Group #1	PIRT
Group #1	FGGY
Group #1	WBSCR17
Group #1	KCTD8
Group #1	FAM135B
Group #1	AC093063.3
Group #1	ITIH5
Group #1	RGS22
Group #1	PAPLN
Group #1	CEP83
Group #1	LEKR1
Group #1	DNAAF1
Group #1	ENTPD3-AS1
Group #1	CATIP
Group #1	ADCYAP1R1
Group #1	KREMEN1
Group #1	TFCP2L1
Group #1	C11orf63
Group #1	RP11-72M17.1
Group #1	MKX
Group #1	ZSWIM6
Group #1	TMEM67
Group #1	SYNPO2
Group #1	NDRG2
Group #1	SLC39A11
Group #1	SUCLG2-AS1
Group #1	STIM1
Group #1	PRICKLE2
Group #1	FOXG1-AS1
Group #1	FAM13C
Group #1	IQCG
Group #1	TPT1-AS1
Group #1	LIPG
Group #1	LMCD1-AS1
Group #1	RP11-725M22.1
Group #1	GALNT7
Group #1	TSGA10
Group #1	B4GALT6
Group #1	ADRA1A
Group #1	C8orf34-AS1
Group #1	HIBADH
Group #1	SIPA1L1
Group #1	CBFA2T2
Group #1	CCDC170
Group #1	CCDC175
Group #1	NOTCH1
Group #1	ECHDC2
Group #1	LINC01182
Group #1	LRAT
Group #1	SPOCK1
Group #1	LINC00894
Group #1	RP11-3B12.2
Group #1	CSRP1
Group #1	APC2
Group #1	FAM171A1
Group #1	PHYHIPL
Group #1	TXLNB
Group #1	BBOF1
Group #1	COL25A1
Group #1	EHBP1
Group #1	RP5-884C9.2
Group #1	GABPB2
Group #1	FOXO1
Group #1	DMGDH
Group #1	CDKL3
Group #1	STRBP
Group #1	AC009120.4
Group #1	MAPT-AS1
Group #1	ASCC3
Group #1	SRSF5
Group #1	ANKS1B
Group #1	TMTC2
Group #1	TP63
Group #1	SLX4IP
Group #1	CRLF1
Group #1	USP43
Group #1	ATP9A
Group #1	SORCS3
Group #1	RAB30
Group #1	OPHN1
Group #1	MINK1
Group #1	UFL1-AS1
Group #1	DOC2A
Group #1	DYNLRB2
Group #1	RP11-259K15.2
Group #1	EFHD1
Group #1	LINC01481
Group #1	CTC-340D7.1
Group #1	GLIPR1L2
Group #1	TMEM38A
Group #1	MXI1
Group #1	RP11-156K13.1
Group #1	ARMCX4
Group #1	PAX6
Group #1	RP11-420A23.1
Group #1	ADAMTS3
Group #1	SPG20
Group #1	CROCC
Group #1	MAFTRR
Group #1	DST
Group #1	FBXL7
Group #1	ECM2
Group #1	ANXA8L1
Group #1	RP11-624M8.1
Group #1	PPARGC1A
Group #1	LRP2BP
Group #1	CCDC144NL-AS1
Group #1	PTPRT
Group #1	MAPT
Group #1	RP11-446J8.1
Group #1	CAPS
Group #1	LINC01314
Group #1	RAD9A
Group #1	RGL3
Group #1	C4orf19
Group #1	PLCD3
Group #1	EML1
Group #1	NRIR
Group #1	RSPH1
Group #1	SEPT7-AS1
Group #1	RP11-114N19.3
Group #1	ST6GALNAC2
Group #1	C10orf107
Group #1	FGD6
Group #1	PCDH17
Group #1	ZNRF3
Group #1	KIAA1755
Group #1	MYOF
Group #1	FAM110B
Group #1	TTC23L
Group #1	RIN3
Group #1	CNTNAP5
Group #1	EPSTI1
Group #1	CADM2
Group #1	SOX5
Group #1	CD109
Group #1	CDH6
Group #1	GAS6
Group #1	ZNF337-AS1
Group #1	HERC6
Group #1	RP11-770E5.1
Group #1	CTC-459F4.3
Group #1	ASPA
Group #1	RP11-427J23.1
Group #1	YLPM1
Group #1	RFTN1
Group #1	VSX1
Group #1	RIMS2
Group #1	SNTB1
Group #1	FSTL4
Group #1	CCDC151
Group #1	SLC1A3
Group #1	MT-CYB
Group #1	RP11-511B23.2
Group #1	DHFR
Group #1	ZNF627
Group #1	ID3
Group #1	TLR4
Group #1	MLF1
Group #1	TNR
Group #1	RP11-413P11.1
Group #1	OSBPL1A
Group #1	PAH
Group #1	GABRG1
Group #1	WDR11-AS1
Group #1	KCNB1
Group #1	COL22A1
Group #1	PRDM5
Group #1	TFPI
Group #1	COL4A6
Group #1	MBP
Group #1	PCDH7
Group #1	RAP2C-AS1
Group #1	RHOBTB1
Group #1	USP2
Group #1	NEK1
Group #1	CDR2
Group #1	C12orf42
Group #1	NUBPL
Group #1	AC004540.5
Group #1	RAD51B
Group #1	MARK3
Group #1	RP4-613B23.1
Group #1	EDNRB
Group #1	ST6GALNAC3
Group #1	TTC7B
Group #1	C9orf3
Group #1	USP53
Group #1	ZNF474
Group #1	CH17-189H20.1
Group #1	HSPB8
Group #1	ZNF536
Group #1	COLCA2
Group #1	RRAS2
Group #1	RP11-734K2.4
Group #1	MNS1
Group #1	FAM198B
Group #1	GOLGB1
Group #1	RP11-545I5.3
Group #1	C1orf101
Group #1	NSMF
Group #1	NFATC2
Group #1	LRRC23
Group #1	FRMPD3
Group #1	RYR1
Group #1	PRPF6
Group #1	RP11-319G6.1
Group #1	FBXL13
Group #1	PCYT1B
Group #1	EXOC5
Group #1	FRMD6-AS2
Group #1	RP11-260O18.1
Group #1	NR3C2
Group #1	KIAA0556
Group #1	LINC00320
Group #1	LIMK2
Group #1	RXRA
Group #1	PFKFB2
Group #1	GRAMD1B
Group #1	STRIP2
Group #1	GMDS-AS1
Group #1	FRS2
Group #1	MICAL3
Group #1	CTB-161M19.4
Group #1	MDFIC
Group #1	FTCDNL1
Group #1	CCDC39
Group #1	SON
Group #1	ATXN7L1
Group #1	CDON
Group #1	CNTLN
Group #1	MPP5
Group #1	RNF217
Group #1	FILIP1
Group #1	ADARB2
Group #1	NT5DC3
Group #1	B3GALT5
Group #1	PNPLA7
Group #1	HOMER2
Group #1	TOX2
Group #1	PLEKHG1
Group #1	CDS1
Group #1	NACC2
Group #1	CXXC4
Group #1	AGBL2
Group #1	FAM124A
Group #1	PALMD
Group #1	LINC01285
Group #1	AEBP1
Group #1	C5orf49
Group #1	RP11-57H12.3
Group #1	TMTC1
Group #1	LRRC2
Group #1	PHF20
Group #1	ANXA4
Group #1	JAKMIP1
Group #1	A2ML1
Group #1	ICA1L
Group #1	ADD3
Group #1	PLTP
Group #1	NEBL
Group #1	ERICH6-AS1
Group #1	TTC21A
Group #1	ZBED5
Group #1	PRCP
Group #1	RSAD2
Group #1	RP11-238K6.1
Group #1	FAM81B
Group #1	ACADL
Group #1	RP11-356K23.1
Group #1	CMTM4
Group #1	TBC1D32
Group #1	PHGDH
Group #1	WDR93
Group #1	SALL2
Group #1	RBM26
Group #1	APC
Group #1	RP11-692D12.1
Group #1	RP3-331H24.5
Group #1	SSPN
Group #1	NME5
Group #1	VPS13D
Group #1	CCDC88C
Group #1	C1orf95
Group #1	PADI2
Group #1	ADAP2
Group #1	CTD-2337A12.1
Group #1	OFD1
Group #1	RP11-37B2.1
Group #1	PRKG1
Group #1	SDS
Group #1	RP11-444D3.1
Group #1	PVT1
Group #1	BCLAF1
Group #1	LRRC63
Group #1	KHDRBS3
Group #1	F11-AS1
Group #1	IL33
Group #1	PLS3
Group #1	PCAT1
Group #1	STXBP5-AS1
Group #1	MLC1
Group #1	RNF19A
Group #1	TRIQK
Group #1	SIMC1
Group #1	MLLT3
Group #1	CTD-2260A17.2
Group #1	AQP1
Group #1	FAM160A1
Group #1	MEG3
Group #1	CLIP4
Group #1	RP11-597D13.9
Group #1	AVIL
Group #1	CA3
Group #1	MBNL2
Group #1	RP11-281A20.2
Group #1	PHYHD1
Group #1	RSPH3
Group #1	SIL1
Group #1	COBLL1
Group #1	TMEM47
Group #1	SLC22A15
Group #1	RERGL
Group #1	CDC14A
Group #1	IFT81
Group #1	AKAP6
Group #1	MAATS1
Group #1	PSMD5-AS1
Group #1	SLC25A29
Group #1	FIGN
Group #1	SIRPA
Group #1	ANKRD29
Group #1	DNHD1
Group #1	FCGBP
Group #1	DICER1-AS1
Group #1	NEK9
Group #1	FAM81A
Group #1	ENO4
Group #1	C10orf90
Group #1	GEM
Group #1	ZHX2
Group #1	ATP2B4
Group #1	PPP4R3A
Group #1	PLXNC1
Group #1	AC007563.5
Group #1	RP11-110G21.1
Group #1	CDC25B
Group #1	CA5B
Group #1	RP1-34H18.1
Group #1	AC016768.1
Group #1	C20orf96
Group #1	NEDD4L
Group #1	STON1-GTF2A1L
Group #1	EPB41L1
Group #1	ANXA1
Group #1	FZD6
Group #1	SPOP
Group #1	CTC-347C20.2
Group #1	ZNF609
Group #1	EZR
Group #1	U91319.1
Group #1	ELP4
Group #1	PPP1R36
Group #1	UPP2
Group #1	CTD-2516F10.2
Group #1	GDPD1
Group #1	PCSK4
Group #1	TBC1D4
Group #1	KDM6A
Group #1	MAP4K5
Group #1	RALGAPA1
Group #1	HIP1R
Group #1	RARB
Group #1	MORN5
Group #1	RAB9A
Group #1	ZNFX1
Group #1	ENTPD2
Group #1	RB1
Group #1	RP11-507B12.2
Group #1	CFAP57
Group #1	GAS6-AS1
Group #1	LRRC7
Group #1	ZBED5-AS1
Group #1	ZNF423
Group #1	PPP1R1C
Group #1	DRC3
Group #1	AP1S2
Group #1	FRMD6-AS1
Group #1	ARAP2
Group #1	GPM6B
Group #1	MGST1
Group #1	CHIC2
Group #1	C11orf65
Group #1	TMEM220-AS1
Group #1	BANP
Group #1	CLHC1
Group #1	HNF4G
Group #1	STK33
Group #1	C19orf18
Group #1	TRIM66
Group #1	PPP1R1B
Group #1	C1D
Group #1	SLC16A9
Group #1	TTC34
Group #1	GPR135
Group #1	RP11-863P13.5
Group #1	AC018717.1
Group #1	FLJ21408
Group #1	RGS3
Group #1	ATP8A1
Group #1	SLC44A1
Group #1	NEMF
Group #1	PER2
Group #1	SCP2
Group #1	PRNP
Group #1	NAALADL2
Group #1	GEMIN8
Group #1	KCNE4
Group #1	ERBB2IP
Group #1	KCNJ10
Group #1	DNAJC27-AS1
Group #1	HLF
Group #1	CCDC53
Group #1	FGFR2
Group #1	SPECC1
Group #1	TMEM229B
Group #1	FAXDC2
Group #1	ZNF730
Group #1	ZNF846
Group #1	NADK2
Group #1	ITFG2
Group #1	RASL12
Group #1	SPAG8
Group #1	ZNF19
Group #1	ARHGEF6
Group #1	SIK2
Group #1	EFCAB12
Group #1	ANKRD7
Group #1	KIAA1671
Group #1	AMZ2
Group #1	C1orf194
Group #1	CPVL
Group #1	C2orf73
Group #1	SGCD
Group #1	PCNX
Group #1	ASPH
Group #1	RP11-428O18.6
Group #1	SAMD4A
Group #1	FOCAD
Group #1	ZDHHC11B
Group #1	CC2D2A
Group #1	PBX1
Group #1	TAB2
Group #1	KIAA2012
Group #1	GLTSCR1L
Group #1	FAM107A
Group #1	PIH1D2
Group #1	EYA1
Group #1	ANKUB1
Group #1	GSN
Group #1	CRB2
Group #1	PPP2R5E
Group #1	CDKN1A
Group #1	NRSN2-AS1
Group #1	LINC00106
Group #1	RP11-429O1.1
Group #1	CFAP100
Group #1	LINC00639
Group #1	AKAP11
Group #1	ARHGEF37
Group #1	SPA17
Group #1	AP000797.3
Group #1	RAET1E-AS1
Group #1	DZANK1
Group #1	ZMAT3
Group #1	SMAD9
Group #1	AC074391.1
Group #1	DNAL1
Group #1	TMEM63A
Group #1	IQCK
Group #1	FBN1
Group #1	INPP4A
Group #1	CCDC85C
Group #1	SOS2
Group #1	WDPCP
Group #1	CCDC191
Group #1	BGN
Group #1	ANTXR1
Group #1	FADS2
Group #1	RP11-263K19.4
Group #1	ETFDH
Group #1	SLCO1A2
Group #1	SLC6A1-AS1
Group #1	GRIN2A
Group #1	CCDC13
Group #1	FXYD5
Group #1	CYYR1-AS1
Group #1	TMCO4
Group #1	TEX26
Group #1	HIPK3
Group #1	GSG1L
Group #1	RP11-421L21.3
Group #1	KIAA1549L
Group #1	GRAMD2
Group #1	AP000230.1
Group #1	PLXNB2
Group #1	PAPOLA
Group #1	ELMO2
Group #1	MFAP3L
Group #1	CTD-2631K10.1
Group #1	bP-21264C1.2
Group #1	SREBF1
Group #1	BLCAP
Group #1	PLEKHH1
Group #1	TCP11L2
Group #1	ANGEL1
Group #1	PKIG
Group #1	MMD2
Group #1	SNTA1
Group #1	THSD1
Group #1	ZBED3-AS1
Group #1	LINC00578
Group #1	INADL
Group #1	LRFN2
Group #1	NIM1K
Group #1	SPEF1
Group #1	SGCZ
Group #1	FOXG1
Group #1	SLC44A3
Group #1	IQUB
Group #1	DLEC1
Group #1	ABHD18
Group #1	INPP4B
Group #1	TRAF3
Group #1	PLEKHG3
Group #1	CPM
Group #1	SCO2
Group #1	CFAP44
Group #1	TRPS1
Group #1	NFIA-AS2
Group #1	HK2
Group #1	NTN1
Group #1	BTBD3
Group #1	TTLL7
Group #1	ANO5
Group #1	B9D1
Group #1	GPR157
Group #1	CRYAB
Group #1	DDAH1
Group #1	PTGDS
Group #1	SNX21
Group #1	ADHFE1
Group #1	ERBB2
Group #1	2023-03-02
Group #1	GRM7
Group #1	PHEX
Group #1	ATP1B1
Group #1	LINC01135
Group #1	RP11-426C22.5
Group #1	GNA13
Group #1	EDA2R
Group #1	FBXO15
Group #1	ENTPD5
Group #1	RP11-541P9.3
Group #1	MSX1
Group #1	SUSD6
Group #1	MT-ND4L
Group #1	TCHP
Group #1	EFHB
Group #1	LACE1
Group #1	PACRG-AS3
Group #1	GOLGA8M
Group #1	ZNF714
Group #1	RNASE1
Group #1	ZFHX3
Group #1	CAPS2
Group #1	DTX1
Group #1	LINC01091
Group #1	CFAP53
Group #1	MAP4
Group #1	SCUBE2
Group #1	RP11-80I3.1
Group #1	LINC00882
Group #1	KLKB1
Group #1	RP11-133F8.2
Group #1	RP11-150C16.1
Group #1	MAEL
Group #1	SDCBP2-AS1
Group #1	CTD-2555O16.2
Group #1	ABR
Group #1	ZFX
Group #1	PTPRK
Group #1	RP3-510D11.2
Group #1	FEZ1
Group #1	MITF
Group #1	EML5
Group #1	BANK1
Group #1	ST3GAL5
Group #1	JPX
Group #1	PTPN21
Group #1	CTD-2554C21.2
Group #1	COL5A2
Group #1	TRPC4
Group #1	DIXDC1
Group #1	PRAM1
Group #1	MAPK4
Group #1	ROPN1L
Group #1	ZMYND10
Group #1	TET1
Group #1	RBM25
Group #1	CEP128
Group #1	NSF
Group #1	CALM1
Group #1	WDR89
Group #1	ATG2B
Group #1	RFX7
Group #1	GOLGA4
Group #1	NRDE2
Group #1	KIAA1683
Group #1	ODF3B
Group #1	STOX1
Group #1	2023-03-03
Group #1	RP11-190P13.2
Group #1	ASTN1
Group #1	WNK2
Group #1	CTD-2540M10.1
Group #1	ITGB8
Group #1	LINC00536
Group #1	GPR137C
Group #1	TLN2
Group #1	CTD-2001C12.1
Group #1	RASSF4
Group #1	RPS27L
Group #1	FBLN5
Group #1	RP5-858L17.1
Group #1	PRPF3
Group #1	TMEM132D
Group #1	BIN1
Group #1	ZFP36L1
Group #1	BAALC-AS1
Group #1	C18orf25
Group #1	TPD52L1
Group #1	SDR42E2
Group #1	SYNE2
Group #1	RP11-76I14.1
Group #1	ZBTB25
Group #1	FRMPD4
Group #1	PLA2G16
Group #1	HKDC1
Group #1	FSIP1
Group #1	ARSF
Group #1	ATP2B1
Group #1	ZC3H13
Group #1	AR
Group #1	CPEB3
Group #1	DOCK7
Group #1	TYMP
Group #1	ATL1
Group #1	NEK10
Group #1	C20orf196
Group #1	ST18
Group #1	SNAI3-AS1
Group #1	PI16
Group #1	RIBC1
Group #1	CHD6
Group #1	ALKBH1
Group #1	JAKMIP2
Group #1	RCN1
Group #1	UBTD1
Group #1	CP
Group #1	BCL2L1
Group #1	TNRC6C
Group #1	NOXRED1
Group #1	ASXL2
Group #1	ZNF487
Group #1	AC016907.3
Group #1	SLC25A33
Group #1	LINC00964
Group #1	TSNAXIP1
Group #1	GDPD2
Group #1	TMED8
Group #1	CLUAP1
Group #1	PLPPR1
Group #1	GLRB
Group #1	LIFR
Group #1	AC010226.4
Group #1	ADGRD2
Group #1	AC011524.1
Group #1	LIX1
Group #1	MANBA
Group #1	RP11-973N13.4
Group #1	AC004053.1
Group #1	TTC26
Group #1	RP5-864K19.4
Group #1	KCNE1
Group #1	CHIC1
Group #1	SDCCAG8
Group #1	RASSF8-AS1
Group #1	RP11-30J20.1
Group #1	ANKS1A
Group #1	FAM171B
Group #1	AC079305.8
Group #1	SEMA3B
Group #1	RADIL
Group #1	PPP1R14A
Group #1	ST5
Group #1	ATF7IP
Group #1	LPCAT2
Group #1	CD38
Group #1	CTD-2047H16.4
Group #1	FOXJ1
Group #1	TC2N
Group #1	MVB12B
Group #1	RP11-174G6.1
Group #1	RP11-231C14.7
Group #1	CRTC1
Group #1	SLC4A10
Group #1	RERG
Group #1	AGPAT4
Group #1	SETDB2
Group #1	TTC8
Group #1	DENND6B
Group #1	FAM183A
Group #1	NT5C2
Group #1	FCHO2
Group #1	LAMP5
Group #1	HIF3A
Group #1	RP11-106M3.2
Group #1	BRMS1L
Group #1	FRY
Group #1	ZBTB46
Group #1	RP11-45A16.4
Group #1	ALDH3A2
Group #1	CTD-2091N23.1
Group #1	ARHGAP15
Group #1	GRM5
Group #1	TMEM132B
Group #1	ANTXR2
Group #1	PLCG1-AS1
Group #1	FANK1
Group #1	MAPK8
Group #1	DDX17
Group #1	SMC1A
Group #1	JDP2
Group #1	AC007879.5
Group #1	SERTAD2
Group #1	SPIN1
Group #1	CXXC5
Group #1	AC013461.1
Group #1	MYCBPAP
Group #1	FAM214A
Group #1	RUFY4
Group #1	ZNF334
Group #1	BRINP1
Group #1	PIFO
Group #1	MBD5
Group #1	ANGPT1
Group #1	TBC1D5
Group #1	RP11-114J13.1
Group #1	HBG2
Group #1	KANTR
Group #2	MDM4
Group #2	VEGFA
Group #2	MT2A
Group #2	RGS6
Group #2	RBBP5
Group #2	DSTYK
Group #2	TRIO
Group #2	IGFBP5
Group #2	IGFBP2
Group #2	TTTY14
Group #2	CEBPD
Group #2	IGF2BP2
Group #2	AKAP12
Group #2	UTY
Group #2	GNAS
Group #2	EPAS1
Group #2	CHRM3
Group #2	PLCB1
Group #2	PPP1R15B
Group #2	ERRFI1
Group #2	PDE4D
Group #2	NPAS2
Group #2	KIRREL3
Group #2	OSMR-AS1
Group #2	AGAP1
Group #2	SEMA5A
Group #2	ZBTB16
Group #2	KLHL4
Group #2	CHST11
Group #2	MIR4435-2HG
Group #2	TMEM178B
Group #2	MEST
Group #2	HMGA2
Group #2	VIM
Group #2	DOCK4
Group #2	GAPDH
Group #2	TCAF2
Group #2	COL6A2
Group #2	RBPMS
Group #2	SLC2A3
Group #2	UBE2E2
Group #2	DDIT4
Group #2	CADPS2
Group #2	IRS2
Group #2	EFNA5
Group #2	LINC00486
Group #2	USP9Y
Group #2	FTH1
Group #2	CACNG4
Group #2	RP11-739N20.2
Group #2	ADM
Group #2	RP11-384F7.2
Group #2	PRUNE2
Group #2	ACTB
Group #2	ARRDC3
Group #2	PCOLCE2
Group #2	STK32B
Group #2	NR6A1
Group #2	HILPDA
Group #2	TNKS
Group #2	MT3
Group #2	FNDC3B
Group #2	COL6A1
Group #2	MYO9B
Group #2	XKR6
Group #2	MGAM
Group #2	LGALS3
Group #2	PABPC1
Group #2	KLF6
Group #2	PTPRG
Group #2	BST2
Group #2	CENPF
Group #2	JUN
Group #2	GADD45A
Group #2	CHD1
Group #2	2023-09-09
Group #2	FEM1C
Group #2	TPM4
Group #2	SLC39A14
Group #2	ARHGAP21
Group #2	GADD45G
Group #2	LINC01060
Group #2	RUNX1
Group #2	ARGLU1
Group #2	IL1RAP
Group #2	MCPH1
Group #2	BACE2
Group #2	SLC22A23
Group #2	GRB10
Group #2	RPS4Y1
Group #2	AGPAT5
Group #2	SYMPK
Group #2	MBOAT2
Group #2	AFAP1
Group #2	EGR1
Group #2	SCFD2
Group #2	ADAMTS9
Group #2	CALD1
Group #2	SPRY1
Group #2	OXTR
Group #2	ANXA2
Group #2	LMBR1
Group #2	LDHA
Group #2	CLDN12
Group #2	VMP1
Group #2	MYH9
Group #2	CORO1C
Group #2	ZNF432
Group #2	NDUFV1
Group #2	CBX3
Group #2	TOP2A
Group #2	C1orf115
Group #2	ORMDL1
Group #2	ACTG1
Group #2	TPI1
Group #2	RP11-665G4.1
Group #2	TUBB6
Group #2	KIF26B
Group #2	LONRF1
Group #2	RPL10
Group #2	ANXA5
Group #2	TMSB10
Group #2	KCNQ3
Group #2	RNF145
Group #2	SEC14L1
Group #2	NHSL1
Group #2	SMOC2
Group #2	HLA-B
Group #2	RP11-20I23.6
Group #2	FOXO3
Group #2	LINC00944
Group #2	RDH10
Group #2	MIR222HG
Group #2	CHPF
Group #2	HOOK3
Group #2	DDX3Y
Group #2	TMEM81
Group #2	ARID5A
Group #2	MSRA
Group #2	WBP2NL
Group #2	C2CD2
Group #2	FBXO42
Group #2	LPP
Group #2	EPHB1
Group #2	BRD7
Group #2	PABPC4
Group #2	KCNQ1OT1
Group #2	HNRNPH1
Group #2	NDFIP1
Group #2	DUSP1
Group #2	WHSC1L1
Group #2	AMD1
Group #2	SMIM3
Group #2	TMCC1
Group #2	SLC6A6
Group #2	SQSTM1
Group #2	HSP90AB1
Group #2	BACH2
Group #2	CAMK2N1
Group #2	RPLP1
Group #2	ESYT2
Group #2	ADORA2B
Group #2	DPP4
Group #2	ZNF229
Group #2	CA12
Group #2	EPB41L4B
Group #2	RPL11
Group #2	IFIT3
Group #2	NDRG1
Group #2	RPL36
Group #2	AC009264.1
Group #2	FAM3C
Group #2	SLC35F4
Group #2	MCL1
Group #2	RASGEF1B
Group #2	ZNF578
Group #2	RP11-390P2.4
Group #2	PJA2
Group #2	S100A10
Group #2	ZNF800
Group #2	HECTD4
Group #2	TTTY10
Group #2	SLC38A1
Group #2	WRN
Group #2	YWHAG
Group #2	SHANK2
Group #2	KIAA0922
Group #2	ZNF226
Group #2	WEE1
Group #2	SMARCD3
Group #2	ATP13A3
Group #2	ZNF880
Group #2	THUMPD3-AS1
Group #2	SUDS3
Group #2	SLC2A13
Group #2	ZNF160
Group #2	MKL1
Group #2	KBTBD2
Group #2	PRMT1
Group #2	GNG5
Group #2	S100A6
Group #2	RYK
Group #2	CRY1
Group #2	PRICKLE1
Group #2	TNPO1
Group #2	TTC3
Group #2	CBLB
Group #2	ANKIB1
Group #2	CHCHD3
Group #2	PPP2CB
Group #2	RPLP0
Group #2	XPO7
Group #2	OLFM1
Group #2	RPL41
Group #2	FBXW8
Group #2	RP5-1011O1.2
Group #2	EZH2
Group #2	RP11-626P14.1
Group #2	LAMC1
Group #2	CDC42EP3
Group #2	PFKP
Group #2	YBX1
Group #2	ARSJ
Group #2	PGK1
Group #2	LOXL2
Group #2	PPP3CC
Group #2	RPS27A
Group #2	ADAM32
Group #2	RPS19
Group #2	C8orf33
Group #2	ARHGEF10
Group #2	ARHGAP35
Group #2	SLC38A11
Group #2	KLF7
Group #2	ARL4A
Group #2	HIST1H4C
Group #2	RP11-2E11.9
Group #2	MYO1E
Group #2	AFF3
Group #2	STK10
Group #2	MND1
Group #2	SPNS2
Group #2	ZNF766
Group #2	PVRL3
Group #2	CNTN2
Group #2	SMS
Group #2	IRX1
Group #2	CAV1
Group #2	HNRNPUL1
Group #2	ERI1
Group #2	ETV4
Group #2	SHFM1
Group #2	ZNF283
Group #2	RFC3
Group #2	KCNH8
Group #2	RNF24
Group #2	RBAK-RBAKDN
Group #2	CAMTA1
Group #2	RSBN1L
Group #2	GTSE1
Group #2	EIF1AY
Group #2	ATP2C1
Group #2	FAM20C
Group #2	BRD4
Group #2	STAT3
Group #2	SPCS2
Group #2	ARHGEF2
Group #2	ELP3
Group #2	BDNF
Group #2	SSBP1
Group #2	UBC
Group #2	RBMX
Group #2	ZNF611
Group #2	SNRPD2
Group #2	OGT
Group #2	FTO
Group #2	CSNK1A1
Group #2	KAT6A
Group #2	UBE3C
Group #2	ANGPT2
Group #2	DHX34
Group #2	GLRX
Group #2	CRLF3
Group #2	EXO1
Group #2	ADAMTS9-AS2
Group #2	TWIST1
Group #2	RBFOX2
Group #2	LGALS1
Group #2	MTERF1
Group #2	SET
Group #2	HLA-E
Group #2	CTNNB1
Group #2	RAB20
Group #2	ZNF331
Group #2	CENPP
Group #2	ATP6V1B2
Group #2	ENO2
Group #2	LINC00276
Group #2	CCNT2
Group #2	FAM133B
Group #2	OXR1
Group #2	RPL19
Group #2	RAPH1
Group #2	EIF3J
Group #2	RPS27
Group #2	DOT1L
Group #2	H2AFZ
Group #2	CLINT1
Group #2	IGSF21
Group #2	TMA16
Group #2	ESRRA
Group #2	ZNF121
Group #2	RPSA
Group #2	TMEM263
Group #2	HSPA1A
Group #2	HSPA5
Group #2	TUBB
Group #2	TPM1
Group #2	ADGRL2
Group #2	PGM2L1
Group #2	NKAIN1
Group #2	WDR43
Group #2	TMED4
Group #2	SARAF
Group #2	ZNF347
Group #2	PRKRIP1
Group #2	PUM3
Group #2	VIMP
Group #2	KMT2C
Group #2	SLC45A4
Group #2	RAD23A
Group #2	ISCA1
Group #2	COL4A2
Group #2	AC011043.1
Group #2	FNDC3A
Group #2	HSPBAP1
Group #2	CDC37
Group #2	MRPL32
Group #2	ASPM
Group #2	EIF4H
Group #2	2023-03-06
Group #2	DRAXIN
Group #2	RPS15
Group #2	TNFRSF12A
Group #2	PTMS
Group #2	UBA2
Group #2	RPL6
Group #2	RPS8
Group #2	ANKH
Group #2	MTCL1
Group #2	VAPA
Group #2	PAX8
Group #2	MARK4
Group #2	MT1E
Group #2	NCAPG2
Group #2	KMT2E
Group #2	RFC2
Group #2	AFAP1L1
Group #2	C1QTNF7
Group #2	PIAS2
Group #2	DNPEP
Group #2	ZNF235
Group #2	CREBZF
Group #2	CCM2
Group #2	RHEB
Group #2	FAM196B
Group #2	DBF4
Group #2	NR3C1
Group #2	CHCHD2
Group #2	SERBP1
Group #2	PPP1R3B
Group #2	MIR181A1HG
Group #2	ATP5G3
Group #2	HIST1H1D
Group #2	ANP32E
Group #2	AC092835.2
Group #2	PRPF4B
Group #2	PPIA
Group #2	PINLYP
Group #2	PDK1
Group #2	SLC15A4
Group #2	AHI1
Group #2	SRM
Group #2	NOL7
Group #2	MYL12A
Group #2	FAT4
Group #2	SKIV2L2
Group #2	KIF20B
Group #2	IGF1R
Group #2	FSCN1
Group #2	CALM3
Group #2	SHISA6
Group #2	APLP2
Group #2	AC009784.3
Group #2	MCF2L2
Group #2	NUSAP1
Group #2	RPS11
Group #2	ZC3H7A
Group #2	EEF1A1
Group #2	APPL1
Group #2	LYRM4
Group #2	FLNA
Group #2	SMARCC1
Group #2	SPOCK2
Group #2	H1FX
Group #2	DHX36
Group #2	CRYBG3
Group #2	MRPS18A
Group #2	MET
Group #2	LARGE
Group #2	SP140L
Group #2	RRP15
Group #2	RPL18
Group #2	SDCBP
Group #2	MLLT4
Group #2	FBXL5
Group #2	RBM28
Group #2	RPS12
Group #2	CUL1
Group #2	ANKRA2
Group #2	PHTF2
Group #2	TROVE2
Group #2	PLCG2
Group #2	TRA2B
Group #2	CCT6A
Group #2	YWHAE
Group #2	GNB2L1
Group #2	ACLY
Group #2	PRDX4
Group #2	CTD-2245E15.3
Group #2	UCK2
Group #2	DIP2A
Group #2	NACA
Group #2	PDAP1
Group #2	ZNF428
Group #2	PUS7
Group #2	FARSB
Group #2	COL4A1
Group #2	FO538757.2
Group #2	ATG12
Group #2	RPL8
Group #2	EXOSC8
Group #2	RAD51AP1
Group #2	RPS28
Group #2	RHBDL3
Group #2	RP11-745L13.2
Group #2	SLC12A2
Group #2	H3F3B
Group #2	RAD21
Group #2	KDM4C
Group #2	COG5
Group #2	PBK
Group #2	SNX1
Group #2	AP2A1
Group #2	INAFM1
Group #2	PIM3
Group #2	RAD23B
Group #2	RPL7A
Group #2	OSGEP
Group #2	RP11-2B6.3
Group #2	NHSL2
Group #2	HSPA8
Group #2	HSPH1
Group #2	DDX39A
Group #2	TCAF1
Group #2	WDR60
Group #2	CLPTM1
Group #2	KIF4A
Group #2	SDK2
Group #2	AC009950.2
Group #2	FAM110C
Group #2	ACHE
Group #2	NDUFA3
Group #2	DEPDC1B
Group #2	TMEM43
Group #2	CFL1
Group #2	MIR155HG
Group #2	CLASRP
Group #2	RPS2
Group #2	SRSF3
Group #2	PPFIA4
Group #2	NCOR1
Group #2	ALCAM
Group #2	TMEM259
Group #2	DDX18
Group #2	TOR1AIP2
Group #2	UNC5A
Group #2	HNRNPA2B1
Group #2	RPL13A
Group #2	KNTC1
Group #2	SCG2
Group #2	C16orf13
Group #2	CTSB
Group #2	ZNF227
Group #2	HJURP
Group #2	TGFB1
Group #2	CKAP2L
Group #2	PDE10A
Group #2	H2AFV
Group #2	NUP107
Group #2	ZNF583
Group #2	RPLP2
Group #2	WDR62
Group #2	RBM33
Group #2	AKT2
Group #2	RPS26
Group #2	DIO2
Group #2	PPP1R14B
Group #2	FGFR1
Group #2	TRIM56
Group #2	COPS6
Group #2	COL6A3
Group #2	IRAK2
Group #2	AFF4
Group #2	SFMBT2
Group #2	YWHAQ
Group #2	RASA2
Group #2	SEC22B
Group #2	EIF5B
Group #2	CCDC109B
Group #2	AP2B1
Group #2	ERLEC1
Group #2	CHCHD5
Group #2	RPL37A
Group #2	EIF2AK3
Group #2	YBX3
Group #2	PER1
Group #2	CRNDE
Group #2	ZNF565
Group #2	RP11-323I1.1
Group #2	USP14
Group #2	RPL35
Group #2	HUNK
Group #2	ARHGAP11A
Group #2	RP11-282I1.1
Group #2	TFR2
Group #3	SOX13
Group #3	RP11-649A16.1
Group #3	KCNIP4
Group #3	KCND2
Group #3	PTPRZ1
Group #3	CHI3L1
Group #3	PTN
Group #3	FAM155A
Group #3	TENM2
Group #3	NLGN4Y
Group #3	LHFPL3
Group #3	NFASC
Group #3	RYR3
Group #3	CDK6
Group #3	CSMD1
Group #3	LRRN2
Group #3	MMP16
Group #3	KCNIP1
Group #3	GAP43
Group #3	SPRED1
Group #3	DPP6
Group #3	SLC4A4
Group #3	SLC1A2
Group #3	CPNE8
Group #3	NAMPT
Group #3	RP11-71N10.1
Group #3	NOVA1
Group #3	KALRN
Group #3	SPRED2
Group #3	GABBR2
Group #3	IGF2BP3
Group #3	ALDH1L1
Group #3	KIAA1211L
Group #3	SEZ6L
Group #3	XYLT1
Group #3	PTPRD
Group #3	PIK3C2B
Group #3	SIPA1L2
Group #3	SERPINE1
Group #3	PDE4B
Group #3	KCNH7
Group #3	FKBP5
Group #3	KLHL29
Group #3	EPHA5
Group #3	AC074363.1
Group #3	OPCML
Group #3	RP11-141M1.3
Group #3	EPN2
Group #3	PDZRN3
Group #3	ADGRL3
Group #3	DANT2
Group #3	VAV3
Group #3	NETO2
Group #3	SLC35F1
Group #3	GRIA4
Group #3	ST8SIA5
Group #3	HOPX
Group #3	GLCCI1
Group #3	LRRC4C
Group #3	CHSY3
Group #3	PTPRJ
Group #3	BEST3
Group #3	DCC
Group #3	LAMA2
Group #3	SAT1
Group #3	COL23A1
Group #3	LINC00511
Group #3	CADPS
Group #3	MAGI1
Group #3	KAT2B
Group #3	RAD18
Group #3	KCNT2
Group #3	PLD5
Group #3	PDZD2
Group #3	GRIA2
Group #3	CRIM1
Group #3	HIP1
Group #3	DGKG
Group #3	CACNB2
Group #3	RIMS1
Group #3	HS3ST3B1
Group #3	XKR4
Group #3	MYO16
Group #3	ARHGAP31
Group #3	HECW1
Group #3	ADAM19
Group #3	ACSL3
Group #3	SLC8A1
Group #3	SCN1A
Group #3	NBEA
Group #3	TRPM3
Group #3	NLK
Group #3	KIAA0226L
Group #3	DLL3
Group #3	OSMR
Group #3	NRCAM
Group #3	SLIT1
Group #3	SOCS2
Group #3	GRIN2B
Group #3	ERC2
Group #3	LFNG
Group #3	NOVA1-AS1
Group #3	KAZN
Group #3	FOS
Group #3	GPR158
Group #3	RAB3IP
Group #3	DMD
Group #3	RP11-244M2.1
Group #3	ETV1
Group #3	GLUL
Group #3	CDK14
Group #3	HAP1
Group #3	MT1M
Group #3	BTBD11
Group #3	LZTS1
Group #3	TANC2
Group #3	FAT3
Group #3	ROBO1
Group #3	LINC01122
Group #3	CNR1
Group #3	LPL
Group #3	FGF12
Group #3	MOB3B
Group #3	LAMB1
Group #3	ALK
Group #3	RAB31
Group #3	ZFP36L2
Group #3	AUTS2
Group #3	KANK1
Group #3	ASIC4
Group #3	A2M
Group #3	ZDHHC14
Group #3	CLU
Group #3	DSCAM
Group #3	RASD1
Group #3	NEDD9
Group #3	HLA-A
Group #3	BCAT1
Group #3	NTNG1
Group #3	ACSS3
Group #3	ARC
Group #3	TENM4
Group #3	GADD45B
Group #3	RP11-176N18.2
Group #3	HTRA1
Group #3	NRP2
Group #3	C3orf70
Group #3	UBASH3B
Group #3	NAV2
Group #3	ZNF665
Group #3	CA10
Group #3	PPM1B
Group #3	LRP4
Group #3	PTPN9
Group #3	RAB3GAP2
Group #3	DPYSL5
Group #3	NLGN1
Group #3	CSMD2
Group #3	FRMD3
Group #3	WSCD1
Group #3	PTEN
Group #3	ELMOD1
Group #3	LONRF2
Group #3	GRIK2
Group #3	KIAA1324L
Group #3	PCSK5
Group #3	TNFRSF21
Group #3	CHL1
Group #3	PDGFA
Group #3	LRP8
Group #3	MAP3K1
Group #3	ZFP36
Group #3	SEMA6D
Group #3	RGS17
Group #3	JAM3
Group #3	DLC1
Group #3	ERBB4
Group #3	PLEKHA6
Group #3	MCTP1
Group #3	LIMA1
Group #3	SH3PXD2B
Group #3	ST8SIA4
Group #3	PLCB4
Group #3	TMOD1
Group #3	ITGAV
Group #3	MAP2
Group #3	LSAMP
Group #3	ZNF804B
Group #3	PSORS1C1
Group #3	PLCE1
Group #3	RP4-668E10.4
Group #3	LINC00152
Group #3	FYN
Group #3	PTPN12
Group #3	MYT1
Group #3	GLDC
Group #3	SLC4A7
Group #3	SEMA6A
Group #3	LIN7A
Group #3	CD99
Group #3	TRIM24
Group #3	RANBP9
Group #3	GREB1
Group #3	DGKI
Group #3	JPH1
Group #3	ADAM9
Group #3	LDLRAD3
Group #3	OLIG1
Group #3	PCNXL2
Group #3	IFI16
Group #3	TNS1
Group #3	DNM1
[truncated: 802 more rows]
