# Supplementary material for: Decoding key cell sub-populations and molecular alterations in glioblastoma at recurrence by single-cell analysis
Source: Acta Neuropathol Commun. 2023 Jul 31;11:125. doi: 10.1186/s40478-023-01613-x (PMC10391841; doi:10.1186/s40478-023-01613-x)
Supplement: Supplementary file 18 — Additional file 18. Table S13. Enriched GO terms for each gene group identified in monocle. [file 40478_2023_1613_MOESM18_ESM.xlsx]

## Sheet: Sheet1
ID	Description	GeneRatio	BgRatio	pvalue	p.adjust	qvalue	geneID	Count	ONTOLOGY	Cluster
GO:0044782	cilium organization	76/864	409/18862	4.39e-26	2.12e-22	1.93e-22	CFAP54/DNAH7/HYDIN/RFX2/SPAG1/CFAP61/TEKT1/DRC1/CFAP43/CCDC40/RFX3/ARMC2/CFAP52/CFAP157/RPGR/DNAH5/DYNC2H1/YAP1/CEP126/CFAP73/PIBF1/DCDC2/TTC29/BBS2/CFAP221/DNAI1/KIF27/BBS9/CFAP46/IFT43/TRIP11/IFT88/NPHP1/CEP83/DNAAF1/CATIP/TMEM67/IQCG/NOTCH1/BBOF1/DYNLRB2/CROCC/RSPH1/NEK1/MNS1/LIMK2/CCDC39/TTC21A/TBC1D32/NME5/OFD1/AVIL/CDC14A/IFT81/ZNF423/CC2D2A/GSN/CFAP100/DNAL1/WDPCP/CCDC13/SPEF1/IQUB/CFAP44/…	76	BP	Group #1
GO:0060271	cilium assembly	71/864	388/18862	5.2e-24	1.25e-20	1.14e-20	CFAP54/DNAH7/HYDIN/RFX2/SPAG1/TEKT1/DRC1/CFAP43/CCDC40/RFX3/ARMC2/CFAP52/CFAP157/RPGR/DNAH5/DYNC2H1/YAP1/CEP126/CFAP73/PIBF1/DCDC2/BBS2/CFAP221/DNAI1/KIF27/BBS9/CFAP46/IFT43/TRIP11/IFT88/NPHP1/CEP83/DNAAF1/TMEM67/IQCG/NOTCH1/BBOF1/DYNLRB2/CROCC/RSPH1/NEK1/MNS1/LIMK2/CCDC39/TBC1D32/NME5/OFD1/AVIL/CDC14A/IFT81/ZNF423/CC2D2A/GSN/CFAP100/DNAL1/WDPCP/CCDC13/SPEF1/IQUB/CFAP44/B9D1/TCHP/CFAP53/MAP4/ZMYN…	71	BP	Group #1
GO:0003341	cilium movement	42/864	164/18862	2.51e-20	4.03e-17	3.68e-17	CFAP54/DNAH7/HYDIN/DNAH9/AQP4/CFAP61/TEKT1/DRC1/CFAP43/CCDC40/TTLL9/RFX3/ZBBX/ARMC2/CFAP157/DNAH11/DNAH5/CFAP73/TTC29/BBS2/CFAP221/DNAI1/KIF27/CFAP46/ENKUR/DNAAF1/IQCG/CCDC39/PLTP/TTC21A/NME5/OFD1/DNHD1/ATP2B4/CFAP100/SPA17/SPEF1/CFAP44/CFAP53/ROPN1L/ZMYND10/NEK10	42	BP	Group #1
GO:0007018	microtubule-based movement	62/864	370/18862	4.48e-19	5.4e-16	4.92e-16	CFAP54/DNAH7/HYDIN/DNAH6/DNAH9/AQP4/CFAP61/TEKT1/DRC1/CFAP43/CCDC40/TTLL9/RFX3/ZBBX/ARMC2/DNAH12/CFAP157/DNAH11/RPGR/DNAH5/DYNC2H1/AGBL4/CFAP73/DLG2/TTC29/BBS2/CFAP221/DNAI1/KIF27/FMN2/KIF6/CFAP46/IFT43/TRIP11/IFT88/ENKUR/DNAAF1/IQCG/DYNLRB2/DST/MAPT/CCDC39/PLTP/TTC21A/NME5/OFD1/IFT81/DNHD1/ATP2B4/CFAP100/SPA17/SPEF1/CFAP44/CFAP53/MAP4/FEZ1/ROPN1L/ZMYND10/SYNE2/NEK10/CLUAP1/TTC26	62	BP	Group #1
GO:0035082	axoneme assembly	24/864	76/18862	2.08e-14	2e-11	1.83e-11	DNAH7/HYDIN/SPAG1/DRC1/CFAP43/CCDC40/ARMC2/CFAP157/DNAH5/CFAP73/BBS2/DNAI1/CFAP46/DNAAF1/IQCG/RSPH1/CCDC39/CFAP100/DNAL1/SPEF1/CFAP44/ZMYND10/TTC26/FOXJ1	24	BP	Group #1
GO:0001578	microtubule bundle formation	25/864	107/18862	1.1e-11	8.84e-09	8.06e-09	DNAH7/HYDIN/NCKAP5/SPAG1/DRC1/CFAP43/CCDC40/ARMC2/CFAP157/DNAH5/CFAP73/BBS2/DNAI1/CFAP46/DNAAF1/IQCG/RSPH1/CCDC39/CFAP100/DNAL1/SPEF1/CFAP44/ZMYND10/TTC26/FOXJ1	25	BP	Group #1
GO:0006858	extracellular transport	14/864	35/18862	1.52e-10	7.35e-08	6.7e-08	AQP4/CFAP43/CCDC40/RFX3/DNAH5/KIF27/DNAAF1/CCDC39/NME5/OFD1/SPA17/CFAP53/ROPN1L/NEK10	14	BP	Group #1
GO:0099111	microtubule-based transport	30/864	188/18862	2.24e-09	9.83e-07	8.96e-07	AQP4/CFAP43/CCDC40/RFX3/RPGR/DNAH5/DYNC2H1/AGBL4/DLG2/KIF27/IFT43/TRIP11/IFT88/DNAAF1/DYNLRB2/DST/MAPT/CCDC39/TTC21A/NME5/OFD1/IFT81/SPA17/CFAP53/FEZ1/ROPN1L/SYNE2/NEK10/CLUAP1/TTC26	30	BP	Group #1
GO:0001764	neuron migration	20/864	145/18862	1.04e-05	0.00217073	0.00197974	NRG3/ASTN2/DCLK1/NTRK2/PHACTR1/FLRT2/CTNNA2/DCDC2/GPM6A/SPOCK1/GAS6/NSMF/PRKG1/ZNF609/PLXNB2/FOXG1/NTN1/ASTN1/ALKBH1/SDCCAG8	20	BP	Group #1
GO:0007215	glutamate receptor signaling pathway	11/864	53/18862	2.28e-05	0.00366091	0.00333882	GRIK1/GRID2/PLP1/GRIA1/GRIK4/KCNB1/HOMER2/PRNP/GRIN2A/GRM7/GRM5	11	BP	Group #1
GO:0045047	protein targeting to ER	29/454	120/18862	3.55e-21	7.67e-18	6.38e-18	RPS4Y1/RPL10/RPLP1/RPL11/RPL36/RPLP0/RPL41/RPS27A/RPS19/SPCS2/RPL19/RPS27/RPSA/HSPA5/RPS15/RPL6/RPS8/RPS11/RPL18/RPS12/RPL8/RPS28/RPL7A/RPS2/RPL13A/RPLP2/RPS26/RPL37A/RPL35	29	BP	Group #2
GO:0006613	cotranslational protein targeting to membrane	27/454	110/18862	5.44e-20	4.67e-17	3.88e-17	RPS4Y1/RPL10/RPLP1/RPL11/RPL36/RPLP0/RPL41/RPS27A/RPS19/RPL19/RPS27/RPSA/RPS15/RPL6/RPS8/RPS11/RPL18/RPS12/RPL8/RPS28/RPL7A/RPS2/RPL13A/RPLP2/RPS26/RPL37A/RPL35	27	BP	Group #2
GO:0006413	translational initiation	34/454	193/18862	6.49e-20	4.67e-17	3.88e-17	PPP1R15B/PABPC1/RPS4Y1/RPL10/RPLP1/RPL11/RPL36/RPLP0/RPL41/RPS27A/RPS19/EIF1AY/RPL19/EIF3J/RPS27/RPSA/EIF4H/RPS15/RPL6/RPS8/RPS11/RPL18/RPS12/RPL8/RPS28/RPL7A/RPS2/RPL13A/RPLP2/RPS26/EIF5B/RPL37A/EIF2AK3/RPL35	34	BP	Group #2
GO:0070972	protein localization to endoplasmic reticulum	30/454	152/18862	3.62e-19	2.23e-16	1.86e-16	RPS4Y1/RPL10/RPLP1/RPL11/RPL36/RPLP0/RPL41/RPS27A/RPS19/SPCS2/RPL19/RPS27/RPSA/HSPA5/RPS15/RPL6/RPS8/VAPA/RPS11/RPL18/RPS12/RPL8/RPS28/RPL7A/RPS2/RPL13A/RPLP2/RPS26/RPL37A/RPL35	30	BP	Group #2
GO:0006612	protein targeting to membrane	34/454	211/18862	1.2e-18	5.74e-16	4.78e-16	TCAF2/RPS4Y1/RPL10/RPLP1/RPL11/RPL36/RPLP0/RPL41/RPS27A/RPS19/RPL19/RPS27/RPSA/HSPA5/RPS15/RPL6/RPS8/MTCL1/RPS11/RPL18/SDCBP/RPS12/NACA/RPL8/RPS28/RPL7A/TCAF1/RPS2/RPL13A/RPLP2/AKT2/RPS26/RPL37A/RPL35	34	BP	Group #2
GO:0006401	RNA catabolic process	43/454	414/18862	6.29e-16	2.09e-13	1.74e-13	IGF2BP2/VIM/PABPC1/RPS4Y1/RPL10/PABPC4/RPLP1/RPL11/RPL36/TNPO1/RPLP0/RPL41/YBX1/RPS27A/RPS19/UBC/FTO/DHX34/SET/RPL19/RPS27/RPSA/HSPA1A/RPS15/RPL6/RPS8/SERBP1/RPS11/DHX36/RPL18/RPS12/RPL8/EXOSC8/RPS28/RPL7A/HSPA8/RPS2/RPL13A/RPLP2/RPS26/RPL37A/YBX3/RPL35	43	BP	Group #2
GO:0006605	protein targeting	40/454	441/18862	5.97e-13	1.72e-10	1.43e-10	TCAF2/RPS4Y1/RPL10/RPLP1/RPL11/RPL36/YWHAG/RPLP0/RPL41/RPS27A/RPS19/SPCS2/UBC/RPL19/RPS27/RPSA/HSPA5/CDC37/RPS15/RPL6/RPS8/MTCL1/RPS11/RPL18/SDCBP/RPS12/NACA/RPL8/RPS28/RPL7A/HSPA8/TCAF1/RPS2/RPL13A/RPLP2/AKT2/RPS26/YWHAQ/RPL37A/RPL35	40	BP	Group #2
GO:0051403	stress-activated MAPK cascade	20/454	261/18862	5.66e-06	0.00135836	0.00113018	VEGFA/PLCB1/GADD45A/GADD45G/EPHB1/DUSP1/ADORA2B/PJA2/PRMT1/RPS27A/UBC/CCM2/PPIA/IGF1R/SDCBP/CUL1/PBK/NCOR1/IRAK2/PER1	20	BP	Group #2
GO:0043488	regulation of mRNA stability	16/454	188/18862	1.33e-05	0.00230058	0.00191411	IGF2BP2/VIM/PABPC1/PABPC4/TNPO1/YBX1/RPS27A/UBC/FTO/SET/HSPA1A/SERBP1/DHX36/EXOSC8/HSPA8/YBX3	16	BP	Group #2
GO:0061621	canonical glycolysis	6/454	27/18862	3.62e-05	0.00411774	0.00342601	GAPDH/TPI1/PFKP/PGK1/ENO2/PGM2L1	6	BP	Group #2
GO:0010975	regulation of neuron projection development	63/823	428/18862	1.61e-17	8e-14	6.81e-14	PTN/KALRN/PTPRD/LRRC4C/DCC/DGKG/HECW1/LZTS1/TANC2/ROBO1/CNR1/ALK/KANK1/DSCAM/NTNG1/ARC/LRP4/PTPN9/NLGN1/PTEN/LRP8/SEMA6D/MAP2/FYN/SEMA6A/SEMA5B/LIMK1/DISC1/LPAR1/PPP1R9A/SEZ6/B2M/PTK2B/CDH2/PLXNA4/MDK/CAMK2B/ADGRB3/CAMK1D/TNIK/ATP1B2/TIAM1/DNM3/FBXO31/MAP1B/EEF2K/GSK3B/RTN4/TIAM2/EPHB2/NTRK3/PLXNA2/PAK2/KIF13B/MEGF8/NDRG4/PLXNA1/PREX1/IL1RAPL1/LRP1/DNM1L/CRMP1/ITGA3	63	BP	Group #3
GO:0007409	axonogenesis	64/823	460/18862	1.53e-16	3.79e-13	3.22e-13	NFASC/GAP43/KALRN/EPHA5/LRRC4C/DCC/LAMA2/NRCAM/SLIT1/ROBO1/AUTS2/DSCAM/NTNG1/NRP2/LRP4/DPYSL5/PTEN/CHL1/SEMA6D/MAP2/FYN/SEMA6A/RANBP9/SEMA5B/LIMK1/PIK3R1/DISC1/CDH2/PLXNA4/GAB2/NRXN3/DPYSL2/ADCY1/SPTBN1/SHC3/TUBB2B/DSCAML1/TIAM1/CDH11/MAP1B/ADGRB1/GSK3B/SH3KBP1/RTN4/TIAM2/EPHB2/PLXNA2/FEZ2/NUMBL/NOTCH3/FZD3/CTTN/PAK2/KIF13B/S100B/MEGF8/ANK3/PRKCA/PLXNA1/APP/LRP1/GPC1/PTPN11/CRMP1	64	BP	Group #3
GO:0099177	regulation of trans-synaptic signaling	58/823	406/18862	1.28e-15	2.13e-12	1.81e-12	PTN/NLGN4Y/PTPRD/LRRC4C/DCC/LAMA2/CACNB2/RIMS1/GRIN2B/ERC2/HAP1/LZTS1/CNR1/NTNG1/ARC/NLGN1/PTEN/GRIK2/LRP8/MCTP1/PLCB4/FYN/DGKI/DISC1/PPP1R9A/HRH1/PTK2B/GRIK5/CDH2/DLGAP1/NLGN4X/CAMK2B/ADCY1/ATAD1/SLC1A1/JPH4/TUBB2B/SLC4A8/PACSIN2/CDH11/MAP1B/ADGRB1/FABP5/GSK3B/CALB1/EPHB2/RAB5A/GRIK3/GRID1/STXBP5L/APP/PRKAR2B/CACNG8/DNM1L/CACNG7/CSPG5/ITPR3/VGF	58	BP	Group #3
GO:0050804	modulation of chemical synaptic transmission	57/823	405/18862	4.45e-15	5.52e-12	4.7e-12	PTN/NLGN4Y/PTPRD/LRRC4C/DCC/LAMA2/CACNB2/RIMS1/GRIN2B/ERC2/HAP1/LZTS1/CNR1/NTNG1/ARC/NLGN1/PTEN/GRIK2/LRP8/MCTP1/PLCB4/FYN/DGKI/DISC1/PPP1R9A/HRH1/PTK2B/GRIK5/CDH2/DLGAP1/NLGN4X/CAMK2B/ADCY1/ATAD1/SLC1A1/JPH4/TUBB2B/SLC4A8/PACSIN2/CDH11/MAP1B/ADGRB1/GSK3B/CALB1/EPHB2/RAB5A/GRIK3/GRID1/STXBP5L/APP/PRKAR2B/CACNG8/DNM1L/CACNG7/CSPG5/ITPR3/VGF	57	BP	Group #3
GO:0050808	synapse organization	57/823	412/18862	9.53e-15	9.45e-12	8.04e-12	PTN/NLGN4Y/NFASC/GAP43/KALRN/PTPRD/PDZRN3/ADGRL3/LRRC4C/CACNB2/NRCAM/SLIT1/GRIN2B/ERC2/TANC2/DSCAM/NTNG1/ARC/NRP2/LRP4/NLGN1/PTEN/LRP8/ERBB4/FYN/TANC1/DLG5/DISC1/CACNB4/PPP1R9A/SEZ6/CDH2/LRRTM3/NLGN4X/TNC/CAMK2B/SETD5/ADGRB3/TIAM1/SYBU/DNM3/APBB2/CTTNBP2/MAP1B/EEF2K/ADGRB1/EPHB2/ELFN1/TUBA1A/CTTN/ANK3/APP/ASIC2/IL1RAPL1/DNM1L/ITGA3/PCDHB4	57	BP	Group #3
GO:0016358	dendrite development	40/823	234/18862	1.03e-13	8.53e-11	7.26e-11	PTN/KALRN/PTPRD/DCC/DGKG/HECW1/LZTS1/TANC2/ALK/DSCAM/ARC/LRP4/NLGN1/PTEN/LRP8/MAP2/FYN/DLG5/DISC1/LPAR1/PPP1R9A/SEZ6/CAMK2B/ADGRB3/CAMK1D/TNIK/TIAM1/DNM3/FBXO31/MAP1B/EEF2K/GSK3B/SRGAP2/EPHB2/PAK2/PREX1/APP/SRGAP2C/IL1RAPL1/DNM1L	40	BP	Group #3
GO:0051960	regulation of nervous system development	54/823	422/18862	1.21e-12	7.52e-10	6.4e-10	PTPRZ1/PTN/KALRN/PTPRD/DCC/DLL3/SLIT1/HAP1/ROBO1/DSCAM/TENM4/LRP4/NLGN1/PTEN/TNFRSF21/LRP8/SEMA6D/MAP2/SEMA6A/SEMA5B/LIMK1/DLG5/DISC1/B2M/ETV5/LRRTM3/PLXNA4/MDK/CAMK2B/ADGRB3/OLIG2/TIAM1/FBXO31/MAP1B/EEF2K/ADGRB1/HES1/RTN4/IL6ST/TIAM2/EPHB2/PLXNA2/NUMBL/SOX11/SOX8/FZD3/XRCC2/MEGF8/PLXNA1/ASIC2/HEY1/IL1RAPL1/LRP1/DNM1L	54	BP	Group #3
GO:0060284	regulation of cell development	58/823	485/18862	3.04e-12	1.68e-09	1.43e-09	PTPRZ1/PTN/KALRN/PTPRD/DCC/DLL3/HAP1/ROBO1/KANK1/DSCAM/NEDD9/TENM4/LRP4/PTEN/LRP8/SEMA6D/MAP2/SEMA6A/SEMA5B/LIMK1/DISC1/B2M/SPRY4/ETV5/PLXNA4/MDK/CAMK2B/OLIG2/TIAM1/FBXO31/MAP1B/EEF2K/HES1/CAV3/GSK3B/RTN4/IL6ST/TIAM2/EPHB2/LIMS1/PLXNA2/NUMBL/SOX11/SOX8/ACTN4/FZD3/ZDHHC21/XRCC2/MEGF8/PLXNA1/PREX1/ROCK2/HEY1/IL1RAPL1/LRP1/THRB/DNM1L/CSPG5	58	BP	Group #3
GO:0097485	neuron projection guidance	41/823	278/18862	7.42e-12	3.35e-09	2.85e-09	NFASC/GAP43/KALRN/EPHA5/DCC/LAMA2/NRCAM/SLIT1/ROBO1/DSCAM/NRP2/DPYSL5/CHL1/SEMA6D/FYN/SEMA6A/RANBP9/SEMA5B/PIK3R1/PLXNA4/GAB2/NRXN3/DPYSL2/SPTBN1/SHC3/TUBB2B/DSCAML1/SH3KBP1/EPHB2/PLXNA2/FEZ2/NOTCH3/FZD3/MEGF8/PRKCA/PLXNA1/APP/LRP1/GPC1/PTPN11/CRMP1	41	BP	Group #3
GO:0050767	regulation of neurogenesis	46/823	348/18862	1.92e-11	6.65e-09	5.66e-09	PTPRZ1/PTN/KALRN/PTPRD/DCC/DLL3/HAP1/ROBO1/DSCAM/TENM4/LRP4/PTEN/LRP8/SEMA6D/MAP2/SEMA6A/SEMA5B/LIMK1/DISC1/B2M/ETV5/PLXNA4/MDK/CAMK2B/OLIG2/TIAM1/FBXO31/MAP1B/EEF2K/HES1/RTN4/IL6ST/TIAM2/EPHB2/PLXNA2/NUMBL/SOX11/SOX8/FZD3/XRCC2/MEGF8/PLXNA1/HEY1/IL1RAPL1/LRP1/DNM1L	46	BP	Group #3
