# Supplementary material for: Decoding key cell sub-populations and molecular alterations in glioblastoma at recurrence by single-cell analysis
Source: Acta Neuropathol Commun. 2023 Jul 31;11:125. doi: 10.1186/s40478-023-01613-x (PMC10391841; doi:10.1186/s40478-023-01613-x)
Supplement: Supplementary file 19 — Additional file 19. Table S14. Enriched GO terms for upregulated genes in each non-tumor cell type at GBM recurrence. [file 40478_2023_1613_MOESM19_ESM.xlsx]

## Sheet: Sheet1
ID	Description	GeneRatio	BgRatio	pvalue	p.adjust	qvalue	geneID	Count	ONTOLOGY	Cell type
GO:0006613	cotranslational protein targeting to membrane	44/1597	110/18862	1.62e-19	5.43e-16	4.67e-16	RPL10/RPL41/RPL5/SIL1/RPLP1/RPLP0/RPL28/RPL32/RPL8/SEC62/RPS14/RPL37A/RPS12/RPL6/RPS15/RPL29/RPLP2/RPL7A/RPS27A/RPL18/RPS24/RPS3/RPS4X/RPS19/RPS8/RPL34/RPS25/RPS2/RPL3/RPL14/RPL10A/RPL30/SRP9/RPS28/SSR1/RPL35/RPL13A/RPS6/RPS29/SEC61A2/RPS13/RPL11/RPL31/RPL15	44	BP	Astrocyte
GO:0045047	protein targeting to ER	46/1597	120/18862	1.89e-19	5.43e-16	4.67e-16	RPL10/RPL41/RPL5/RPLP1/RPLP0/SPCS2/RPL28/RPL32/RPL8/SEC62/RPS14/RPL37A/RPS12/RPL6/RPS15/RPL29/RPLP2/RPL7A/RPS27A/RPL18/RPS24/RPS3/RPS4X/RPS19/SPCS1/RPS8/RPL34/RPS25/RPS2/RPL3/RPL14/RPL10A/RPL30/SRP9/RPS28/RPL35/HSPA5/RPL13A/RPS6/RPS29/SEC61A2/RPS13/RPL11/RPL31/RPL15/SRPRB	46	BP	Astrocyte
GO:0006413	translational initiation	59/1597	193/18862	6.46e-19	1.24e-15	1.07e-15	RPL10/PABPC1/RPL41/RPL5/RPLP1/RPLP0/TPR/RPL28/RPL32/AGO2/RPL8/RPS14/RPL37A/RPS12/RPL6/RPS15/RPL29/RPLP2/EIF1/RPL7A/EIF2S3/RPS27A/RPL18/RPS24/EIF3J/EIF2B3/KHDRBS1/RPS3/RPS4X/YTHDF3/RPS19/RPS8/RPL34/RPS25/RPS2/EIF4A1/RPL3/RPL14/RPL10A/CSDE1/RPL30/EIF3B/RPS28/RPL35/EIF5/KLHL25/RBM4/RPL13A/RPS6/DHX29/NCK1/RPS29/EIF4EBP2/RPS13/EIF3L/RPL11/RPL31/EIF1AX/RPL15	59	BP	Astrocyte
GO:0072599	establishment of protein localization to endoplasmic reticulum	46/1597	124/18862	8.86e-19	1.27e-15	1.1e-15	RPL10/RPL41/RPL5/RPLP1/RPLP0/SPCS2/RPL28/RPL32/RPL8/SEC62/RPS14/RPL37A/RPS12/RPL6/RPS15/RPL29/RPLP2/RPL7A/RPS27A/RPL18/RPS24/RPS3/RPS4X/RPS19/SPCS1/RPS8/RPL34/RPS25/RPS2/RPL3/RPL14/RPL10A/RPL30/SRP9/RPS28/RPL35/HSPA5/RPL13A/RPS6/RPS29/SEC61A2/RPS13/RPL11/RPL31/RPL15/SRPRB	46	BP	Astrocyte
GO:0006614	SRP-dependent cotranslational protein targeting to membrane	41/1597	105/18862	7.9e-18	9.09e-15	7.83e-15	RPL10/RPL41/RPL5/RPLP1/RPLP0/RPL28/RPL32/RPL8/RPS14/RPL37A/RPS12/RPL6/RPS15/RPL29/RPLP2/RPL7A/RPS27A/RPL18/RPS24/RPS3/RPS4X/RPS19/RPS8/RPL34/RPS25/RPS2/RPL3/RPL14/RPL10A/RPL30/SRP9/RPS28/RPL35/RPL13A/RPS6/RPS29/SEC61A2/RPS13/RPL11/RPL31/RPL15	41	BP	Astrocyte
GO:0070972	protein localization to endoplasmic reticulum	50/1597	152/18862	1.01e-17	9.65e-15	8.31e-15	RPL10/RTN4/RPL41/RPL5/RPLP1/RPLP0/SPCS2/RPL28/RPL32/RPL8/SEC62/RPS14/RPL37A/RPS12/RPL6/RPS15/RPL29/RPLP2/RPL7A/RPS27A/RPL18/RPS24/GRIK5/RPS3/MIA3/RPS4X/RPS19/SPCS1/RPS8/RPL34/RPS25/RPS2/RPL3/RPL14/RPL10A/RPL30/SRP9/RPS28/RPL35/HSPA5/RPL13A/RPS6/RPS29/GABARAPL2/SEC61A2/RPS13/RPL11/RPL31/RPL15/SRPRB	50	BP	Astrocyte
GO:0000184	nuclear-transcribed mRNA catabolic process, nonsense-mediated decay	43/1597	120/18862	5.41e-17	3.97e-14	3.42e-14	RPL10/UPF2/PABPC1/RPL41/RPL5/RPLP1/RPLP0/RPL28/RPL32/RPL8/SMG6/RPS14/RPL37A/RPS12/RPL6/RPS15/RPL29/RPLP2/RPL7A/RPS27A/RPL18/RPS24/RPS3/RPS4X/RPS19/SMG7/RPS8/RPL34/RPS25/RPS2/RPL3/RPL14/RPL10A/RPL30/RPS28/RPL35/RPL13A/RPS6/RPS29/RPS13/RPL11/RPL31/RPL15	43	BP	Astrocyte
GO:0006402	mRNA catabolic process	78/1597	375/18862	6.1e-14	3.19e-11	2.74e-11	RPL10/CIRBP/AGO3/VIM/CNOT4/UPF2/PABPC1/RPL41/RPL5/LARP4B/CSDC2/RPLP1/ATM/METTL16/CNOT2/THRAP3/RPLP0/DDX5/CNOT1/DHX9/RPL28/DDX6/RPL32/AGO2/RPL8/SMG6/PABPC4/RPS14/RPL37A/RPS12/YWHAB/RPL6/PSMD14/RPS15/ANGEL2/RPL29/RPLP2/RPL7A/PSMD1/ELAVL1/BTG2/RPS27A/RPL18/RPS24/PCBP4/RPS3/HSPA8/RPS4X/YTHDF3/RPS19/SMG7/RPS8/CNOT6L/RPL34/RPS25/RPS2/UBB/RPL3/RPL14/RPL10A/CSDE1/RPL30/RPS28/RPL35/HBS1L/SERBP1/YBX3/PNPT1…	78	BP	Astrocyte
GO:0050808	synapse organization	77/1597	412/18862	2.52e-11	9.64e-09	8.3e-09	NLGN1/ROBO2/PTPRT/BCAN/GRID2/APP/TANC1/IL1RAPL1/PPP1R9A/DGKB/DOCK10/APOE/ACTB/MAP1B/PTN/ERC1/SPOCK2/TIAM1/SPARCL1/SETD5/FARP1/LRRTM3/ADGRB1/NOS1AP/TNC/INSR/TUBA1A/TMEM108/SPARC/NTN1/PTEN/NRP2/DLG5/LRRN3/SLITRK5/EPHA4/PCDH17/ZNF804A/NTRK2/COL4A5/NTNG1/PLXNB1/CTTN/CTTNBP2/VCP/GRM5/ACTG1/ARHGAP39/IGFN1/SYBU/ZMYND8/DISC1/HDAC6/C1QL1/WASL/CLSTN1/SYNDIG1/HSPA8/GPC4/CDKL5/AGRN/CDC42/RHOA/REST/NLGN2/ABHD…	77	BP	Astrocyte
GO:0043484	regulation of RNA splicing	37/1597	145/18862	7.27e-10	2.32e-07	2e-07	TRA2A/SON/CIRBP/HNRNPH1/PTBP2/SNRNP70/SRSF6/RBFOX2/FAM172A/SRSF10/HNRNPA2B1/DDX17/RBM39/RBMX/RBM25/AHNAK/METTL16/THRAP3/DDX5/MBNL2/CLK1/YTHDC1/ZNF326/KHDRBS3/SRSF5/KHDRBS1/TRA2B/PCBP4/HSPA8/RRP1B/REST/SRPK1/DAZAP1/RBM3/RBM4/SRSF7/RPS13	37	BP	Astrocyte
GO:0007158	neuron cell-cell adhesion	6/169	17/18862	5.4e-09	7.78e-06	6.81e-06	NRXN3/NRXN1/NLGN4Y/NLGN4X/NINJ2/NLGN1	6	BP	Oligodendrocyte
GO:0010001	glial cell differentiation	14/169	210/18862	6.54e-09	7.78e-06	6.81e-06	PLP1/OPALIN/MOBP/CNP/MT3/LPAR1/FA2H/NKX6-2/BOK/ERBB3/OLIG1/EGFR/ASPA/CRB1	14	BP	Oligodendrocyte
GO:0048709	oligodendrocyte differentiation	10/169	93/18862	1.09e-08	7.78e-06	6.81e-06	PLP1/OPALIN/MOBP/CNP/LPAR1/FA2H/NKX6-2/BOK/OLIG1/ASPA	10	BP	Oligodendrocyte
GO:0042552	myelination	11/169	124/18862	1.52e-08	7.78e-06	6.81e-06	PLP1/MOBP/MBP/LPAR1/FA2H/ACER3/UGT8/MAL/NKX6-2/PLLP/ASPA	11	BP	Oligodendrocyte
GO:0007272	ensheathment of neurons	11/169	126/18862	1.8e-08	7.78e-06	6.81e-06	PLP1/MOBP/MBP/LPAR1/FA2H/ACER3/UGT8/MAL/NKX6-2/PLLP/ASPA	11	BP	Oligodendrocyte
GO:0008366	axon ensheathment	11/169	126/18862	1.8e-08	7.78e-06	6.81e-06	PLP1/MOBP/MBP/LPAR1/FA2H/ACER3/UGT8/MAL/NKX6-2/PLLP/ASPA	11	BP	Oligodendrocyte
GO:0042063	gliogenesis	15/169	283/18862	4.06e-08	1.5e-05	1.32e-05	PLP1/TIAM1/OPALIN/MOBP/CNP/MT3/LPAR1/FA2H/NKX6-2/BOK/ERBB3/OLIG1/EGFR/ASPA/CRB1	15	BP	Oligodendrocyte
GO:0014003	oligodendrocyte development	7/169	43/18862	1.01e-07	3.11e-05	2.72e-05	PLP1/MOBP/LPAR1/FA2H/NKX6-2/OLIG1/ASPA	7	BP	Oligodendrocyte
GO:0035249	synaptic transmission, glutamatergic	9/169	90/18862	1.14e-07	3.11e-05	2.72e-05	GRID2/SYT1/NRXN1/GRIK2/GRM3/CDH8/NLGN1/EGFR/GRIA2	9	BP	Oligodendrocyte
GO:0035235	ionotropic glutamate receptor signaling pathway	6/169	27/18862	1.2e-07	3.11e-05	2.72e-05	PLP1/TIAM1/GRID2/GRIK2/GRIA4/GRIA2	6	BP	Oligodendrocyte
GO:0043547	positive regulation of GTPase activity	28/312	411/18862	2.67e-10	5.27e-07	4.06e-07	RGS1/ARHGAP26/SRGAP2/GNAQ/LIMS1/RASAL2/RAP1A/ARHGAP31/ARHGAP22/NEDD9/ARHGAP12/TBC1D1/SNX9/CCL4/DOCK10/MAP4K4/JUN/PICALM/RGS10/BCAR3/TBC1D4/RANBP2/ARHGAP25/RASA1/RABEP1/ADAP2/RIN2/CCL3	28	BP	Myeloid
GO:0043087	regulation of GTPase activity	30/312	487/18862	6.73e-10	8.85e-07	6.81e-07	RGS1/ARHGAP26/SRGAP2/GNAQ/LIMS1/RASAL2/PLXNA2/RAP1A/ARHGAP31/ARHGAP22/NEDD9/ARHGAP12/TBC1D1/SNX9/CCL4/FGD2/DOCK10/MAP4K4/JUN/PICALM/RGS10/BCAR3/TBC1D4/RANBP2/ARHGAP25/RASA1/RABEP1/ADAP2/RIN2/CCL3	30	BP	Myeloid
GO:0050851	antigen receptor-mediated signaling pathway	23/312	323/18862	4.86e-09	4.8e-06	3.69e-06	PTPRJ/BCL2/PRKCH/PSMA1/PSME4/NFKB1/CD276/MEF2C/LCP2/CARD11/LYN/NFKBID/HLA-DPA1/PLCL2/PRKCB/PIK3R1/ELF1/FBXW11/HLA-DRA/PAG1/NFATC2/MALT1/PDE4D	23	BP	Myeloid
GO:0030168	platelet activation	16/312	157/18862	7.74e-09	5.01e-06	3.85e-06	PLA2G4A/ITPR2/PRKCH/SH2B3/AXL/GNAQ/LCP2/P2RY12/PIK3R5/GNA13/LYN/UBASH3B/PRKCB/PIK3R1/GNAS/PDGFB	16	BP	Myeloid
GO:0002429	immune response-activating cell surface receptor signaling pathway	28/312	481/18862	8.89e-09	5.01e-06	3.85e-06	PTPRJ/BCL2/PRKCH/PSMA1/PSME4/NFKB1/CD276/MEF2C/LCP2/CARD11/RAP1A/LYN/NFKBID/HLA-DPA1/PLCL2/PRKCB/PIK3R1/HCK/ELF1/FPR3/FCGR1A/FBXW11/HLA-DRA/PAG1/NR4A3/NFATC2/MALT1/PDE4D	28	BP	Myeloid
GO:0002757	immune response-activating signal transduction	28/312	481/18862	8.89e-09	5.01e-06	3.85e-06	PTPRJ/BCL2/PRKCH/PSMA1/PSME4/NFKB1/CD276/MEF2C/LCP2/CARD11/RAP1A/LYN/NFKBID/HLA-DPA1/PLCL2/PRKCB/PIK3R1/HCK/ELF1/FPR3/FCGR1A/FBXW11/HLA-DRA/PAG1/NR4A3/NFATC2/MALT1/PDE4D	28	BP	Myeloid
GO:0038093	Fc receptor signaling pathway	18/312	239/18862	1.02e-07	3.68e-05	2.83e-05	PTPRJ/PSMA1/PSME4/NFKB1/LCP2/CARD11/FER/RAP1A/LYN/PIK3R1/HCK/FCGR1A/JUN/FBXW11/NR4A3/NFATC2/MALT1/FCGR1B	18	BP	Myeloid
GO:0002573	myeloid leukocyte differentiation	16/312	204/18862	3.06e-07	6.04e-05	4.65e-05	JUNB/CDK6/TAL1/TGFB1/LYN/UBASH3B/CD74/CEBPB/PIK3R1/C1QC/GNAS/JUN/PPARG/GAB3/LRRK1/CCL3	16	BP	Myeloid
GO:1903131	mononuclear cell differentiation	23/312	411/18862	3.98e-07	6.82e-05	5.24e-05	PTPRJ/HDAC9/CDK6/BCL2/AXL/CHD7/CARD11/LYN/NFKBID/CD83/CD74/PLCL2/IKZF1/CEBPB/PIK3R1/DOCK10/JUN/HLA-DRA/PPARG/NFATC2/MALT1/KLF6/TPD52	23	BP	Myeloid
GO:0001776	leukocyte homeostasis	10/312	79/18862	6.98e-07	9.49e-05	7.3e-05	BCL2/SH2B3/AXL/MEF2C/LYN/SKIL/CD74/DOCK10/SPNS2/TNFAIP3	10	BP	Myeloid
GO:0050804	modulation of chemical synaptic transmission	77/889	405/18862	2.74e-26	7.8e-23	6.99e-23	NRG3/CACNA1B/SLC24A2/GRIN2A/PRKCB/CACNA1A/RELN/GRIN1/CACNG3/NLGN4Y/CACNB2/CAMK2A/FGF14/NTRK2/PRKCE/GRIA1/DLGAP2/DGKE/GRM1/RASGRF2/GRIK1/MEF2C/RASGRF1/MCTP1/RAB26/CNTNAP4/CNTN4/LRRC4C/LGI1/NEURL1/GRM3/NRGN/KCNB1/MAP1A/GRID1/GRM5/CLSTN3/DCC/SIPA1L1/SYT12/NCDN/KAT2A/ARC/JPH4/SHANK3/PTK2B/NPTN/CAMK2B/PLCB1/CYP46A1/STXBP5L/DGKZ/UNC13C/SORCS3/PRKCZ/ATAD1/SYT7/JAK2/AKAP12/GRIN3A/NSMF/PPP3CB/SYP/CPEB3/EP…	77	BP	Neuron
GO:0099177	regulation of trans-synaptic signaling	77/889	406/18862	3.24e-26	7.8e-23	6.99e-23	NRG3/CACNA1B/SLC24A2/GRIN2A/PRKCB/CACNA1A/RELN/GRIN1/CACNG3/NLGN4Y/CACNB2/CAMK2A/FGF14/NTRK2/PRKCE/GRIA1/DLGAP2/DGKE/GRM1/RASGRF2/GRIK1/MEF2C/RASGRF1/MCTP1/RAB26/CNTNAP4/CNTN4/LRRC4C/LGI1/NEURL1/GRM3/NRGN/KCNB1/MAP1A/GRID1/GRM5/CLSTN3/DCC/SIPA1L1/SYT12/NCDN/KAT2A/ARC/JPH4/SHANK3/PTK2B/NPTN/CAMK2B/PLCB1/CYP46A1/STXBP5L/DGKZ/UNC13C/SORCS3/PRKCZ/ATAD1/SYT7/JAK2/AKAP12/GRIN3A/NSMF/PPP3CB/SYP/CPEB3/EP…	77	BP	Neuron
GO:0048167	regulation of synaptic plasticity	43/889	176/18862	1.85e-19	2.98e-16	2.67e-16	SLC24A2/GRIN2A/RELN/GRIN1/CAMK2A/FGF14/NTRK2/GRIA1/RASGRF2/MEF2C/RASGRF1/MCTP1/CNTN4/NEURL1/NRGN/KCNB1/MAP1A/GRM5/SIPA1L1/SYT12/NCDN/KAT2A/ARC/JPH4/SHANK3/PTK2B/NPTN/CAMK2B/CYP46A1/UNC13C/SORCS3/PRKCZ/SYT7/NSMF/PPP3CB/SYP/CPEB3/EPHA4/SLC1A1/RAB11A/NETO1/SQSTM1/PTEN	43	BP	Neuron
GO:0050808	synapse organization	64/889	412/18862	2.59e-17	3.11e-14	2.79e-14	ASIC2/FRMPD4/CDH8/ADGRL2/RELN/ARHGAP44/PTPRT/ZNF365/SPARCL1/NLGN4Y/GABRB2/TNC/CACNB2/NTRK2/GABRA1/CNTN5/CDH9/NGEF/KIRREL3/GABRG2/MEF2C/SPOCK2/CBLN2/LRRC4C/NEURL1/IL1RAPL2/SNCA/GRM5/CLSTN3/PRNP/SNCB/SIPA1L1/ARC/SLC6A1/LRFN5/PCLO/SLITRK5/LINGO2/SHANK3/DOCK10/NPTN/CAMK2B/ACTN1/UNC13C/ADAM10/IL1RAPL1/LRRTM3/ANK3/KALRN/DAB2IP/DLG1/SYNDIG1/EPHA4/IGF1R/TANC1/SRCIN1/WASF3/DGKB/CDKL5/CDH2/NTN1/CACNB4/ERBB…	64	BP	Neuron
GO:0016358	dendrite development	44/889	234/18862	2.56e-15	2.47e-12	2.21e-12	PRKG1/RELN/ARHGAP44/ZNF365/CAMK2A/GRIP1/HECW2/NGEF/SLC12A5/MEF2C/PACSIN1/NEURL1/KNDC1/MAP1A/FSTL4/PHACTR1/CAMK1D/DCC/TRPC5/SIPA1L1/ARC/SLITRK5/SHANK3/DOCK10/CAMK2B/COBL/IQSEC1/ADAM10/IL1RAPL1/KALRN/DAB2IP/GRIN3A/NSMF/ALK/MEF2A/CPEB3/EPHA4/DAB1/SRCIN1/CDKL5/BTBD3/NTN1/DCLK1/PTEN	44	BP	Neuron
GO:0050803	regulation of synapse structure or activity	37/889	214/18862	6.03e-12	2.82e-09	2.53e-09	ASIC2/FRMPD4/CDH8/ADGRL2/RELN/ARHGAP44/PTPRT/NTRK2/NGEF/MEF2C/CBLN2/DNM1/NEURL1/IL1RAPL2/SNCA/CLSTN3/PRNP/SIPA1L1/ARC/LRFN5/SLITRK5/LINGO2/SHANK3/CAMK2B/ADAM10/IL1RAPL1/LRRTM3/KALRN/DAB2IP/SYNDIG1/EPHA4/SRCIN1/DGKB/CDKL5/CDH2/NTN1/PTEN	37	BP	Neuron
GO:0050807	regulation of synapse organization	36/889	204/18862	6.29e-12	2.82e-09	2.53e-09	ASIC2/FRMPD4/CDH8/ADGRL2/RELN/ARHGAP44/PTPRT/NTRK2/NGEF/MEF2C/CBLN2/NEURL1/IL1RAPL2/SNCA/CLSTN3/PRNP/SIPA1L1/ARC/LRFN5/SLITRK5/LINGO2/SHANK3/CAMK2B/ADAM10/IL1RAPL1/LRRTM3/KALRN/DAB2IP/SYNDIG1/EPHA4/SRCIN1/DGKB/CDKL5/CDH2/NTN1/PTEN	36	BP	Neuron
GO:0035418	protein localization to synapse	21/889	80/18862	7.85e-11	2.36e-08	2.12e-08	GRIN2A/ASIC2/ARHGAP44/CACNG3/DLG2/ANKS1B/RAB27B/GRIP1/LGI1/MAP1A/CLSTN3/CEP112/PCLO/NPTN/ADAM10/PRKCZ/DLG1/RAB11A/LRRC7/NETO1/MAPK8IP3	21	BP	Neuron
GO:0099601	regulation of neurotransmitter receptor activity	21/889	81/18862	1.01e-10	2.87e-08	2.58e-08	GRIN2A/RELN/GRIN1/CACNG3/DLG2/GRIA1/DLGAP2/RASGRF2/MEF2C/RASGRF1/ARC/SHANK3/ACTN2/PTK2B/GRIA3/PPARGC1A/NETO2/DLG1/DAPK1/LRRC7/NETO1	21	BP	Neuron
GO:0007215	glutamate receptor signaling pathway	17/889	53/18862	1.57e-10	4.19e-08	3.76e-08	GRIN2A/GRIN1/GRIA1/FRRS1L/GRM1/GRIK1/PLP1/GRM3/KCNB1/GRID1/GRM5/PRNP/SHANK3/PTK2B/PLCB1/GRIA3/GRIN3A	17	BP	Neuron
GO:0010212	response to ionizing radiation	11/231	142/18862	1.43e-06	0.00423973	0.00371093	TANK/IFI16/GRB2/MDM2/INO80/PRKAA1/SPIDR/PTPRC/DCLRE1C/BCL2/RNF168	11	BP	T cell
GO:0060759	regulation of response to cytokine stimulus	12/231	189/18862	3.86e-06	0.00423973	0.00371093	SIGIRR/RUNX1/MADD/CXCR4/RIPK1/CCL5/PTPRC/DHX9/CARD8/CASP8/VRK2/CDC37	12	BP	T cell
GO:0043903	regulation of biological process involved in symbiotic interaction	12/231	197/18862	5.91e-06	0.00487055	0.00426307	TRIM26/IFI16/MPHOSPH8/CCNT1/CXCR4/TOP2B/CD28/CCL5/DHX9/BCL2/ADARB1/VPS4B	12	BP	T cell
GO:0001959	regulation of cytokine-mediated signaling pathway	11/231	177/18862	1.2e-05	0.00792343	0.00693519	SIGIRR/RUNX1/MADD/CXCR4/RIPK1/CCL5/PTPRC/CARD8/CASP8/VRK2/CDC37	11	BP	T cell
GO:0036037	CD8-positive, alpha-beta T cell activation	5/231	27/18862	1.71e-05	0.00937565	0.00820628	RUNX1/HLA-A/IRF1/BCL2/TNFSF8	5	BP	T cell
GO:0046640	regulation of alpha-beta T cell proliferation	5/231	34/18862	5.49e-05	0.0164523	0.0144003	CD55/HLA-A/IRF1/CD28/PTPRC	5	BP	T cell
GO:0046633	alpha-beta T cell proliferation	5/231	37/18862	8.35e-05	0.0201839	0.0176665	CD55/HLA-A/IRF1/CD28/PTPRC	5	BP	T cell
GO:0046631	alpha-beta T cell activation	9/231	149/18862	9.37e-05	0.0201839	0.0176665	CD55/PRDM1/RUNX1/HLA-A/IRF1/CD28/PTPRC/BCL2/TNFSF8	9	BP	T cell
GO:0035458	cellular response to interferon-beta	4/231	22/18862	0.000134804	0.0201839	0.0176665	PYHIN1/IFI16/UBE2G2/IRF1	4	BP	T cell
GO:0042110	T cell activation	16/231	474/18862	0.000258173	0.027433	0.0240114	THEMIS/CD55/PRDM1/GRB2/RUNX1/HLA-A/RHOH/RASGRP1/PAG1/IRF1/CD28/CCL5/PTPRC/CASP8/BCL2/TNFSF8	16	BP	T cell
