# Supplementary material for: Decoding key cell sub-populations and molecular alterations in glioblastoma at recurrence by single-cell analysis
Source: Acta Neuropathol Commun. 2023 Jul 31;11:125. doi: 10.1186/s40478-023-01613-x (PMC10391841; doi:10.1186/s40478-023-01613-x)
Supplement: Supplementary file 20 — Additional file 20. Table S15. The expression modules of myeloid identified in GBM. [file 40478_2023_1613_MOESM20_ESM.xlsx]

## Sheet: Sheet1
Gene	C	Z	Pval	FDR	Module
RP11-13N12.1	0.593014	952.528	0	0	9
HS3ST4	0.423238	683.237	0	0	2
NAV3	0.395581	626.461	0	0	2
MT-CYB	0.402404	620.059	0	0	4
OPRM1	0.374997	606.493	0	0	4
RASGEF1C	0.346612	573.1	0	0	2
MT-ND3	0.37604	566.412	0	0	4
SLC16A10	0.348146	532.425	0	0	3
XIST	0.333005	528.012	0	0	2
SYNDIG1	0.321209	513.256	0	0	2
ST6GALNAC3	0.32095	505.327	0	0	2
KCNMA1	0.322028	504.451	0	0	7
NR4A3	0.345483	502.008	0	0	8
DSCAM	0.308574	491.284	0	0	2
AJ006998.2	0.315353	490.624	0	0	9
FOS	0.30781	489.782	0	0	8
F13A1	0.310418	484.64	0	0	3
MT-CO3	0.314593	483.62	0	0	4
FOXP2	0.294804	474.29	0	0	2
MT-ATP6	0.312557	470.558	0	0	4
XACT	0.287023	470.425	0	0	2
MT-CO2	0.301172	466.398	0	0	4
MT-ND4	0.294361	450.541	0	0	4
PDK4	0.273588	448.065	0	0	8
SRGN	0.281706	448	0	0	8
DAPK1	0.282609	442.006	0	0	3
P2RY12	0.269664	436.173	0	0	2
RP11-742B18.1	0.297184	434.518	0	0	6
NAMPT	0.278984	426.098	0	0	5
CH25H	0.27563	424.861	0	0	4
UTY	0.266232	416.035	0	0	3
CD163	0.255043	407.546	0	0	3
LINC00278	0.261134	407.026	0	0	3
DPYD	0.250889	404.718	0	0	3
TGFBI	0.259864	403.572	0	0	3
IFI44L	0.251172	397.799	0	0	9
CD83	0.256518	394.509	0	0	8
PLTP	0.239508	393.659	0	0	7
PTCHD4	0.257558	388.78	0	0	9
CH17-373J23.1	0.278175	388.075	0	0	8
RP11-10H3.1	0.247591	385.905	0	0	9
GLDN	0.242069	385.562	0	0	2
MT-CO1	0.234163	371.641	0	0	4
KCNIP1	0.229406	369.236	0	0	2
CD109	0.25418	363.08	0	0	6
EGR1	0.229732	362.348	0	0	8
CPM	0.228214	361.549	0	0	7
NR4A1	0.245426	360.731	0	0	8
FYB	0.232431	356.372	0	0	7
CCL3	0.235973	353.523	0	0	8
MT-ND1	0.232729	347.376	0	0	4
ZNF331	0.223204	344.411	0	0	5
OLR1	0.215659	342.859	0	0	2
NR4A2	0.226273	342.737	0	0	8
KCNE1	0.233536	340.407	0	0	3
TEX14	0.225302	339.679	0	0	8
SCIN	0.208541	339.07	0	0	2
FKBP5	0.21118	332.642	0	0	8
IRAK2	0.21628	331.337	0	0	4
TMPRSS4-AS1	0.188418	331.242	0	0	7
CX3CR1	0.192261	328.85	0	0	2
MT-ND2	0.219138	328.174	0	0	4
ZBTB16	0.205435	327.898	0	0	8
VCAN	0.224737	327.593	0	0	6
HSPA1A	0.230319	327.359	0	0	8
MRC1	0.210716	326.96	0	0	4
CACNA1A	0.201568	322.046	0	0	2
VAV3	0.213644	320.922	0	0	3
CSGALNACT1	0.207828	319.051	0	0	2
NFKBID	0.20282	314.998	0	0	8
ADGRD1	0.161378	313.28	0	0	7
C22orf34	0.193629	310.414	0	0	3
DIRC3	0.194692	306.576	0	0	3
HLA-DRB5	0.185485	306.495	0	0	4
RP11-386I14.4	0.20204	305.802	0	0	8
ESRRG	0.180029	304.947	0	0	7
PTPRG	0.197408	300.708	0	0	1
RP11-707A18.1	0.184556	300.186	0	0	2
EYA2	0.189248	298.134	0	0	3
OXR1	0.189561	295.841	0	0	2
PLAUR	0.194079	295.256	0	0	5
DUSP1	0.192849	295.167	0	0	8
RP11-115J23.1	0.169757	294.307	0	0	7
RASGEF1B	0.186821	293.446	0	0	4
HIF1A-AS2	0.189233	293.303	0	0	6
RP11-701P16.2	0.181176	290.198	0	0	8
CACNB4	0.17871	289.473	0	0	2
SNTB1	0.194046	288.744	0	0	6
XAF1	0.181067	288.368	0	0	9
CCL4	0.19819	287.574	0	0	8
MCTP1	0.184779	287.116	0	0	3
THBS1	0.199457	286.693	0	0	3
TNFAIP8L3	0.192529	284.715	0	0	4
SLC22A23	0.175913	283.909	0	0	7
IQGAP2	0.181289	283.797	0	0	3
CHN2	0.183076	283.678	0	0	7
LINGO1	0.181132	281.156	0	0	4
ABCC4	0.17782	280.199	0	0	2
RP11-1080G15.1	0.18196	279.779	0	0	3
SLC7A5	0.181894	278.71	0	0	5
BTG2	0.172361	277.717	0	0	8
RP11-142C4.6	0.170273	276.872	0	0	3
SH3PXD2B	0.177175	276.157	0	0	3
BHLHE41	0.167956	275.889	0	0	4
IER2	0.173626	275.038	0	0	8
ADAMTS2	0.181695	274.178	0	0	3
RGL1	0.174401	270.727	0	0	4
DNAJB1	0.187447	270.135	0	0	8
AUTS2	0.170726	269.464	0	0	2
KBTBD12	0.162897	268.357	0	0	2
SLC2A3	0.173923	267.05	0	0	5
HIST2H2BE	0.171424	266.344	0	0	8
RGS1	0.174581	265.885	0	0	5
TFRC	0.173622	265.21	0	0	5
HSPA1B	0.194823	264.802	0	0	8
FOSL2	0.177143	263.214	0	0	5
SH3BP5	0.172958	262.94	0	0	5
MT-ND5	0.176733	262.727	0	0	4
ZNF804A	0.165025	262.361	0	0	3
CHI3L1	0.174404	261.976	0	0	6
C5AR1	0.168796	261.947	0	0	8
CDK14	0.168402	261.506	0	0	3
SIPA1L1	0.162781	260.956	0	0	8
AOAH	0.169034	260.951	0	0	7
MDFIC	0.172161	260.795	0	0	3
FAM149A	0.1598	259.328	0	0	2
EGFR	0.157439	258.223	0	0	7
SLC26A3	0.167079	257.02	0	0	4
ROR2	0.15418	256.105	0	0	7
CH507-528H12.1	0.162817	255.768	0	0	3
VEGFA	0.171712	255.013	0	0	6
SPP1	0.159712	254.882	0	0	4
MCF2L2	0.156186	254.496	0	0	4
PTPRZ1	0.160442	253.836	0	0	1
PLCXD3	0.164875	253.801	0	0	9
TNFSF18	0.177724	252.129	0	0	4
SIGLEC1	0.165667	251.012	0	0	9
PLAT	0.144164	247.325	0	0	4
FOXP1	0.153325	246.095	0	0	3
TMEM163	0.152333	245.494	0	0	3
DHRS9	0.150001	245.401	0	0	4
USP9Y	0.157403	245.353	0	0	3
RTN1	0.156014	245.228	0	0	3
IGSF21	0.153182	245.09	0	0	2
LDLRAD3	0.160292	244.526	0	0	3
C2orf48	0.205332	244.084	0	0	5
SORL1	0.158706	243.903	0	0	2
C12orf57	0.165366	243.55	0	0	8
LINC01141	0.151412	242.247	0	0	2
TMEM156	0.149925	241.668	0	0	2
ADAMTS17	0.154719	241.501	0	0	4
FOSB	0.165154	241.006	0	0	8
SDK1	0.15303	239.889	0	0	2
MIR181A1HG	0.150773	238.618	0	0	3
RP11-353N4.5	0.140418	238.2	0	0	7
LUCAT1	0.16068	236.74	0	0	5
HLA-DPA1	0.145717	235.594	0	0	4
MS4A4E	0.144805	235.418	0	0	3
SLC22A15	0.153045	235.382	0	0	3
TTTY14	0.153051	235.302	0	0	3
FRMD4A	0.173336	234.939	0	0	2
FCGBP	0.14542	233.3	0	0	5
APOE	0.145496	233.105	0	0	4
MB21D2	0.151838	233.039	0	0	4
SH3PXD2A	0.14923	232.623	0	0	3
RP11-815J21.4	0.145419	232.386	0	0	4
COL1A1	0.232015	229.005	0	0	5
STAB1	0.146479	228.869	0	0	3
C1QC	0.140595	228.241	0	0	4
ANGPTL4	0.156677	225.654	0	0	6
ACSL1	0.140507	225.478	0	0	8
NOVA1	0.14546	225.179	0	0	1
SLC11A1	0.143782	224.834	0	0	8
CADM1	0.140314	224.801	0	0	3
SOCS6	0.140637	224.583	0	0	2
NHSL1	0.142585	223.969	0	0	8
COL27A1	0.15384	223.435	0	0	6
ZFP36	0.141831	223.234	0	0	8
GNA13	0.140516	221.509	0	0	5
MX1	0.140157	221.324	0	0	9
TPRG1	0.139707	220.43	0	0	3
COL3A1	0.269109	219.957	0	0	5
RP11-246K15.1	0.147281	219.918	0	0	3
KCND2	0.145686	218.594	0	0	1
USP53	0.137981	218.148	0	0	8
EGR3	0.146248	217.286	0	0	8
LRRK2	0.134011	217.193	0	0	7
GRASP	0.144465	216.473	0	0	5
CTTNBP2	0.133928	215.797	0	0	2
RP11-238K6.1	0.128632	215	0	0	4
PADI2	0.133812	214.366	0	0	2
RP11-588H23.3	0.132941	213.997	0	0	9
SERPINE1	0.136823	213.945	0	0	7
FAM118A	0.131607	213.73	0	0	4
IL6ST	0.131246	211.014	0	0	2
KCNQ3	0.135944	210.772	0	0	2
TFPI	0.157595	210.021	0	0	3
ARHGAP10	0.139639	209.593	0	0	6
KCNIP4	0.131663	208.601	0	0	1
GPR34	0.125772	208.1	0	0	2
C3	0.131502	207.092	0	0	2
MEF2C	0.13988	206.984	0	0	2
LTF	0.102676	206.947	0	0	7
CD74	0.132613	206.869	0	0	4
PLIN2	0.134353	206.537	0	0	6
CYFIP1	0.13318	206.136	0	0	2
CCL4L2	0.145806	205.856	0	0	8
ASPM	0.181809	205.202	0	0	5
HK2	0.129891	204.903	0	0	6
ATP1B3	0.130737	203.953	0	0	5
ST18	0.130933	203.909	0	0	3
ELMO1	0.142675	203.874	0	0	2
FTH1	0.127759	203.45	0	0	8
KDM6B	0.137486	203.389	0	0	5
FCHO2	0.126579	203.188	0	0	3
TOP2A	0.159463	202.939	0	0	5
HLA-DRA	0.126887	202.626	0	0	4
RP11-187O7.3	0.125084	202.504	0	0	9
TNFAIP3	0.135772	202.078	0	0	5
GPNMB	0.134168	201.606	0	0	3
RCSD1	0.12755	200.984	0	0	7
ST6GAL1	0.135554	200.463	0	0	2
GTSE1	0.177494	200.401	0	0	5
RP11-707P17.1	0.125484	200.235	0	0	9
2023-03-01	0.126171	200.219	0	0	7
HSPH1	0.132283	200.186	0	0	8
ME1	0.127217	199.768	0	0	3
FMN1	0.123583	199.066	0	0	4
PDE3B	0.127345	198.597	0	0	2
HSP90AA1	0.127558	198.25	0	0	8
ENPP1	0.125801	198.201	0	0	4
MS4A6A	0.122236	198.195	0	0	7
FAM20A	0.123547	198.112	0	0	5
JUNB	0.126465	197.973	0	0	8
SRGAP2C	0.126625	197.629	0	0	2
GADD45B	0.129423	196.774	0	0	8
CECR2	0.119533	196.375	0	0	2
EPSTI1	0.121322	195.445	0	0	9
IFIT3	0.13577	195.2	0	0	9
IL1B	0.13806	194.646	0	0	4
PRKAG2	0.12478	194.386	0	0	8
MYO1E	0.121555	194.365	0	0	4
FAM110B	0.118907	193.672	0	0	8
SRGAP1	0.122585	193.031	0	0	8
C3AR1	0.116407	191.831	0	0	2
JUN	0.122472	191.62	0	0	8
TNS1	0.127418	190.796	0	0	6
TLN2	0.12015	190.788	0	0	2
PID1	0.128242	190.773	0	0	4
NLGN1	0.121456	190.699	0	0	1
COLEC12	0.129349	189.909	0	0	6
CPED1	0.117794	189.829	0	0	4
MKI67	0.157085	189.442	0	0	5
C1orf56	0.110759	189.258	0	0	4
IL1RAP	0.119479	188.407	0	0	4
AREG	0.146651	187.963	0	0	3
SRGAP2B	0.124156	187.725	0	0	2
RP11-489O18.1	0.114485	187.724	0	0	2
CREM	0.119303	187.697	0	0	5
RP4-543J13.1	0.106736	187.246	0	0	2
TRPS1	0.117171	187.061	0	0	3
RAB20	0.119623	186.941	0	0	5
CH17-437K3.1	0.116561	185.868	0	0	2
TENM4	0.112671	185.855	0	0	7
BNIP3	0.133848	185.427	0	0	6
LINC00511	0.123058	185.241	0	0	1
DIAPH3	0.135293	185.091	0	0	5
TBC1D8	0.115073	185.086	0	0	8
MMP16	0.122104	184.944	0	0	1
SRGAP2-AS1	0.108013	184.935	0	0	4
SRGAP2	0.123812	184.865	0	0	2
A2M	0.11516	184.42	0	0	2
CD44	0.120326	184.027	0	0	6
POLQ	0.137635	183.967	0	0	5
RP11-115J16.1	0.108687	183.839	0	0	7
ITGA4	0.122397	183.781	0	0	3
ITGAX	0.115643	183.614	0	0	4
GRID2	0.11782	183.168	0	0	1
MAP3K8	0.114581	183.062	0	0	8
SHTN1	0.115421	182.601	0	0	4
CLU	0.114281	182.459	0	0	4
TPX2	0.14617	182.31	0	0	5
RP11-455P21.3	0.111041	181.832	0	0	7
PABPC1	0.112855	181.26	0	0	4
BLNK	0.110339	180.883	0	0	2
CH507-513H4.1	0.114984	180.793	0	0	3
RBFOX1	0.112007	180.673	0	0	1
SULF2	0.121748	179.998	0	0	6
TBC1D16	0.112762	179.046	0	0	8
NLGN4Y	0.122759	178.863	0	0	3
MELK	0.137867	178.752	0	0	5
NRP1	0.11146	178.36	0	0	5
SNTG1	0.116823	178.151	0	0	1
RP11-946L16.2	0.102669	177.637	0	0	4
HBEGF	0.120324	177.364	0	0	5
MCL1	0.113916	177.265	0	0	8
RP11-289H16.1	0.105251	177.04	0	0	4
GPR155	0.105764	175.975	0	0	7
CCND3	0.111235	175.892	0	0	7
RP11-480C22.1	0.107744	175.694	0	0	9
LHFPL3	0.113409	175.121	0	0	1
RBPJ	0.109313	174.573	0	0	8
SEC61G	0.102713	174.33	0	0	7
CACNA1D	0.105073	174.283	0	0	7
RAB7B	0.123474	173.623	0	0	3
RPS6KA2	0.109211	173.539	0	0	7
ENO4	0.104191	172.615	0	0	4
PLXNC1	0.109048	172.08	0	0	3
HIF1A	0.10737	171.834	0	0	5
TAL1	0.106433	171.528	0	0	4
TSHZ3	0.11297	170.819	0	0	3
LRP1B	0.109192	170.336	0	0	1
BCL2	0.107034	170.112	0	0	4
ABHD15-AS1	0.101758	170.01	0	0	2
MIR4435-2HG	0.110471	169.937	0	0	3
CPVL	0.105795	169.686	0	0	7
NRXN1	0.110557	169.383	0	0	1
IER3	0.112047	169.266	0	0	4
MIR646HG	0.104505	168.83	0	0	7
ADGRL3	0.109649	168.203	0	0	1
SYTL3	0.10576	168.17	0	0	8
EPB41L2	0.11125	168.155	0	0	2
PEAK1	0.104023	166.161	0	0	4
CEBPD	0.103431	166.13	0	0	8
PLA2G4A	0.102803	165.516	0	0	4
LPCAT2	0.10403	164.329	0	0	2
HIST1H2AC	0.0988081	164.18	0	0	8
LINC00578	0.0968794	164.091	0	0	2
NLGN4X	0.108852	164.07	0	0	1
RORA	0.105869	163.57	0	0	1
KCNMB2-AS1	0.107262	163.415	0	0	9
COL1A2	0.156407	163.244	0	0	5
HIST1H2BG	0.125985	162.538	0	0	8
RP11-624C23.1	0.0965592	162.443	0	0	2
GPM6A	0.10656	162.201	0	0	1
MCF2L	0.100835	162.154	0	0	2
PAM	0.107231	161.918	0	0	6
MX2	0.102309	161.652	0	0	9
AFF3	0.10759	161.542	0	0	4
LPL	0.104054	161.523	0	0	4
RHOB	0.10742	161.513	0	0	8
LSAMP	0.103505	161.259	0	0	1
LINC00461	0.108887	160.74	0	0	1
PLEKHG2	0.109785	160.613	0	0	5
SPTLC3	0.0991737	160.524	0	0	8
SPTLC2	0.102783	160.438	0	0	2
SASH1	0.105372	160.34	0	0	3
AC072062.1	0.10273	160.279	0	0	4
SDC2	0.102614	159.656	0	0	4
DPP6	0.10185	159.578	0	0	1
UST	0.102344	159.563	0	0	4
RGS2	0.106413	159.474	0	0	8
DCLK2	0.103907	159.177	0	0	1
SESTD1	0.103045	158.955	0	0	3
BCL2A1	0.104379	158.835	0	0	8
NXPH1	0.105651	158.602	0	0	1
ELL2	0.0999772	158.534	0	0	8
LRRK1	0.0989569	158.441	0	0	2
EGR2	0.106543	158.342	0	0	8
INPP5D	0.103466	157.915	0	0	7
FNDC3B	0.097268	157.893	0	0	6
DDX3Y	0.100878	157.585	0	0	3
PCDH9	0.0991197	156.968	0	0	1
FAM129B	0.109557	156.948	0	0	6
MED12L	0.0976934	156.295	0	0	4
CROCC	0.0994178	156.284	0	0	8
ADGRB3	0.101173	156.198	0	0	1
FYN	0.104882	156.127	0	0	1
DLEU7-AS1	0.0975375	155.952	0	0	7
NEURL2	0.0990418	155.85	0	0	8
SAT1	0.0997422	155.654	0	0	8
RP11-556E13.1	0.0989279	154.807	0	0	2
CLEC5A	0.101089	154.598	0	0	3
HDAC9	0.096419	153.924	0	0	4
C1orf61	0.101569	153.618	0	0	1
NEDD9	0.100028	153.393	0	0	5
KHDRBS3	0.0972113	153.383	0	0	4
CCDC170	0.0969844	152.883	0	0	3
SMAP2	0.099381	152.805	0	0	2
ARL4C	0.0998559	152.144	0	0	5
VSIG4	0.0955734	152.026	0	0	2
JDP2	0.0954118	151.745	0	0	8
ESR1	0.0942061	151.611	0	0	3
ELMO1-AS1	0.0909344	151.577	0	0	4
LGMN	0.0969759	151.413	0	0	8
STAT1	0.0955402	151.163	0	0	9
CADM2	0.0965573	151.021	0	0	1
ZFP36L1	0.0949243	150.984	0	0	8
EMILIN2	0.0990236	150.969	0	0	5
TMEM178B	0.0972064	150.729	0	0	1
RP11-212I21.2	0.102036	150.337	0	0	3
SGK1	0.0945301	150.254	0	0	4
ANKRD22	0.0909768	150.172	0	0	4
ARHGAP18	0.0934899	150.057	0	0	3
DENND3	0.0949559	149.869	0	0	7
PRKCH	0.094231	149.822	0	0	4
NCK2	0.0948548	149.8	0	0	2
PAPSS2	0.0989924	149.544	0	0	5
PARVB	0.0960646	149.476	0	0	4
SLCO2B1	0.0988409	149.469	0	0	7
ARHGAP22	0.0949016	149.271	0	0	2
MDM2	0.0933886	149.223	0	0	9
LRRTM4	0.0962091	149.154	0	0	1
MTRNR2L12	0.107414	149.07	0	0	4
TNF	0.0972883	149.032	0	0	8
PARP14	0.094177	148.655	0	0	9
RNF150	0.0909129	148.435	0	0	7
RTTN	0.0928468	148.263	0	0	4
RASSF8	0.0919752	148.228	0	0	4
NRCAM	0.0973151	148.167	0	0	1
KIF18B	0.141256	148.129	0	0	5
FCGR1A	0.088929	148.057	0	0	2
BAG3	0.107821	147.665	0	0	8
PLXNA2	0.0970857	147.625	0	0	1
SH3RF3	0.0923726	146.884	0	0	2
RP11-142M10.2	0.0865888	146.665	0	0	2
CD81	0.0912872	146.251	0	0	4
BCAT1	0.0937319	146.088	0	0	6
APBB1IP	0.0978064	145.689	0	0	2
MAP2	0.0942822	145.562	0	0	1
FLNB	0.0982196	145.435	0	0	6
B4GALT1	0.0921788	145.432	0	0	4
ABCC3	0.089726	145.078	0	0	3
RP11-563J2.2	0.0878329	145.029	0	0	7
PPARG	0.0927849	144.983	0	0	4
NDRG1	0.0984408	144.907	0	0	6
ERC2	0.0906037	144.885	0	0	7
KLF6	0.0914319	144.848	0	0	8
DSE	0.0899763	144.705	0	0	3
MTSS1	0.0901924	144.701	0	0	8
SLC2A1	0.111438	144.645	0	0	6
GRIA2	0.0940667	144.375	0	0	1
ARL17B	0.0900304	143.213	0	0	3
PDE4B	0.0888042	143.051	0	0	5
PALD1	0.0922922	142.533	0	0	2
RP11-807H22.7	0.0902145	142.299	0	0	3
EPB41L3	0.0896461	142.257	0	0	3
KLF2	0.0891081	141.731	0	0	8
FAM177B	0.0801044	141.534	0	0	2
CTD-2282P23.2	0.085714	141.421	0	0	4
ZNF462	0.094047	140.212	0	0	1
GLUL	0.0893772	140.166	0	0	5
ABCA1	0.0874713	139.971	0	0	5
LHFP	0.0936256	139.752	0	0	1
DDB2	0.0869372	138.765	0	0	9
FPR3	0.0883401	138.664	0	0	3
RBMS3	0.0843737	138.594	0	0	2
TBXAS1	0.0936601	138.297	0	0	7
CDK6	0.0870196	138.142	0	0	4
RNF144B	0.0868987	138.05	0	0	5
CLEC7A	0.086221	138.045	0	0	4
CASC5	0.103607	137.992	0	0	5
CBWD5	0.0834173	137.883	0	0	2
HLA-DRB1	0.0856792	137.781	0	0	4
IGFBP5	0.0925007	137.759	0	0	6
RP11-557H15.4	0.084457	137.745	0	0	7
IFNGR1	0.0864038	137.516	0	0	2
NCAM1	0.0910268	137.449	0	0	1
ADAM8	0.102044	137.415	0	0	6
XYLT1	0.0873175	137.332	0	0	9
GPX1	0.0856119	137.283	0	0	4
CSF2RA	0.0896901	137.283	0	0	2
TCAF2	0.0935776	137.135	0	0	6
CH17-118O6.3	0.0825167	137.074	0	0	2
FGF14	0.0880291	136.932	0	0	1
CR1	0.096157	136.414	0	0	3
EEPD1	0.0863136	136.187	0	0	8
DENND2A	0.0908678	135.955	0	0	1
NFIB	0.0896321	135.901	0	0	1
AK4	0.0969811	135.891	0	0	6
GAREM1	0.085247	135.722	0	0	4
PMP22	0.0889337	135.697	0	0	3
CTNND2	0.0875422	135.694	0	0	1
BIN1	0.0864135	135.531	0	0	4
HERPUD1	0.0853053	135.308	0	0	4
SNX9	0.085226	134.747	0	0	4
NPAS3	0.0856197	134.71	0	0	1
SLC9A9	0.087015	134.698	0	0	2
KCNAB2	0.0881698	134.65	0	0	6
BRINP3	0.0901792	134.559	0	0	1
ID2	0.0867822	134.453	0	0	8
MAFB	0.0819519	134.152	0	0	7
TTTY15	0.0839766	133.735	0	0	3
NCKAP5	0.083357	133.57	0	0	5
DOCK5	0.082792	133.497	0	0	8
TBC1D19	0.0818936	133.486	0	0	4
DEPTOR	0.0809501	133.47	0	0	2
SMAD3	0.0848721	133.315	0	0	4
STK17B	0.0866184	133.137	0	0	5
MSR1	0.0838905	132.807	0	0	7
CSMD1	0.0862332	132.758	0	0	1
ITM2B	0.0826659	132.52	0	0	4
SLC4A4	0.0890655	132.363	0	0	1
NRG3	0.0875706	132.295	0	0	1
VASH1	0.0822587	131.856	0	0	4
NAV2	0.083738	131.206	0	0	1
ROBO2	0.0851055	131.181	0	0	1
FRMD4B	0.0814783	131.169	0	0	3
PSMA1	0.0819364	131.126	0	0	2
SLC1A3	0.0909147	130.856	0	0	2
SPC25	0.119499	130.381	0	0	5
UBASH3B	0.0824609	130.165	0	0	4
SOX6	0.0840192	129.767	0	0	1
LDLRAD4	0.0903566	129.698	0	0	2
RP11-202G18.1	0.0830551	129.166	0	0	9
RYR1	0.080373	129.064	0	0	2
PTPRM	0.0817434	128.761	0	0	3
SLC2A5	0.0803395	128.249	0	0	2
ABLIM3	0.0889165	128.231	0	0	6
IL2RA	0.0845344	127.918	0	0	3
GALNT10	0.0790553	127.447	0	0	7
ACTB	0.0802659	127.22	0	0	4
TTYH3	0.0821666	126.855	0	0	5
SERPINB9	0.0789792	126.849	0	0	4
DDX21	0.0806771	126.576	0	0	4
TPCN1	0.0785441	126.51	0	0	7
AP000769.1	0.0803362	126.497	0	0	4
SORBS1	0.0817982	126.459	0	0	1
ANPEP	0.109386	126.076	0	0	6
ITSN1	0.078907	125.921	0	0	3
CTNNA2	0.0812627	125.89	0	0	1
PTN	0.0796629	125.774	0	0	1
APP	0.0790505	125.659	0	0	8
PSD3	0.0787849	125.467	0	0	5
AHR	0.0826805	125.187	0	0	3
SSH2	0.0862603	125.098	0	0	2
KMO	0.0832365	124.914	0	0	3
RIN2	0.0783725	124.827	0	0	2
NOVA1-AS1	0.0886707	124.719	0	0	1
RP11-108K3.1	0.0870064	124.447	0	0	4
SYT1	0.0829269	124.447	0	0	1
RILPL2	0.0799572	124.432	0	0	5
GRIA4	0.0822672	124.41	0	0	1
ENO1	0.0805917	124.395	0	0	6
HS3ST2	0.0886746	124.372	0	0	3
MXI1	0.0815155	124.239	0	0	6
NTRK3	0.0840429	124.133	0	0	1
RP11-439A17.10	0.0744287	124.042	0	0	2
TRIM9	0.0815958	124.039	0	0	1
SYAP1	0.0792278	123.85	0	0	5
C12orf75	0.0765161	123.791	0	0	4
SAMD9L	0.0777276	123.459	0	0	9
ANXA2	0.0801788	123.255	0	0	6
DOCK1	0.0789487	123.22	0	0	3
AP2A2	0.0769994	123.171	0	0	5
ZNF846	0.0759588	122.934	0	0	7
AC008697.1	0.0737329	122.931	0	0	9
RP4-668E10.4	0.0841953	122.909	0	0	1
FAM155A	0.080795	122.881	0	0	1
MIS18BP1	0.0765764	122.769	0	0	7
ADCY3	0.0810544	122.336	0	0	6
FNIP2	0.0773392	122.154	0	0	6
HIVEP3	0.0769126	122.15	0	0	2
PCDH15	0.0805718	122.006	0	0	1
MERTK	0.0790795	121.892	0	0	7
NUSAP1	0.0903032	121.659	0	0	5
CPNE8	0.0778201	121.407	0	0	3
CST3	0.0757779	121.361	0	0	4
OTUD1	0.0776254	121.256	0	0	4
DTL	0.102433	121.151	0	0	5
MAP4K4	0.0767393	120.965	0	0	2
LMNA	0.0835382	120.961	0	0	5
UTRN	0.0752766	120.788	0	0	3
CD14	0.07542	120.727	0	0	4
IRAK3	0.0762785	120.552	0	0	8
RP11-305L7.3	0.0745096	120.528	0	0	9
CTD-2031P19.5	0.0732666	120.42	0	0	4
RP11-649G15.2	0.0717588	120.418	0	0	2
FBXL7	0.0792553	120.305	0	0	1
ZMAT3	0.0754629	120.052	0	0	9
LHFPL2	0.0783602	120.051	0	0	2
RGCC	0.0847594	119.95	0	0	6
NFKB1	0.0765551	119.768	0	0	5
KALRN	0.0792308	119.662	0	0	1
SPRED1	0.0748451	119.409	0	0	4
PHF21B	0.085149	119.259	0	0	1
THSD7A	0.0786762	119.131	0	0	1
LY86	0.0737329	119.039	0	0	7
KAZN	0.076726	118.778	0	0	1
RPL41	0.0758668	118.582	0	0	4
STARD13	0.0740394	118.503	0	0	3
LINC00649	0.0693869	118.408	0	0	7
HIST2H2BF	0.0694768	118.351	0	0	2
SLC25A37	0.0738233	118.123	0	0	2
CENPF	0.0871001	118.087	0	0	5
PIK3CD	0.0724319	118.016	0	0	7
ZFY	0.0739153	118.009	0	0	3
TNR	0.0813556	117.381	0	0	1
DDIT4	0.0743632	117.316	0	0	8
SLC1A2	0.0763257	116.801	0	0	1
FCGR2A	0.0734139	116.747	0	0	3
MAN2A1	0.0727189	116.537	0	0	8
PDGFB	0.072278	116.403	0	0	4
NAV1	0.0753939	116.169	0	0	3
TBC1D14	0.0729468	116.148	0	0	7
EEF1A1	0.0743487	116.123	0	0	4
ADGRE2	0.0725742	116.009	0	0	3
ITGB8	0.0743547	115.95	0	0	1
JAZF1	0.0739256	115.938	0	0	4
CDCA2	0.116624	115.925	0	0	5
LITAF	0.0736181	115.851	0	0	5
PLCL1	0.072358	115.822	0	0	2
PVT1	0.0735145	115.815	0	0	6
SH3D19	0.0733639	115.801	0	0	4
CCDC40	0.0697129	115.717	0	0	8
SEL1L3	0.0752886	115.589	0	0	3
OSM	0.0816028	115.572	0	0	4
RP11-160E2.6	0.0774529	115.495	0	0	8
KB-1507C5.4	0.0729741	115.326	0	0	4
KLHL6	0.0731531	115.326	0	0	4
TNFRSF21	0.0735066	115.325	0	0	5
AQP9	0.083399	115.192	0	0	3
PTPN1	0.0735155	115.185	0	0	5
ADM	0.090398	115.091	0	0	6
STAMBPL1	0.0713605	115.071	0	0	2
ZNF827	0.0809176	115.006	0	0	1
RP5-1031D4.2	0.0711159	114.95	0	0	2
USP36	0.0740329	114.934	0	0	5
TANC2	0.0702834	114.627	0	0	3
CD163L1	0.0719238	114.572	0	0	5
MIR4300HG	0.0728939	114.538	0	0	4
FLT1	0.0792935	114.386	0	0	4
PFKFB3	0.0726196	114.38	0	0	5
AKT3	0.0719521	114.361	0	0	2
PARD3	0.0736889	114.023	0	0	1
HOMER1	0.0775101	113.951	0	0	4
CLIP4	0.0749522	113.942	0	0	3
MAFF	0.0824597	113.839	0	0	5
MPZL1	0.0697039	113.676	0	0	7
FAM49A	0.0715892	113.647	0	0	5
GBE1	0.0724949	113.607	0	0	6
POU2F2	0.0704524	113.597	0	0	7
MIR3681HG	0.0855125	113.335	0	0	6
NCAPG	0.103061	113.325	0	0	5
TPST1	0.0711103	113.261	0	0	5
PFKFB4	0.0730349	113.199	0	0	6
NPL	0.0715135	113.005	0	0	7
GAPDH	0.0723845	112.914	0	0	4
WIPF3	0.0699839	112.862	0	0	7
ARHGAP6	0.0707389	112.839	0	0	2
NOL4	0.0763524	112.777	0	0	1
KIF26B	0.0694957	112.75	0	0	9
NOS1AP	0.0728165	112.697	0	0	1
NCF1	0.071214	112.695	0	0	9
KIF21A	0.0756459	112.641	0	0	1
HIST1H2BD	0.0784023	112.332	0	0	8
IPCEF1	0.0736075	112.127	0	0	4
CSF1R	0.0707544	111.952	0	0	2
CREB5	0.0723554	111.945	0	0	1
FN1	0.0764752	111.748	0	0	5
GRIK2	0.074135	111.713	0	0	1
C1QB	0.0691769	111.702	0	0	4
MT2A	0.0710999	111.213	0	0	6
FAM13A	0.0687388	111.211	0	0	8
SLC24A3	0.0768032	111.104	0	0	1
GRIA3	0.07489	111.051	0	0	1
BRIP1	0.0717601	111.022	0	0	5
2023-09-09	0.0717256	110.701	0	0	6
IQGAP1	0.0694259	110.281	0	0	3
TNS3	0.0687204	110.248	0	0	3
BICD1	0.0688607	110.211	0	0	7
BCYRN1	0.0760474	110.165	0	0	4
ZFAND5	0.0729239	110.101	0	0	5
TMEM2	0.0706481	110.069	0	0	3
RP11-384F7.2	0.0721415	109.893	0	0	1
CXCR4	0.0719857	109.864	0	0	5
TNFRSF1B	0.0690588	109.623	0	0	5
B3GNT5	0.0682945	109.479	0	0	4
ATF3	0.0731058	109.458	0	0	5
FTL	0.0690202	109.442	0	0	4
FIGN	0.0736038	109.344	0	0	1
MALT1	0.0697229	109.304	0	0	5
FPR1	0.0664158	109.049	0	0	8
MYO5A	0.0680162	109.022	0	0	3
ADAP2	0.0677668	108.691	0	0	7
SH2B3	0.06851	108.598	0	0	4
HCG22	0.0674024	108.574	0	0	4
KYNU	0.0677567	108.372	0	0	3
TPM4	0.0699299	108.33	0	0	5
NKAIN3	0.0726657	108.236	0	0	1
SLC44A2	0.0668448	108.131	0	0	2
MARK1	0.0694419	107.709	0	0	1
TMEM108	0.0723616	107.703	0	0	1
EIF2AK2	0.0674178	107.634	0	0	9
TMIGD3	0.0663962	107.488	0	0	2
SLC44A5	0.0751472	107.353	0	0	1
SPIDR	0.0677812	107.316	0	0	7
LINC01091	0.0662278	107.182	0	0	1
PLCB1	0.0701201	107.107	0	0	1
DTNB	0.0673478	106.869	0	0	7
CSF3R	0.0674934	106.861	0	0	7
PPP2R2B	0.0681931	106.609	0	0	1
RIMS2	0.0661958	106.608	0	0	1
CPA6	0.0657857	106.53	0	0	7
BCAN	0.068833	106.245	0	0	1
ALOX12-AS1	0.0654743	106.1	0	0	9
FGL1	0.0657857	106.04	0	0	7
KLF12	0.0670536	105.963	0	0	1
RP11-946L16.1	0.064042	105.928	0	0	9
JUND	0.0680239	105.488	0	0	8
ETF1	0.0679718	105.32	0	0	5
RAB31	0.0645315	105.263	0	0	4
FMN2	0.0704234	105.213	0	0	1
ETV1	0.0729128	105.165	0	0	1
RFTN2	0.0721985	105.108	0	0	1
HLA-DPB1	0.0652682	105.016	0	0	4
IFI44	0.0661972	104.961	0	0	9
TPD52	0.0659068	104.87	0	0	4
RPL32	0.069011	104.672	0	0	4
GLIS3	0.0657291	104.552	0	0	1
NAB2	0.0692718	104.502	0	0	4
SKIL	0.0661295	104.466	0	0	4
SLC38A6	0.0672619	104.084	0	0	3
KLHL5	0.0658641	103.979	0	0	4
PIP5K1B	0.0628553	103.905	0	0	2
HIVEP2	0.0683313	103.885	0	0	6
PRKD1	0.0679113	103.821	0	0	1
RNF149	0.0647111	103.735	0	0	3
FAM129A	0.065202	103.308	0	0	9
ATF7IP2	0.063344	103.199	0	0	7
EML4	0.065006	103.134	0	0	4
AP000476.1	0.0630907	103.08	0	0	4
IL17RA	0.0637917	102.924	0	0	2
LIMD1	0.0656444	102.883	0	0	6
MIR34AHG	0.0644673	102.772	0	0	9
SHROOM3	0.0701758	102.729	0	0	1
SEMA5A	0.0670468	102.605	0	0	1
IFIT1	0.0768306	102.522	0	0	9
MAN1A1	0.064586	102.416	0	0	8
MAN1C1	0.0632442	102.088	0	0	7
OLFML2B	0.0614643	102.04	0	0	7
CSMD2	0.069459	101.995	0	0	1
RPS11	0.0663862	101.973	0	0	4
FERMT1	0.0785281	101.959	0	0	1
ANKH	0.0645488	101.903	0	0	3
HMOX1	0.063425	101.814	0	0	8
MLXIPL	0.063061	101.771	0	0	4
DTNA	0.0635622	101.745	0	0	6
RPS24	0.0654746	101.679	0	0	4
DLGAP1	0.0657957	101.637	0	0	1
SEC14L1	0.0636819	101.575	0	0	8
PRKCB	0.0640022	101.524	0	0	4
LINC00486	0.0635347	101.409	0	0	4
ADGRG6	0.0630092	101.363	0	0	4
LIPC	0.0578917	101.35	0	0	9
SOBP	0.0697183	101.333	0	0	1
RNF213	0.0632791	101.308	0	0	9
CDC25C	0.0921987	101.158	0	0	5
FMNL2	0.0622375	101.149	0	0	3
BUB1B	0.0807515	101.085	0	0	5
AZI2	0.0645417	101.01	0	0	3
IQSEC1	0.0652502	100.978	0	0	3
CCDC26	0.0653122	100.87	0	0	8
PPP1R9A	0.0692056	100.803	0	0	1
ASPH	0.0642974	100.774	0	0	6
C1QA	0.0625362	100.765	0	0	4
ACOT11	0.0638804	100.686	0	0	3
ERO1A	0.0650621	100.614	0	0	6
TNC	0.0647674	100.567	0	0	1
SAMSN1	0.0634869	100.537	0	0	9
SESN2	0.0656475	100.479	0	0	8
SOX5	0.0671203	100.297	0	0	1
PLPP1	0.0625122	100.265	0	0	9
ARHGAP24	0.0687451	100.236	0	0	2
C21orf58	0.0679957	100.231	0	0	5
MDGA2	0.066647	100.215	0	0	1
DCLK1	0.0653283	100.103	0	0	1
RPL13A	0.066669	99.9184	0	0	4
RANBP2	0.0631635	99.6594	0	0	5
SLC1A6	0.062703	99.592	0	0	4
LINC01146	0.06125	99.5396	0	0	7
RASSF5	0.0655731	99.5168	0	0	4
ALCAM	0.0621908	99.4803	0	0	6
MEG3	0.0678606	99.4628	0	0	1
KIF14	0.0912376	99.4525	0	0	5
EDA2R	0.0657632	99.3719	0	0	9
NAIP	0.0640863	99.3648	0	0	7
ENO2	0.0699181	99.358	0	0	6
RND3	0.0651148	99.3422	0	0	3
MAGI2	0.0634276	99.167	0	0	1
STK33	0.070823	99.0814	0	0	1
LRRC4C	0.0628741	98.8147	0	0	1
TGFBR2	0.0626712	98.7647	0	0	2
APOLD1	0.0616987	98.6233	0	0	5
PRKCA	0.0615912	98.5344	0	0	5
RPL13	0.0636022	98.4601	0	0	4
PGK1	0.0628508	98.4539	0	0	6
RP11-436K8.1	0.0729169	98.438	0	0	1
PDPN	0.062434	98.4065	0	0	4
NCAM2	0.0619832	98.3535	0	0	1
PLEK	0.062583	98.3475	0	0	8
C14orf37	0.0602522	98.2516	0	0	9
ALPK3	0.0638908	98.2447	0	0	8
MYO1F	0.0630569	98.0428	0	0	7
RP11-452H21.1	0.0595784	97.821	0	0	4
SPARCL1	0.0639794	97.774	0	0	4
PHACTR1	0.0612737	97.7327	0	0	4
LPCAT1	0.0641991	97.6579	0	0	5
CTSB	0.0615153	97.641	0	0	8
MAPT	0.064945	97.6241	0	0	1
MYOZ2	0.0676076	97.487	0	0	1
PABPC4	0.0618149	97.4311	0	0	4
CCNH	0.0627531	97.4029	0	0	5
MACC1	0.0632319	97.3679	0	0	3
LPAR1	0.0607675	97.3149	0	0	4
IL1RAPL1	0.0598946	97.2553	0	0	1
DMXL2	0.0614173	97.0374	0	0	3
AURKB	0.0997619	97.0126	0	0	5
FAM135A	0.0610368	96.9664	0	0	7
ETV5	0.060488	96.9303	0	0	9
GABRB2	0.0636581	96.9126	0	0	5
MAGI1	0.06146	96.9019	0	0	1
TLR5	0.057162	96.7894	0	0	7
ARHGAP12	0.0606583	96.6715	0	0	2
STX11	0.0653347	96.5882	0	0	5
MMP19	0.0666877	96.379	0	0	3
LIFR	0.0646645	96.1894	0	0	1
RPL19	0.0625534	96.1525	0	0	4
ANTXR2	0.0659057	95.779	0	0	6
CMB9-22P13.1	0.067895	95.7314	0	0	6
SLC35F1	0.06249	95.7156	0	0	1
GPR183	0.0635996	95.6367	0	0	8
FAM159A	0.0588422	95.4304	0	0	7
ATP13A4	0.0660102	95.3947	0	0	1
PRAM1	0.058075	95.3845	0	0	7
DHFR	0.0638162	95.3688	0	0	4
RP11-519G16.3	0.0655951	95.2858	0	0	6
KLHL4	0.0687206	95.2499	0	0	1
RPS13	0.0631846	95.0655	0	0	4
LUZP2	0.068571	95.0527	0	0	1
PPARD	0.0599489	95.0483	0	0	5
TMOD1	0.0586281	95.0466	0	0	2
RUNX1	0.0605619	94.9815	0	0	8
HNRNPH1	0.0592959	94.9295	0	0	4
RP11-779O18.3	0.0601373	94.7924	0	0	8
GK	0.0598696	94.7738	0	0	5
BEST3	0.0728258	94.7615	0	0	1
RAMP1	0.0621533	94.6448	0	0	4
ANKRD44	0.0619735	94.5738	0	0	2
AGAP3	0.0616077	94.5731	0	0	5
CHST15	0.0596263	94.5657	0	0	6
IQGAP3	0.0810616	94.5371	0	0	5
ZNF521	0.0661867	94.5189	0	0	1
PDE7B	0.0606951	94.5109	0	0	3
ICAM1	0.0654605	94.4274	0	0	5
PBX1	0.0613456	94.4033	0	0	1
BAALC	0.0641656	94.3882	0	0	1
TCF4	0.0588465	94.3809	0	0	3
TENM1	0.0666253	94.2812	0	0	1
MXD1	0.0618297	94.2048	0	0	5
TXNIP	0.059047	94.1064	0	0	3
GMDS-AS1	0.0588897	93.751	0	0	7
SLC43A2	0.0589937	93.7469	0	0	3
TNFRSF13C	0.0596896	93.6325	0	0	4
HJURP	0.108549	93.5264	0	0	5
KIF15	0.0690495	93.4432	0	0	5
PPFIA4	0.067826	93.3895	0	0	6
PPP1R15A	0.0662926	93.3825	0	0	8
KIFC1	0.0987235	93.3697	0	0	5
PCSK5	0.0581879	93.3575	0	0	8
RHOBTB3	0.0578983	93.3486	0	0	3
FNBP1	0.0586359	93.3167	0	0	3
RPL10	0.0590431	93.1074	0	0	4
KIF4A	0.076364	93.0956	0	0	5
NFKBIZ	0.0588833	92.9447	0	0	8
RFX4	0.0626057	92.9053	0	0	1
LINC00996	0.0694474	92.8377	0	0	1
RALGAPA2	0.0583278	92.8275	0	0	7
ARRDC3	0.0601149	92.8077	0	0	5
TMSB4X	0.058687	92.7536	0	0	4
IFRD1	0.0594718	92.7137	0	0	5
ARHGEF26	0.0628885	92.7036	0	0	1
CALD1	0.0605801	92.6962	0	0	1
TESK2	0.0596764	92.6308	0	0	6
CCL2	0.0720353	92.5925	0	0	4
GNG7	0.0580701	92.5561	0	0	2
OAS3	0.0606353	92.5476	0	0	9
UBC	0.0602165	92.5474	0	0	8
RGS6	0.0610842	92.5405	0	0	6
EIF2AK3	0.0602761	92.5173	0	0	5
SCN3A	0.064494	92.4992	0	0	1
RPS27A	0.0592972	92.4651	0	0	4
FOLR2	0.0595908	92.4148	0	0	4
CIT	0.0671087	92.404	0	0	5
FGD4	0.0595426	92.0564	0	0	8
AC016831.7	0.0544342	91.9329	0	0	4
CLSPN	0.0679228	91.7902	0	0	5
TNFRSF11A	0.0577271	91.6544	0	0	4
GNA12	0.0586108	91.6042	0	0	5
OPCML	0.0612988	91.5979	0	0	1
AZIN2	0.0555358	91.5596	0	0	9
GFAP	0.0584324	91.3873	0	0	1
NEK6	0.0581292	91.3042	0	0	6
RGS10	0.0565439	90.941	0	0	4
RP11-436D23.1	0.0596614	90.8765	0	0	1
ARID5B	0.0571056	90.7113	0	0	5
PTK2B	0.0576004	90.7079	0	0	3
ARGLU1	0.0570655	90.559	0	0	8
TPT1	0.0586624	90.5504	0	0	4
CXCL2	0.0864519	90.2402	0	0	3
ZBP1	0.0674512	90.2236	0	0	9
DGKG	0.0588475	90.2164	0	0	1
LPAR5	0.0555632	90.1931	0	0	2
CLEC9A	0.0610346	90.0776	0	0	4
AP000304.12	0.0574399	90.013	0	0	4
HLA-DQA1	0.0577871	89.8633	0	0	4
GALNT13	0.0602462	89.7956	0	0	1
SEPP1	0.0586032	89.7938	0	0	5
PTPRS	0.0583912	89.6505	0	0	1
ADGRG1	0.0555706	89.6249	0	0	4
CD69	0.0575718	89.5961	0	0	8
PARP9	0.0561908	89.5882	0	0	9
DPP10	0.0596867	89.5322	0	0	1
GRIK3	0.0655	89.5162	0	0	1
INSR	0.0547392	89.4547	0	0	8
CDH2	0.0603492	89.4349	0	0	1
MAP2K3	0.0603447	89.4241	0	0	5
NCS1	0.0657878	89.4223	0	0	5
PLD4	0.0591591	89.3857	0	0	4
CDKN1A	0.0582384	89.3015	0	0	9
RPS2	0.0577563	89.2413	0	0	4
S100Z	0.0546739	89.1932	0	0	7
FGD2	0.0553373	88.9739	0	0	2
PREX1	0.0569063	88.9726	0	0	7
MAMLD1	0.0651697	88.9073	0	0	6
PFKP	0.0626128	88.9021	0	0	6
CTC-436P18.3	0.0577686	88.7616	0	0	7
KANK1	0.0582548	88.7342	0	0	1
LCP2	0.0557023	88.6769	0	0	3
FOXO3	0.0559482	88.6722	0	0	5
RPL11	0.0570354	88.6362	0	0	4
ATM	0.0561696	88.4525	0	0	7
RP5-1171I10.5	0.0574592	88.4438	0	0	4
LRRFIP1	0.0552247	88.3522	0	0	3
STAT4	0.06169	88.2739	0	0	3
KIFC3	0.0571687	88.0462	0	0	5
CIITA	0.0541689	88.0079	0	0	7
DYSF	0.0610987	87.9041	0	0	6
MYO1D	0.0574626	87.8915	0	0	3
RP11-41O4.1	0.0542601	87.8671	0	0	9
KDM5D	0.0577544	87.6756	0	0	3
RP11-196G11.2	0.0586873	87.6185	0	0	4
ZFHX4	0.0621443	87.6037	0	0	1
HIVEP1	0.0586453	87.5791	0	0	3
MXD4	0.0528431	87.5195	0	0	7
SAMD4A	0.0557906	87.398	0	0	6
NDC80	0.0789142	87.3565	0	0	5
ZNRF2	0.0534288	87.3118	0	0	9
SOX2	0.0574101	87.0824	0	0	1
PCLO	0.0551987	87.0529	0	0	9
IAH1	0.0528018	87.0448	0	0	4
DDX60L	0.0550341	86.9786	0	0	9
AC017101.10	0.0528387	86.8667	0	0	4
RPS12	0.057278	86.86	0	0	4
RASSF4	0.054126	86.8594	0	0	7
P2RY8	0.0544661	86.7782	0	0	5
OGFRL1	0.0534735	86.5438	0	0	4
PLPP3	0.0589685	86.49	0	0	3
ARHGAP11B	0.0551773	86.3885	0	0	5
SAMHD1	0.0540572	86.2843	0	0	7
CENPP	0.0549804	86.1739	0	0	5
PDK1	0.056883	86.1073	0	0	6
CDC42BPA	0.0558499	86.1024	0	0	1
KIAA1958	0.0569337	85.8369	0	0	1
LINC00276	0.0595655	85.8313	0	0	4
MND1	0.0697337	85.8233	0	0	5
AGAP1	0.0551024	85.7954	0	0	6
RP11-106M3.2	0.0535105	85.7706	0	0	7
CHSY3	0.0529102	85.5958	0	0	2
DPF3	0.0577505	85.5077	0	0	1
ACTN1	0.0585221	85.4374	0	0	6
ZEB2	0.0544353	85.4367	0	0	5
RP6-159A1.4	0.0524605	85.4006	0	0	2
SDS	0.0622633	85.3815	0	0	3
IL18	0.0533961	85.355	0	0	2
ANOS1	0.0526888	85.353	0	0	7
C5orf17	0.0601639	85.2985	0	0	5
IFI16	0.053268	85.2814	0	0	7
ADAMTSL2	0.0515013	85.2663	0	0	2
TYMP	0.0541199	85.2321	0	0	3
RPS8	0.0541276	85.2059	0	0	4
ATXN1	0.0523242	85.1875	0	0	3
CBWD2	0.0526294	84.9506	0	0	4
CD86	0.0533732	84.8988	0	0	8
HERC5	0.0545058	84.8642	0	0	9
PTPRJ	0.0545034	84.8247	0	0	4
SPRY1	0.0507973	84.7774	0	0	8
GUCY1A3	0.0562465	84.771	0	0	9
ACSS3	0.0608725	84.7265	0	0	1
MAPK10	0.0545707	84.7261	0	0	1
SLC16A3	0.0547957	84.667	0	0	5
MT-ND4L	0.0591529	84.6137	0	0	4
GBP2	0.0556306	84.6001	0	0	5
HLA-DQB1	0.0535713	84.5983	0	0	4
H3F3B	0.0528552	84.5564	0	0	8
MEIS2	0.0579431	84.5467	0	0	1
STEAP1B	0.0537036	84.5387	0	0	4
P2RY6	0.0522941	84.525	0	0	9
RPL7A	0.0551578	84.3223	0	0	4
RPS4Y1	0.0556183	84.2998	0	0	3
